# Supplementary material for: An unexpected strategy to alleviate hypoxia limitation of photodynamic therapy by biotinylation of photosensitizers
Source: Nat Commun. 2022 Apr 25;13:2225. doi: 10.1038/s41467-022-29862-9 (PMC9038921; doi:10.1038/s41467-022-29862-9)
Supplement: Supplementary file 4 — source data [file 41467_2022_29862_MOESM4_ESM.xlsx]

## Sheet: Fig2
Fig2a				Fig2b					Fig2c				Fig2d				Fig2e				Fig2f
compound 4		1		4		1				5	2			5	2			6	3			6	3
wavelength	abs			wavelength	emission intensity				wavelength	abs			wavelength	emission intensity			wavelength	abs			wavelength	emission intensity
800.011	0.000149698	0.00339		659	1.62389	2.76188			800.005	0.000612298	-0.00135		488.05	0.50682	0.36849		800.005	0.00136	0.000593427		421.81	0.50178	0.17974
799.004	0.00149	0.00485		660	1.77253	2.82469			798.998	0.00107	-0.00201		488.95	0.5231	0.36037		798.998	0.000991295	-0.00118		422.87	0.49888	0.18424
797.997	0.00119	0.00213		661	1.88863	2.93105			797.991	0.00157	-0.00145		490	0.52512	0.36788		797.991	0.00188	-0.000280513		423.78	0.51125	0.1963
796.99	0.000208872	0.00324		662	1.953	2.95092			796.983	0.00139	-0.00184		491.06	0.54568	0.37127		796.983	0.00104	0.00319		424.84	0.4945	0.20097
796.016	0.00129	0.00343		663	2.09147	3.07128			796.01	0.000821387	-0.00263		491.96	0.55472	0.38692		796.01	-0.00072534	-7.29978e-06		425.9	0.4915	0.20861
795.008	0.00154	0.00307		664	2.17052	3.10542			795.002	0.00153	-0.00245		493.03	0.56012	0.39126		795.002	0.00216	0.000927189		426.81	0.48159	0.22236
793.999	-0.000259248	0.00232		665	2.20777	3.16535			793.994	0.00207	-0.00214		493.93	0.56865	0.39734		793.994	0.00153	0.000961303		427.87	0.46985	0.21496
792.99	-0.00158	0.00307		666	2.31582	3.30203			792.984	0.00141	-0.00155		495	0.57962	0.42553		792.984	0.00144	0.000443601		428.78	0.47447	0.21643
792.015	0.000220035	0.00292		667	2.49592	3.35532			792.01	0.00112	-0.00151		496.06	0.61098	0.43426		792.01	0.00145	0.000118781		429.84	0.47296	0.21395
791.005	0.000281368	0.00258		668	2.61123	3.40587			791	0.002	-0.000357338		496.96	0.62133	0.43579		791	0.00147	-0.000600243		430.9	0.47046	0.22003
789.994	0.00102	0.00271		669	2.75796	3.51166			789.99	0.00258	-0.00312		498.03	0.64099	0.44592		789.99	-0.00118	0.00049942		431.81	0.46258	0.21404
788.983	0.000212343	0.00457		670	2.86845	3.54119			789.014	9.62969e-06	-0.0034		498.93	0.67009	0.45716		789.014	0.00231	-0.000446148		432.87	0.45201	0.2156
788.007	-0.000280099	0.00351		671	2.96153	3.58963			788.003	0.00161	-0.00296		500	0.68351	0.48258		788.003	0.00149	0.00265		433.78	0.43849	0.20958
786.995	0.000203356	0.00263		672	3.09672	3.64163			786.991	0.00219	-0.00186		501.04	0.7147	0.49594		786.991	0.00105	-0.000671635		434.84	0.44554	0.21721
785.983	-0.000178214	0.00318		673	3.30471	3.68862			786.015	0.00109	-0.00291		501.94	0.73445	0.50955		786.015	0.00111	0.00221		435.9	0.45147	0.21592
785.006	0.00142	0.0043		674	3.4202	3.88147			785.002	0.00247	-0.00138		502.98	0.75027	0.52206		785.002	0.000903246	0.000945582		436.81	0.43656	0.21143
783.993	0.00213	0.0033		675	3.53227	3.94766			783.99	0.00133	-0.00198		504.02	0.76547	0.52457		783.99	-0.00156	0.00124		437.87	0.42764	0.20843
783.015	0.000523393	0.00202		676	3.66084	4.06692			783.012	0.00201	-0.00182		505.07	0.78906	0.51921		783.012	0.000228892	-0.000501225		438.78	0.42471	0.21165
782.001	0.000224075	0.00355		677	3.91799	4.15431			781.998	0.00201	-0.00272		505.97	0.80324	0.51486		781.998	0.00099075	0.000298438		439.84	0.40925	0.20554
780.987	0.00121	0.00435		678	4.03929	4.18109			780.985	0.000483793	-0.00269		507.01	0.82945	0.5343		780.985	0.000882391	0.000511212		440.9	0.40602	0.19656
780.008	0.00016811	0.00375		679	4.08511	4.28274			780.005	0.0014	-0.00242		508.05	0.86765	0.54556		780.005	0.000374084	-0.000942623		441.81	0.409	0.18598
778.993	0.00233	0.00444		680	4.20661	4.44771			778.991	0.00207	-0.00239		508.95	0.91145	0.55562		778.991	0.00172	0.000273882		442.87	0.40716	0.20143
778.013	0.000363228	0.00427		680.98	4.43597	4.6066			778.011	0.00316	-0.00293		510	0.93395	0.5689		778.011	0.00193	0.000376364		443.78	0.41585	0.20781
776.997	0.00147	0.00327		681.97	4.62464	4.74456			776.996	0.000527825	-0.00255		511.02	1.0013	0.58918		776.996	0.00247	0.00167		444.84	0.43482	0.22153
776.016	0.000197244	0.00453		682.95	4.83854	4.85529			776.015	0.00178	-0.00234		512.05	1.03968	0.59503		776.015	0.00158	1.23219e-05		445.9	0.4587	0.22152
775	0.000840995	0.00281		683.94	4.98129	5.03622			774.999	0.00191	-0.0033		512.94	1.08642	0.61563		774.999	0.000684861	0.00105		446.81	0.46562	0.22004
773.983	0.000824914	0.00463		685.07	5.10081	5.14558			774.017	0.00173	-0.00193		513.97	1.13379	0.61721		774.017	0.000138279	0.00179		447.87	0.47755	0.23657
773.001	0.00116	0.00419		686.05	5.26338	5.38402			773	0.00183	-0.00179		515	1.17064	0.62888		773	0.000682787	0.00204		448.78	0.48323	0.25768
771.984	0.00133	0.00362		687.04	5.44862	5.50107			771.983	0.00144	-0.00215		516.02	1.23071	0.64902		771.983	0.00204	-0.000373477		449.84	0.4773	0.26821
771.001	0.000805152	0.00474		688.02	5.60033	5.68706			771.001	0.000155836	-0.00279		517.05	1.2949	0.65961		771.001	0.000581996	0.0015		450.89	0.4813	0.26082
769.983	0.000691291	0.0028		689.01	5.76502	5.91712			769.983	0.00134	-0.0024		517.94	1.36152	0.66373		769.983	-0.00118	-0.000340836		451.79	0.48843	0.2895
768.999	0.0015	0.00557		690	6.00785	6.13357			768.999	0.00243	-0.00227		518.97	1.41911	0.68299		768.999	0.0015	0.000440958		452.83	0.49285	0.29547
768.015	0.0014	0.00389		691	6.27048	6.33956			768.016	0.00245	-0.00263		520	1.48769	0.69217		768.016	0.00076978	0.000389111		453.88	0.4779	0.30452
766.996	-7.33029e-05	0.0056		692	6.50238	6.57401			766.997	0.000894867	-0.00217		521.04	1.55882	0.70061		766.997	0.000110288	-1.0406e-05		454.92	0.46469	0.31017
766.012	0.000624715	0.00424		693	6.84131	6.64876			766.012	0.00155	-0.00303		521.94	1.63152	0.73866		766.012	0.00124	-0.000108293		455.82	0.46188	0.31301
764.991	0.00222	0.00475		694	7.08125	6.82341			764.992	0.0017	-0.00339		522.98	1.70423	0.77503		764.992	0.00236	0.00109		456.86	0.45885	0.31594
764.006	0.00125	0.00562		695	7.42457	7.09277			764.007	0.00253	-0.00323		524.02	1.76474	0.80681		764.007	0.000766798	0.0012		457.91	0.45416	0.32203
762.985	0.0021	0.00579		696	7.73249	7.32181			762.986	0.00186	-0.00286		525.07	1.85601	0.83737		762.986	0.00154	-5.37359e-05		458.8	0.46702	0.30975
761.999	0.000584484	0.00629		697	8.02853	7.57036			762.001	0.00142	-0.00299		525.97	1.9369	0.8605		762.001	0.000702544	0.00181		459.85	0.47171	0.30954
761.013	0.00103	0.0069		698	8.41311	7.90154			761.014	0.00184	-0.0025		527.01	2.01121	0.89849		761.014	0.00203	-0.000157462		460.9	0.45987	0.30352
759.991	0.00177	0.00527		699	8.72779	8.15421			759.992	0.00201	-0.00344		528.05	2.10213	0.93405		759.992	0.00192	0.000720797		461.81	0.45706	0.30779
759.003	0.00173	0.00629		700	9.005	8.41481			759.005	0.000867684	-0.00336		528.95	2.19368	0.9709		759.005	0.00105	0.000349809		462.87	0.4573	0.28042
758.016	0.000603303	0.00635		700.98	9.29192	8.73024			757.983	0.00118	-0.00277		530	2.27288	1.00363		757.983	-0.00112	-0.00048928		463.78	0.44697	0.26952
756.993	0.00154	0.00715		701.97	9.65312	9.07295			756.995	0.00205	-0.00378		531.04	2.37404	1.04422		756.995	0.00125	0.00033183		464.84	0.44725	0.24676
756.004	0.00245	0.00654		702.95	10.1199	9.29771			756.007	0.00124	-0.00369		531.94	2.4894	1.08284		756.007	0.00129	0.00113		465.9	0.4161	0.24807
755.016	0.00119	0.00717		703.94	10.4899	9.65634			754.983	0.00135	-0.00309		532.98	2.6162	1.12768		754.983	0.0011	0.00142		466.81	0.39683	0.24324
753.992	0.00245	0.00802		705.07	10.861	9.87939			753.995	0.00126	-0.00262		534.02	2.7413	1.14786		753.995	0.00204	0.00139		467.87	0.3879	0.22664
753.002	0.00268	0.00758		706.05	11.2209	10.2165			753.006	0.0017	-0.00314		535.07	2.86059	1.1829		753.006	0.000843433	0.000790007		468.78	0.37604	0.21301
752.012	0.00263	0.00868		707.04	11.5634	10.5022			752.016	0.000758733	-0.00366		535.97	2.97644	1.22319		752.016	0.000936424	0.000598819		469.84	0.35508	0.20399
750.987	0.00261	0.00753		708.02	12.0093	10.751			750.991	0.00159	-0.00427		537.01	3.08701	1.27128		750.991	0.0012	0.000445156		470.89	0.34642	0.19946
749.997	0.00184	0.00828		709.01	12.4336	10.9835			750.001	0.00142	-0.00161		538.05	3.20488	1.30759		750.001	0.00135	0.00105		471.79	0.34236	0.18423
749.006	0.00235	0.00864		710	12.813	11.3038			749.01	0.00127	-0.00301		538.95	3.31696	1.34733		749.01	0.000718464	0.00195		472.83	0.34386	0.18436
748.015	0.00317	0.00953		710.98	13.1588	11.5807			747.984	0.00148	-0.0037		540	3.44611	1.38658		747.984	0.00045293	0.00188		473.88	0.33798	0.18712
746.988	0.00265	0.00929		711.97	13.4548	12.0106			746.993	0.00188	-0.00332		541.02	3.56826	1.41031		746.993	0.0028	0.000952949		474.92	0.33216	0.16936
745.996	0.00337	0.00989		712.95	13.8269	12.3558			746.001	0.00126	-0.00334		542.05	3.72767	1.43363		746.001	0.00129	0.00102		475.82	0.32447	0.16931
745.004	0.00418	0.01031		713.94	14.083	12.6733			745.009	0.00106	-0.00381		542.94	3.88058	1.48066		745.009	0.00144	0.00196		476.86	0.32907	0.1664
744.011	0.00385	0.0106		715.07	14.3472	13.043			744.017	0.00198	-0.00335		543.97	4.01202	1.53002		744.017	0.000944959	0.000515462		477.91	0.31424	0.14978
742.983	0.00481	0.00997		716.05	14.6545	13.3664			742.988	0.000885866	-0.0045		545	4.14338	1.5692		742.988	0.00132	0.00111		478.8	0.31299	0.16189
741.99	0.00428	0.01182		717.04	15.0407	13.6931			741.995	0.00178	-0.00349		546.02	4.30918	1.61579		741.995	0.000721108	0.000248317		479.85	0.31568	0.16198
740.996	0.00382	0.01262		718.02	15.3503	14.0478			741.002	0.00285	-0.00372		547.05	4.44727	1.64435		741.002	0.00108	0.000887034		480.89	0.32285	0.17556
740.002	0.00381	0.01168		719.01	15.6883	14.3305			740.008	0.0011	-0.00323		547.94	4.64197	1.6671		740.008	0.00104	0.000850825		481.79	0.30463	0.17271
739.008	0.00509	0.01236		720	15.9681	14.5743			739.014	0.00202	-0.00276		548.97	4.80865	1.69843		739.014	0.00202	0.00165		482.83	0.30452	0.17417
738.013	0.00621	0.01316		720.98	16.2605	14.9123			737.984	0.0017	-0.00397		550	4.9854	1.75645		737.984	0.00121	0.00159		483.88	0.30118	0.16964
736.982	0.00615	0.01336		721.97	16.5696	15.2001			736.989	0.00215	-0.00227		551.02	5.17958	1.80201		736.989	0.00135	0.00107		484.92	0.28913	0.16965
735.987	0.00553	0.01417		722.95	16.8577	15.3541			735.994	0.00139	-0.0031		552.05	5.38478	1.86522		735.994	0.00129	0.000452749		485.82	0.29197	0.15633
734.991	0.00648	0.0152		723.94	17.1782	15.6227			734.999	0.000973056	-0.00392		552.94	5.61563	1.95599		734.999	0.000857179	0.00116		486.86	0.29334	0.15052
733.995	0.00687	0.01499		725.07	17.4843	15.9705			734.003	0.0016	-0.00365		553.97	5.87764	2.06067		734.003	0.000932611	0.00071823		487.91	0.28308	0.14163
732.999	0.00686	0.01525		726.05	17.8355	16.2933			733.007	0.0015	-0.00368		555	6.14044	2.16331		733.007	0.00193	0.000855571		488.8	0.27116	0.14161
732.002	0.00835	0.01604		727.04	18.0407	16.539			732.01	0.00213	-0.00358		556.02	6.44596	2.26148		732.01	0.00135	0.000578211		489.85	0.28128	0.11432
731.005	0.00811	0.01702		728.02	18.2492	16.9704			731.013	0.00228	-0.00372		557.05	6.8012	2.40829		731.013	0.00196	0.00168		490.9	0.27803	0.11879
730.008	0.00764	0.01728		729.01	18.5277	17.1438			730.016	0.00164	-0.00423		557.94	7.17869	2.56108		730.016	0.00229	0.000435672		491.81	0.26011	0.1084
729.01	0.0093	0.01765		730	18.7741	17.3765			728.983	0.00174	-0.00419		558.97	7.62438	2.73874		728.983	0.00171	0.000583966		492.87	0.2615	0.09776
728.012	0.00963	0.01822		730.97	19.0216	17.5473			727.985	0.00149	-0.00406		560	8.11507	2.96477		727.985	0.00135	0.00146		493.78	0.27621	0.08592
727.013	0.01003	0.02004		731.94	19.2465	17.6974			726.986	0.00124	-0.00403		561.02	8.62048	3.21379		726.986	0.0011	0.00165		494.84	0.27326	0.09192
726.014	0.01075	0.01983		733.05	19.5232	17.8374			725.988	0.00147	-0.00401		562.05	9.2091	3.47663		725.988	0.00147	0.00181		495.9	0.27463	0.08586
725.015	0.01094	0.02063		734.02	19.798	18.0349			724.989	0.00169	-0.0032		562.94	9.89973	3.8101		724.989	0.00188	0.000832073		496.81	0.27879	0.07814
724.016	0.01145	0.02115		735	20.0401	18.0658			723.99	0.00174	-0.00312		563.97	10.6445	4.18416		723.99	0.00203	0.000736199		497.87	0.29354	0.08418
723.016	0.01242	0.02214		735.97	20.1862	18.1647			722.99	0.00178	-0.00359		565	11.4676	4.59378		722.99	0.00203	0.00171		498.78	0.28302	0.07205
722.016	0.01356	0.02393		736.94	20.3929	18.1999			721.99	0.00125	-0.00305		566.02	12.3969	5.09538		721.99	0.00172	0.00187		499.84	0.2652	0.06303
721.015	0.01422	0.02405		738.05	20.631	18.3637			720.99	0.00173	-0.00316		567.05	13.3873	5.67023		720.99	0.00201	0.0013		500.89	0.26079	0.05691
720.014	0.01501	0.025		739.02	20.7909	18.4487			719.989	0.00149	-0.00362		567.94	14.5142	6.28869		719.989	0.002	0.00119		501.79	0.27243	0.06135
719.013	0.01563	0.02623		740	20.8924	18.4932			718.988	0.00165	-0.00446		568.97	15.7816	6.97917		718.988	0.00187	0.00202		502.83	0.26508	0.06435
718.011	0.01622	0.0274		740.97	21.0149	18.6323			717.986	0.00199	-0.00424		570	17.1475	7.75873		717.986	0.00171	0.00122		503.88	0.26501	0.06911
717.009	0.01653	0.02876		741.94	21.2085	18.737			716.985	0.00153	-0.00426		571.02	18.674	8.65086		716.985	0.00178	0.00129		504.92	0.25436	0.07659
716.007	0.01787	0.02864		743.05	21.1838	18.8065			715.983	0.00175	-0.00431		572.05	20.4175	9.65613		715.983	0.00188	0.00111		505.82	0.24547	0.08251
715.005	0.01887	0.02981		744.02	21.2809	18.8741			715.016	0.00215	-0.00437		572.94	22.2824	10.7663		715.016	0.00167	0.00165		506.86	0.25269	0.08241
714.002	0.01957	0.03136		745	21.3792	18.8257			714.013	0.00206	-0.0043		573.97	24.349	12.0163		714.013	0.00157	0.000893103		507.91	0.25084	0.11399
712.998	0.02069	0.033		745.97	21.4537	18.8698			713.01	0.000924854	-0.00427		575	26.5292	13.4189		713.01	0.00251	0.00163		508.8	0.26115	0.11701
711.995	0.02136	0.03355		746.94	21.4843	18.8002			712.007	0.0016	-0.00405		576.02	29.0077	14.9324		712.007	0.00048229	0.00101		509.85	0.25698	0.13363
710.991	0.02334	0.03488		748.05	21.534	18.8921			711.003	0.00119	-0.00376		577.05	31.6951	16.6527		711.003	0.00152	0.00187		510.88	0.27192	0.13955
709.987	0.02413	0.03602		749.02	21.5548	18.8358			709.999	0.000550996	-0.00378		577.94	34.7133	18.6066		709.999	0.00176	0.00173		511.91	0.27923	0.14557
708.982	0.02456	0.03741		750	21.6082	18.9325			708.995	0.000900652	-0.00417		578.97	37.9305	20.6552		708.995	0.00244	0.00127		512.79	0.27321	0.15019
708.013	0.02586	0.03845		750.97	21.6265	18.8714			707.99	0.00207	-0.00473		580	41.3819	22.9919		707.99	0.00196	0.000931028		513.82	0.25982	0.15759
707.008	0.02788	0.0401		751.94	21.5991	18.984			706.985	0.00149	-0.00411		581.02	45.1772	25.6073		706.985	0.00117	0.00123		514.85	0.25092	0.16345
706.002	0.02922	0.04172		753.05	21.5069	18.9405			706.016	0.00129	-0.0049		582.05	49.3057	28.4795		706.016	0.00205	0.00147		515.88	0.24642	0.17088
704.996	0.02992	0.04405		754.02	21.3846	19.0271			705.01	0.00273	-0.00409		582.94	53.8629	31.6604		705.01	0.00229	0.0014		516.91	0.2288	0.17832
703.99	0.03124	0.04447		755	21.1815	18.9958			704.004	0.00164	-0.00446		583.97	58.7138	35.1463		704.004	0.00236	0.00214		517.79	0.21548	0.18868
702.983	0.03274	0.04682		755.97	21.1125	18.8738			702.997	0.00122	-0.00507		585	64.0285	39.0776		702.997	0.00244	0.00128		518.82	0.21723	0.19456
702.012	0.03463	0.04846		756.94	20.9497	18.8491			701.991	0.00207	-0.00456		586.02	69.86	43.3528		701.991	0.00253	0.00162		519.85	0.2172	0.20058
701.005	0.03533	0.05		758.05	20.8242	18.7965			700.984	0.00201	-0.00419		587.05	76.0141	47.9448		700.984	0.00304	0.00109		520.89	0.20088	0.21387
699.998	0.03785	0.05114		759.02	20.7337	18.789			700.012	0.00131	-0.00493		587.94	82.5519	52.9546		700.012	0.00305	0.00144		521.79	0.18499	0.22284
698.99	0.03835	0.05219		760	20.5852	18.6807			699.005	0.00151	-0.00471		588.97	89.7009	58.4132		699.005	0.00201	0.00185		522.83	0.19951	0.22433
698.018	0.04021	0.05358		760.97	20.4165	18.6119			697.997	0.000801184	-0.00573		590	97.2023	64.3802		697.997	0.00265	0.00177		523.88	0.20543	0.22543
697.009	0.04154	0.05653		761.94	20.3123	18.537			696.988	0.00156	-0.00494		591.01	105.278	70.8486		696.988	0.00223	0.00151		524.92	0.21566	0.22236
696	0.04322	0.05791		763.05	20.1804	18.3053			696.016	0.00184	-0.00442		592.02	113.82	77.7982		696.016	0.00312	0.00133		525.82	0.21712	0.22963
694.991	0.04522	0.05983		764.02	19.986	18.1966			695.007	0.000818716	-0.00439		593.04	122.991	85.2942		695.007	0.0023	0.00181		526.86	0.21698	0.22807
694.017	0.04655	0.06204		765	19.7468	18.0208			693.997	0.000393101	-0.00492		594.05	132.702	93.2336		693.997	0.00333	0.00171		527.91	0.22021	0.20391
693.008	0.04882	0.06419		765.97	19.6215	17.7988			692.988	0.00153	-0.00449		595.07	142.781	101.697		692.988	0.00332	0.0024		528.8	0.2219	0.20081
691.997	0.05126	0.06546		766.94	19.3399	17.6025			692.014	0.00162	-0.00463		595.94	153.564	110.849		692.014	0.00299	0.00139		529.85	0.21591	0.19773
690.987	0.05224	0.06858		768.05	19.0513	17.4425			691.004	0.00104	-0.00416		596.95	164.396	120.298		691.004	0.00319	0.00244		530.89	0.20403	0.19481
690.012	0.05526	0.06941		769.02	18.7875	17.1319			689.993	0.00262	-0.00537		597.97	175.79	130.493		689.993	0.00242	0.00198		531.79	0.20719	0.19926
689.001	0.05678	0.07114		770	18.5941	17.0255			688.982	0.00255	-0.0043		598.98	187.664	141.201		688.982	0.00332	0.0021		532.83	0.20911	0.19015
687.99	0.05875	0.07248		770.95	18.3698	16.7583			688.007	0.000977259	-0.0045		600	200.093	152.318		688.007	0.00293	0.00238		533.88	0.21548	0.18425
687.014	0.06005	0.07583		772.05	18.1497	16.4471			686.995	0.00219	-0.00499		601.01	212.91	163.873		686.995	0.0038	0.00221		534.92	0.22442	0.18584
686.002	0.06224	0.07739		773.01	17.9194	16.1602			685.983	0.00154	-0.00412		602.02	225.8	175.999		685.983	0.00175	0.00219		535.82	0.22187	0.17395
684.989	0.06546	0.08029		773.97	17.6931	15.8945			685.007	0.0022	-0.00518		603.04	239.101	188.381		685.007	0.00405	0.00303		536.86	0.23431	0.16956
684.013	0.06623	0.08306		775.06	17.4104	15.6278			683.995	0.00304	-0.00492		604.05	252.299	200.928		683.995	0.00363	0.00204		537.91	0.25081	0.17105
683	0.06984	0.08394		776.02	17.1613	15.3497			683.018	0.00166	-0.00426		605.07	265.821	213.773		683.018	0.005	0.00212		538.8	0.24652	0.16661
681.986	0.07215	0.08639		776.98	16.8988	15.1138			682.005	0.00147	-0.00383		605.94	279.534	227.084		682.005	0.00384	0.00307		539.85	0.25267	0.16656
681.009	0.07403	0.08831		777.94	16.6888	14.7936			680.991	6.65275e-06	-0.00494		606.95	293.181	240.722		680.991	0.00503	0.00357		540.88	0.2709	0.16234
679.995	0.07571	0.09002		779.04	16.3533	14.5674			680.014	0.0011	-0.00542		607.97	306.699	254.343		680.014	0.00424	0.0024		541.91	0.27262	0.15055
679.017	0.07853	0.09217		780	16.1938	14.3242			679	0.000872534	-0.00514		608.98	320.181	267.991		679	0.00596	0.00364		542.79	0.25961	0.17302
678.002	0.08046	0.09511		780.95	15.9764	14.1052			677.985	0.00202	-0.00527		610	333.425	281.715		677.985	0.00585	0.0029		543.82	0.24505	0.17155
676.987	0.08346	0.09614		782.05	15.6601	13.8748			677.007	0.00171	-0.00422		611.02	346.596	295.376		677.007	0.00532	0.00338		544.85	0.25528	0.18781
676.008	0.08633	0.09817		783.01	15.419	13.7125			675.992	0.00109	-0.00478		612.05	359.256	308.792		675.992	0.00826	0.00334		545.88	0.26776	0.1761
674.992	0.08903	0.1009		783.97	15.2409	13.5293			675.012	0.00172	-0.00431		612.94	371.668	322.25		675.012	0.00765	0.00374		546.91	0.26399	0.18201
674.013	0.09	0.10226		785.06	14.9462	13.3611			673.997	0.00149	-0.00546		613.97	383.699	335.633		673.997	0.00703	0.00347		547.79	0.26579	0.19372
672.997	0.09283	0.10468		786.02	14.7236	13.2056			673.017	0.00189	-0.00517		615	395.401	348.558		673.017	0.00924	0.00265		548.82	0.25104	0.18186
672.016	0.09469	0.10588		786.98	14.526	13.0841			672.001	0.0013	-0.00542		616.02	406.792	361.283		672.001	0.00843	0.00518		549.85	0.26327	0.20382
670.999	0.09664	0.10983		787.94	14.3034	12.8926			670.984	0.00195	-0.00478		617.05	417.546	373.445		670.984	0.01016	0.0046		550.88	0.27416	0.20954
669.982	0.09964	0.11098		789.04	14.1496	12.6719			670.003	0.00196	-0.00513		617.94	427.949	385.173		670.003	0.00891	0.00564		551.91	0.28185	0.20926
669.001	0.10184	0.11198		790	13.8118	12.3757			668.986	0.00249	-0.0044		618.97	437.296	396.414		668.986	0.00958	0.00493		552.79	0.28764	0.22549
667.983	0.10542	0.1144		790.95	13.5083	12.2225			668.005	0.00271	-0.00584		620	445.979	407.156		668.005	0.01045	0.00548		553.82	0.29673	0.22393
667.002	0.10763	0.11506		792.05	13.3342	12.0815			666.987	0.00142	-0.00523		621	454.087	417.129		666.987	0.00919	0.00526		554.85	0.3177	0.22386
665.983	0.10954	0.1168		793.01	13.2525	11.8967			666.005	0.00232	-0.00386		622	461.389	426.56		666.005	0.00873	0.00477		555.88	0.33676	0.24908
665.001	0.11096	0.11993		793.97	13.0244	11.8039			664.987	0.0025	-0.00481		623	468.184	435.417		664.987	0.00882	0.00553		556.91	0.3428	0.25938
663.982	0.11414	0.12174		795.06	12.8774	11.4983			664.004	0.00224	-0.00484		624	473.924	443.495		664.004	0.00824	0.00482		557.79	0.34169	0.28835
662.999	0.11629	0.12257		796.02	12.7577	11.2981			662.985	0.00209	-0.00394		625	479.1	450.76		662.985	0.00777	0.00564		558.82	0.36262	0.31983
662.016	0.11894	0.12413		796.98	12.5314	11.0084			662.002	0.00298	-0.00456		626	483.612	457.194		662.002	0.00763	0.00606		559.85	0.39137	0.34533
660.996	0.12101	0.12585		797.94	12.3828	10.8534			660.982	0.00339	-0.00411		627	487.33	462.914		660.982	0.00692	0.0055		560.88	0.4293	0.37252
660.012	0.12355	0.12783		799.04	12.0324	10.605			659.999	0.00284	-0.00457		628	490.46	467.929		659.999	0.0075	0.00471		561.91	0.46804	0.4161
658.991	0.12486	0.12838		800	11.7588	10.4261			659.015	0.00299	-0.00429		629	492.767	471.927		659.015	0.0071	0.00467		562.79	0.51308	0.45778
658.007	0.12735	0.13028		800.94	11.5824	10.2684			657.994	0.00294	-0.00444		630	494.182	475.381		657.994	0.00679	0.00553		563.82	0.57449	0.51003
656.986	0.13026	0.13078		802.02	11.3195	10.0339			657.01	0.00318	-0.00477		631.01	495.026	478.165		657.01	0.00591	0.00515		564.85	0.62727	0.55667
656.001	0.13167	0.13191		802.97	11.155	9.74242			655.988	0.00434	-0.00385		632.02	495.32	479.964		655.988	0.00568	0.00488		565.88	0.69813	0.63385
655.015	0.13485	0.13505		804.05	10.8845	9.52391			655.003	0.00389	-0.00389		633.04	494.927	480.928		655.003	0.00716	0.00479		566.91	0.79337	0.73564
653.993	0.13637	0.13547		805	10.6418	9.21879			654.018	0.00371	-0.0035		634.05	493.587	481.258		654.018	0.0066	0.00475		567.79	0.86433	0.80987
653.008	0.13771	0.13651		805.94	10.4895	9.0127			652.996	0.00482	-0.00316		635.07	491.705	480.738		652.996	0.00808	0.00576		568.82	0.97724	0.927
651.985	0.13894	0.13737		807.02	10.2549	8.82449			652.01	0.00413	-0.00251		635.94	489.305	479.968		652.01	0.00745	0.00558		569.85	1.08661	1.04327
650.998	0.1406	0.13881		807.97	9.9919	8.63861			650.987	0.00508	-0.00266		636.95	486.388	478.37		650.987	0.00676	0.00521		570.88	1.19091	1.15331
650.012	0.14306	0.1392		809.05	9.85767	8.43404			650	0.00448	-0.000509913		637.97	483.058	476.035		650	0.00589	0.00639		571.91	1.31174	1.27783
648.988	0.14455	0.14139		810	9.76159	8.30886			649.014	0.0061	-0.00174		638.98	479.503	473.112		649.014	0.00808	0.00667		572.79	1.4215	1.42722
648.001	0.14772	0.14146		810.94	9.53935	8.13042			647.99	0.00537	-0.00155		640	475.429	469.705		647.99	0.00836	0.00656		573.82	1.58119	1.59403
647.013	0.14808	0.14279		812.02	9.25214	7.95466			647.003	0.00661	-0.00116		641.01	470.988	465.915		647.003	0.00798	0.00709		574.85	1.74146	1.74075
645.989	0.15116	0.14253		812.97	9.0737	7.77495			646.015	0.00728	-0.000566533		642.02	466.253	461.299		646.015	0.00906	0.0071		575.88	1.89158	1.9037
645	0.15292	0.14401		814.05	8.7771	7.65915			644.99	0.00754	-0.000840273		643.04	461.138	456.466		644.99	0.0085	0.00718		576.91	2.07063	2.0776
644.012	0.15381	0.14524		815	8.54462	7.4738			644.002	0.00796	0.000726813		644.05	455.481	451.234		644.002	0.00869	0.00836		577.79	2.26589	2.21873
642.987	0.15553	0.14481		815.94	8.25003	7.44842			643.014	0.00847	0.00119		645.07	449.678	445.554		643.014	0.01101	0.00933		578.82	2.43307	2.40142
641.998	0.15732	0.14673		817.02	8.07141	7.21317			641.988	0.0082	0.00268		645.94	443.729	439.765		641.988	0.0115	0.0096		579.85	2.59844	2.58489
641.008	0.15794	0.1462		817.97	7.95261	7.10313			640.999	0.00955	0.00305		646.95	437.519	433.557		640.999	0.01367	0.012		580.88	2.7725	2.74729
639.982	0.1603	0.14752		819.05	7.81416	6.91315			640.01	0.01057	0.00343		647.97	431.099	427.193		640.01	0.01594	0.01386		581.91	2.93446	2.89066
638.992	0.16257	0.14846		820	7.60578	6.76035			638.983	0.01252	0.00476		648.98	424.82	420.396		638.983	0.01932	0.01657		582.79	3.10897	3.05381
638.002	0.1638	0.14849		820.94	7.40418	6.57755			637.993	0.01316	0.00515		650	418.423	413.545		637.993	0.02167	0.01803		583.82	3.29548	3.2159
637.011	0.16441	0.1495		822.02	7.16014	6.42522			637.003	0.01466	0.00674		651	411.678	406.582		637.003	0.02678	0.02171		584.85	3.45536	3.37769
635.984	0.16546	0.15025		822.97	6.94845	6.27353			636.012	0.01535	0.0085		652	405.066	399.563		636.012	0.03126	0.02631		585.88	3.62063	3.54809
634.993	0.16733	0.1497		824.05	6.73437	6.06509			634.985	0.01661	0.00946		653	398.61	392.262		634.985	0.03636	0.02966		586.91	3.77371	3.69304
634.002	0.16778	0.15161		825	6.44733	5.84398			633.994	0.01898	0.01129		654	392.066	385.165		633.994	0.04152	0.03383		587.79	3.96953	3.87643
633.01	0.16856	0.15111		825.94	6.2919	5.61673			633.002	0.0207	0.01253		655	385.575	377.657		633.002	0.04517	0.03704		588.82	4.16068	4.07135
632.018	0.17026	0.15129		827.02	6.05425	5.45118			632.011	0.02175	0.01472		656	378.773	370.217		632.011	0.04791	0.03887		589.85	4.38825	4.26277
630.989	0.17166	0.15257		827.97	5.87218	5.30879			630.982	0.02477	0.01725		657	372.245	362.902		630.982	0.04907	0.03897		590.86	4.67579	4.51219
629.997	0.17206	0.15199		829.05	5.54348	5.15018			629.99	0.02614	0.01854		658	365.503	355.623		629.99	0.04907	0.03975		591.88	4.98639	4.7564
629.004	0.17319	0.15291		830	5.31432	4.9846			628.997	0.02797	0.02119		659	358.864	348.457		628.997	0.04783	0.03864		592.89	5.34499	5.04473
628.011	0.17508	0.1526		831.06	5.14942	4.85044			628.004	0.03148	0.02285		660	352.35	341.079		628.004	0.04576	0.03678		593.91	5.68634	5.38708
627.018	0.17545	0.15274		832	4.90123	4.66209			627.011	0.03285	0.02613		661	345.94	334.338		627.011	0.04364	0.03372		594.92	6.06994	5.78013
625.988	0.17629	0.1535		833.06	4.7431	4.48447			626.018	0.03584	0.02843		662	339.581	327.346		626.018	0.0406	0.03157		595.79	6.49606	6.18485
624.994	0.17669	0.15401		834	4.49245	4.27388			624.988	0.03973	0.03264		663	333.532	320.484		624.988	0.03766	0.02933		596.81	6.98423	6.65572
624	0.17697	0.15369		835.06	4.30708	4.03242			623.994	0.04201	0.03601		664	327.432	313.84		623.994	0.03452	0.0271		597.82	7.49742	7.15542
623.005	0.17888	0.1541		836	4.07299	3.82459			623	0.04508	0.03961		665	321.41	307.287		623	0.03186	0.02486		598.84	8.11718	7.70692
622.011	0.17931	0.15436		837.06	3.7837	3.61802			622.005	0.04943	0.04342		666	315.522	300.635		622.005	0.02882	0.02195		599.85	8.82207	8.3898
621.016	0.17987	0.15399		838	3.52821	3.36425			621.01	0.05374	0.04716		667	309.724	294.291		621.01	0.02687	0.02075		600.86	9.62371	9.1792
619.984	0.18048	0.15464		839.06	3.23268	3.13144			620.015	0.05766	0.05251		668	303.884	288.187		620.015	0.02488	0.01934		601.88	10.6165	10.1292
618.988	0.18098	0.15525		840	3.02598	2.91823			618.983	0.06109	0.05552		669	298.06	282.064		618.983	0.02254	0.01726		602.89	11.7745	11.233
617.993	0.18115	0.15477		840.94	2.83914	2.79653			617.988	0.06622	0.06053		670	292.538	276.22		617.988	0.02069	0.01614		603.91	13.2254	12.6761
616.997	0.18226	0.15454		842.02	2.67056	2.64684			616.992	0.07144	0.06446		671	287.034	270.269		616.992	0.01973	0.01545		604.92	15.0302	14.4227
616	0.18232	0.15373		842.97	2.54542	2.53284			615.996	0.07677	0.07116		672	281.475	264.703		615.996	0.01916	0.01404		605.79	17.3682	16.688
615.004	0.18243	0.1545		844.05	2.38205	2.3987			615	0.08113	0.07587		673	276.161	259.276		615	0.01688	0.01335		606.81	20.2407	19.4545
614.007	0.18324	0.15441		845	2.15677	2.24346			614.003	0.08674	0.08264		674	270.884	253.785		614.003	0.01626	0.01231		607.82	23.7164	22.8808
613.01	0.18329	0.15348		845.94	1.93767	2.07287			613.006	0.09236	0.08803		675	265.817	248.422		613.006	0.01519	0.01324		608.84	28.1193	27.1433
612.012	0.18421	0.15283		847.02	1.82929	1.96597			612.009	0.09925	0.09411		676	260.621	243.153		612.009	0.01629	0.01256		609.85	33.5215	32.517
611.015	0.18477	0.153		847.97	1.76555	1.76107			611.011	0.1052	0.10166		677	255.552	238.009		611.011	0.0153	0.01192		610.88	40.513	39.2536
610.017	0.18371	0.1535		849.05	1.68212	1.57673			610.014	0.1109	0.10683		678	250.583	232.838		610.014	0.01558	0.01191		611.91	49.3502	47.8664
608.982	0.18416	0.15269		850	1.47698	1.38896			609.016	0.11721	0.11344		679	245.712	228.11		609.016	0.01601	0.01299		612.79	60.5911	58.7813
607.983	0.18445	0.15315		851.05	1.32979	1.21787			608.018	0.12418	0.1198		680	240.831	223.239		608.018	0.01622	0.0132		613.82	74.2487	71.9294
606.985	0.18572	0.1522		851.97	1.18317	1.07543			606.982	0.13146	0.12766		680.98	236.145	218.629		606.982	0.0168	0.0135		614.85	90.9376	87.8156
605.986	0.1852	0.15247		853.02	1.13818	0.946543			605.983	0.13819	0.13454		681.97	231.35	214.021		605.983	0.01768	0.01426		615.88	111.312	107.085
604.986	0.18564	0.15246		853.94	1.04714	0.862312			604.984	0.14484	0.1402		682.95	226.838	209.452		604.984	0.01784	0.01443		616.91	135.362	130.042
603.987	0.1844	0.152		855	0.950371	0.833068			603.985	0.15057	0.1466		683.94	222.231	204.873		603.985	0.01759	0.01442		617.79	163.888	156.859
602.987	0.18535	0.15224		856.05	0.887147	0.704707			602.985	0.15839	0.15288		685.07	217.732	200.647		602.985	0.0174	0.01446		618.82	196.296	187.467
601.987	0.18545	0.15148		856.97	0.831541	0.669152			601.986	0.1635	0.15868		686.05	213.405	196.441		601.986	0.01787	0.01486		619.85	232.695	221.786
600.987	0.18497	0.15206		858.02	0.746321	0.548572			600.985	0.17121	0.16518		687.04	209.075	192.221		600.985	0.01858	0.01489		620.85	272.194	258.776
599.986	0.18598	0.15087		858.94	0.661975	0.533907			599.985	0.17822	0.17174		688.02	204.911	188.223		599.985	0.01858	0.01537		621.85	313.339	297.579
598.985	0.18619	0.15138		860	0.606179	0.497572			598.984	0.18454	0.1775		689.01	200.857	184.245		598.984	0.01934	0.01625		622.85	355.011	336.922
597.984	0.18658	0.15171		861.06	0.613734	0.447293			597.984	0.19002	0.18206		690	196.769	180.514		597.984	0.01928	0.01599		623.85	395.709	375.096
596.983	0.18591	0.15176		862	0.515593	0.362568			596.982	0.19538	0.18669		691	192.69	176.676		596.982	0.02001	0.01661		624.85	434.103	411.325
596.018	0.18608	0.15163		863.06	0.501438	0.298569			596.018	0.19983	0.19152		692	188.694	172.857		596.018	0.02076	0.01828		625.85	469.386	444.735
595.017	0.18677	0.15093		864	0.459512	0.277308			595.016	0.20498	0.19539		693	184.776	169.232		595.016	0.02219	0.01885		626.85	500.314	474.019
594.014	0.18702	0.1514		865.06	0.409808	0.205985			594.014	0.2104	0.19901		694	181.01	165.79		594.014	0.02458	0.02011		627.85	526.721	499.121
593.012	0.18711	0.15276		866	0.289332	0.135192			593.012	0.21479	0.20246		695	177.439	162.487		593.012	0.02657	0.02166		628.85	548.398	519.675
592.009	0.18688	0.1523		867.06	0.17452	0.11374			592.01	0.21865	0.2053		696	173.788	159.165		592.01	0.02829	0.024		629.85	565.313	535.619
591.006	0.18798	0.15272		868	0.0891057	0.13524			591.007	0.22196	0.20756		697	170.29	156.054		591.007	0.03052	0.02509		630.86	577.388	546.942
590.003	0.18821	0.15318		869.06	0.132109	0.128239			590.004	0.22497	0.20954		698	166.803	152.818		590.004	0.03279	0.02817		631.88	584.919	553.923
589	0.18892	0.15399		870	0.182901	0.12125			589.001	0.22776	0.21132		699	163.478	149.559		589.001	0.0361	0.03011		632.89	587.806	556.471
587.996	0.18944	0.15406		871.05	0.160677	0.0998724			587.997	0.23039	0.21175		700	160.274	146.586		587.997	0.03919	0.03199		633.91	585.944	554.736
586.992	0.18933	0.15589		871.97	0.0646642	0.12812			586.994	0.23264	0.21254		700.98	157.183	143.722		586.994	0.04221	0.03444		634.92	579.543	548.582
585.988	0.19055	0.15643		873.02	0.0144717	0.0787685			585.99	0.23294	0.21314		701.97	153.959	140.883		585.99	0.04444	0.03679		635.79	568.189	537.918
584.984	0.18957	0.15622		873.94	-0.0284053	0.00769075			584.985	0.2348	0.21272		702.95	151.021	138.214		584.985	0.04649	0.03824		636.81	551.954	522.425
584.016	0.19175	0.15786		875	-0.00674765	0.00759666			584.018	0.23622	0.21291		703.94	148.07	135.537		584.018	0.04979	0.04007		637.82	530.046	502.239
583.011	0.19272	0.15896		876.05	-0.0501164	-0.092617			583.013	0.23585	0.21105		705.07	145.176	132.921		583.013	0.05166	0.04192		638.84	503.491	477.168
582.006	0.19287	0.16006		876.97	-0.014215	-0.0923312			582.008	0.23627	0.21044		706.05	142.256	130.354		582.008	0.05386	0.04445		639.85	472.103	447.722
581	0.1944	0.16073		878.02	0.0576168	-0.14935			581.003	0.23602	0.20918		707.04	139.406	127.68		581.003	0.05599	0.04562		640.86	436.889	414.958
579.995	0.19519	0.16271		878.94	0.050408	-0.198922			579.997	0.23601	0.20824		708.02	136.538	125.03		579.997	0.05825	0.04671		641.88	399.467	379.778
578.989	0.19612	0.16398		880	-0.0425161	-0.20587			578.992	0.2357	0.20644		709.01	133.82	122.43		578.992	0.05923	0.04868		642.89	360.885	343.592
577.982	0.19841	0.16531		881.05	-0.0282218	-0.213673			577.986	0.23417	0.20409		710	131.14	119.897		577.986	0.06129	0.04991		643.91	322.849	308.003
577.013	0.19895	0.16738		881.97	-0.0211624	-0.220827			577.017	0.23279	0.2023		710.98	128.463	117.462		577.017	0.06258	0.0508		644.92	286.465	273.877
576.006	0.20013	0.16945		883.02	0.00751893	-0.249403			576.01	0.23117	0.20107		711.97	125.857	115.035		576.01	0.06352	0.0513		645.79	252.628	241.985
574.999	0.20173	0.17036		883.94	0.014237	-0.192452			575.003	0.23025	0.19902		712.95	123.106	112.582		575.003	0.06315	0.05097		646.81	222.579	213.662
573.992	0.20326	0.17289		885	0.0359407	-0.192668			573.996	0.2287	0.19745		713.94	120.48	110.211		573.996	0.06199	0.0499		647.82	196.446	188.861
572.985	0.20539	0.17512		886.05	0.0791345	-0.2286			572.989	0.22733	0.19568		715.07	117.922	107.794		572.989	0.05902	0.04776		648.84	174.099	167.786
572.014	0.20717	0.17651		886.97	0.0791514	-0.31413			572.019	0.22607	0.19389		716.05	115.459	105.392		572.019	0.05613	0.04492		649.85	155.642	150.268
571.006	0.20919	0.17942		888.02	0.0360108	-0.31407			571.011	0.22482	0.1925		717.04	112.95	102.937		571.011	0.05228	0.04184		650.85	140.372	136.011
569.998	0.21162	0.1822		888.94	-0.0578849	-0.292878			570.003	0.2233	0.19099		718.02	110.404	100.705		570.003	0.04828	0.03897		651.85	127.822	124.28
568.99	0.21285	0.18383		890	-0.0436392	-0.21464			568.994	0.22209	0.18923		719.01	107.943	98.327		568.994	0.04478	0.03561		652.85	117.578	114.734
568.018	0.21519	0.18645		891.03	-0.0359722	-0.243303			567.986	0.22106	0.18702		720	105.533	96.0001		567.986	0.04065	0.03226		653.85	109.574	107.171
567.009	0.21764	0.18932							567.015	0.22001	0.18699		720.98	103.163	93.6985		567.015	0.03818	0.03079		654.85	103.101	101.265
566	0.22001	0.19146							566.005	0.21826	0.18603		721.97	100.807	91.3687		566.005	0.03499	0.02824		655.85	97.819	96.4146
564.99	0.2223	0.1949							564.996	0.21811	0.18496		722.95	98.4456	89.1089		564.996	0.0326	0.02673		656.85	93.598	92.7642
564.018	0.225	0.19783							563.987	0.2169	0.18346		723.94	96.0109	86.8158		563.987	0.03096	0.02534		657.85	90.5012	89.7998
563.008	0.22775	0.20061							563.014	0.21535	0.18237		725.07	93.7898	84.6237		563.014	0.029	0.02365		658.85	88.1138	87.9317
561.998	0.22968	0.20442							562.004	0.21459	0.18175		726.05	91.5793	82.5289		562.004	0.0275	0.02322		659.85	86.5296	86.5018
560.987	0.23289	0.20649							560.994	0.21323	0.18106		727.04	89.3618	80.5046		560.994	0.02606	0.02245		660.85	85.5315	85.6964
560.014	0.23567	0.21066							559.983	0.21255	0.18016		728.02	87.1045	78.4082		559.983	0.02586	0.02188		661.85	84.9159	85.3423
559.003	0.23835	0.21428							559.01	0.21159	0.17972		729.01	84.9147	76.4106		559.01	0.02557	0.02156		662.85	84.8125	85.2765
557.992	0.24142	0.21766							557.999	0.21093	0.17897		730	82.7881	74.3687		557.999	0.02502	0.02159		663.85	84.9883	85.5684
557.018	0.24438	0.22137							556.988	0.21028	0.17724		730.97	80.7165	72.4836		556.988	0.02516	0.0221		664.85	85.6137	86.1789
556.006	0.24736	0.22427							556.014	0.20853	0.17648		731.94	78.7321	70.5179		556.014	0.02551	0.0231		665.85	86.3545	86.969
554.994	0.2507	0.22813							555.002	0.20742	0.17607		733.05	76.696	68.5236		555.002	0.02635	0.02336		666.85	87.3216	87.9948
553.982	0.25357	0.23169							553.99	0.20717	0.17461		734.02	74.7676	66.6939		553.99	0.02832	0.02501		667.85	88.4296	89.0731
553.007	0.25645	0.23522							553.015	0.20586	0.17343		735	72.8022	64.8384		553.015	0.03033	0.02648		668.85	89.6264	90.2685
551.995	0.25941	0.23803							552.003	0.20509	0.1728		735.97	70.9061	63.2098		552.003	0.03212	0.02889		669.85	90.8917	91.53
550.982	0.26274	0.24215							550.99	0.20326	0.17083		736.94	69.0785	61.5153		550.99	0.03562	0.03181		670.85	92.311	92.891
550.006	0.26498	0.24483							550.015	0.20186	0.16932		738.05	67.2413	59.8735		550.015	0.03985	0.03492		671.85	93.9633	94.349
548.993	0.26818	0.24835							549.002	0.20042	0.16786		739.02	65.3934	58.2038		549.002	0.04458	0.04005		672.85	95.4794	95.7336
548.017	0.27159	0.25175							547.988	0.19911	0.16649		740	63.6887	56.6363		547.988	0.05047	0.04393		673.85	97.1882	97.1198
547.003	0.27428	0.25507							547.012	0.19749	0.16503		740.97	61.9397	55.0876		547.012	0.05617	0.04868		674.85	99.0029	98.5967
545.989	0.27696	0.25768							545.998	0.19632	0.16302		741.94	60.2587	53.5841		545.998	0.06363	0.05471		675.85	100.831	100.281
545.012	0.28003	0.2609							544.984	0.19405	0.16058		743.05	58.7369	52.1714		544.984	0.07271	0.06104		676.85	102.864	101.808
543.998	0.28333	0.26406							544.008	0.19176	0.15875		744.02	57.2018	50.6884		544.008	0.08041	0.06721		677.85	104.998	103.614
542.983	0.28507	0.26705							542.993	0.18971	0.15654		745	55.7127	49.3231		542.993	0.08636	0.07227		678.85	107.195	105.34
542.005	0.2881	0.27001							542.016	0.18817	0.15433		745.97	54.203	47.916		542.016	0.09253	0.07652		679.85	109.412	107.289
540.99	0.29028	0.27239							541.001	0.18613	0.15234		746.94	52.7365	46.5774		541.001	0.09618	0.07943		680.84	111.695	109.206
540.012	0.29233	0.27425							539.985	0.18365	0.15011		748.05	51.3338	45.2217		539.985	0.1005	0.08148		681.83	114.197	111.345
538.997	0.29654	0.27749							539.007	0.18119	0.14742		749.02	49.9699	43.9617		539.007	0.10244	0.0835		682.81	116.751	113.518
538.018	0.29741	0.27978							537.992	0.17875	0.14532		750	48.573	42.685		537.992	0.10303	0.08359		683.8	119.198	115.755
537.002	0.3002	0.28186							537.013	0.17692	0.14317		750.97	47.2367	41.4801		537.013	0.10227	0.08266		684.92	121.783	117.99
535.986	0.30259	0.28377							535.997	0.17467	0.14133		751.94	45.9159	40.3492		535.997	0.10004	0.08093		685.91	124.559	120.298
535.007	0.30466	0.28593							535.018	0.17195	0.13886		753.05	44.6415	39.2868		535.018	0.09673	0.078		686.9	127.312	122.654
533.99	0.30651	0.28838							534.002	0.17002	0.13653		754.02	43.4645	38.1883		534.002	0.09158	0.07394		687.88	130.025	124.966
533.01	0.30903	0.2898							532.985	0.16791	0.13474		755	42.312	37.0487		532.985	0.08659	0.06999		688.87	132.955	127.429
531.993	0.31126	0.2918							532.005	0.16593	0.13244		755.97	41.188	35.9467		532.005	0.0804	0.06475		689.85	135.596	129.671
531.013	0.31329	0.29394							530.988	0.16404	0.13112		756.94	40.0865	34.9248		530.988	0.07351	0.05955		690.85	138.095	131.85
529.995	0.31552	0.29595							530.008	0.16156	0.12875		758.05	38.9964	33.9495		530.008	0.06634	0.05388		691.85	140.269	133.8
529.015	0.31742	0.29727							528.99	0.15994	0.12748		759.02	37.8992	32.9511		528.99	0.06098	0.05021		692.85	142.217	135.476
527.997	0.31914	0.29888							528.01	0.15883	0.12674		760	36.8232	32.0067		528.01	0.05568	0.04648		693.85	143.657	136.79
527.016	0.32132	0.30119							526.992	0.15721	0.12496		760.97	35.7901	31.0823		526.992	0.05125	0.04319		694.85	144.389	137.484
525.997	0.32359	0.30264							526.011	0.1562	0.12425		761.94	34.7968	30.2017		526.011	0.04747	0.04053		695.85	144.776	137.649
525.016	0.32512	0.30464							524.992	0.15489	0.12331		763.05	33.8048	29.3786		524.992	0.0446	0.03867		696.85	144.498	137.378
523.997	0.32777	0.3066							524.011	0.15414	0.12289		764.02	32.8567	28.465		524.011	0.04374	0.03806		697.85	143.509	136.329
523.015	0.3293	0.30898							522.992	0.15378	0.12239		765	31.9145	27.6709		522.992	0.04372	0.03835		698.85	141.874	134.784
521.996	0.33121	0.31147							522.01	0.15293	0.12182		765.97	31.061	26.9038		522.01	0.0442	0.03954		699.85	139.623	132.51
521.014	0.33417	0.31336							520.99	0.15298	0.1218		766.94	30.1936	26.1778		520.99	0.04665	0.04108		700.84	136.903	129.876
519.994	0.33662	0.31576							520.008	0.15258	0.12166		768.05	29.3333	25.3967		520.008	0.04865	0.04341		701.83	133.616	126.647
519.011	0.33955	0.3181							518.988	0.15305	0.12185		769.02	28.5518	24.6516		518.988	0.05265	0.04604		702.81	129.744	122.948
517.991	0.34159	0.32107							518.006	0.15383	0.12294		770	27.8162	23.9498		518.006	0.05649	0.04986		703.8	125.49	118.763
517.008	0.34467	0.32326							516.985	0.15427	0.12396		770.95	27.0239	23.2505		516.985	0.06233	0.05457		704.92	120.641	114.171
515.987	0.34702	0.32647							516.002	0.1549	0.12432		772.05	26.2544	22.5082		516.002	0.0693	0.06016		705.91	115.337	109.138
515.003	0.3501	0.32989							514.981	0.15668	0.12595		773.01	25.5044	21.8403		514.981	0.07632	0.06612		706.9	109.574	103.615
513.982	0.35334	0.33221							513.998	0.15744	0.12646		773.97	24.7553	21.2507		513.998	0.08363	0.07124		707.88	103.515	97.9213
512.998	0.35665	0.33567							513.014	0.15887	0.12835		775.06	23.9986	20.6779		513.014	0.09062	0.07652		708.87	96.9051	91.6688
512.014	0.35998	0.33836							511.993	0.16064	0.13001		776.02	23.2276	20.0224		511.993	0.09741	0.08156		709.85	90.2323	85.3621
510.992	0.36345	0.34192							511.009	0.16236	0.13198		776.98	22.5712	19.4607		511.009	0.10405	0.08675		710.84	83.4009	78.911
510.008	0.36745	0.34513							509.986	0.16503	0.1342		777.94	21.9412	18.9119		509.986	0.11035	0.0916		711.83	76.4664	72.3654
508.985	0.37089	0.34794							509.002	0.16731	0.13679		779.04	21.3484	18.3712		509.002	0.11518	0.09544		712.81	69.688	65.9514
508	0.37404	0.35139							508.017	0.17018	0.13932		780	20.742	17.8545		508.017	0.11923	0.09772		713.8	63.2032	59.8149
507.015	0.37776	0.35493							506.995	0.17177	0.14218		780.95	20.1086	17.3031		506.995	0.12252	0.10019		714.92	57.1636	54.1304
505.992	0.38187	0.35783							506.01	0.17543	0.14537		782.05	19.5289	16.7999		506.01	0.12589	0.10276		715.91	51.4564	48.7287
505.007	0.3862	0.36138							504.986	0.1794	0.14887		783.01	18.9411	16.3148		504.986	0.12809	0.10405		716.9	46.2029	43.7597
503.983	0.39043	0.36332							504.001	0.18311	0.15255		783.97	18.4423	15.8073		504.001	0.12897	0.10449		717.88	41.5269	39.3683
502.997	0.39402	0.36663							503.015	0.18593	0.15641		785.06	17.8924	15.3757		503.015	0.12954	0.10418		718.87	37.3606	35.4069
502.011	0.39722	0.36889							501.991	0.18971	0.15992		786.02	17.3908	14.9336		501.991	0.12837	0.1033		719.85	33.6948	32.0188
500.987	0.40148	0.37178							501.005	0.1943	0.16479		786.98	16.8787	14.5013		501.005	0.12504	0.10016		720.84	30.4312	28.9379
500	0.40566	0.37416							500.019	0.19934	0.16946		787.94	16.3852	14.0793		500.019	0.12189	0.09727		721.83	27.5113	26.1818
499.014	0.40951	0.37623							498.994	0.20346	0.17415		789.04	15.8749	13.7028		498.994	0.11751	0.09359		722.81	25.0184	23.8399
497.989	0.41251	0.37808							498.008	0.20837	0.1795		790	15.487	13.3388		498.008	0.11287	0.08974		723.8	22.823	21.7754
497.002	0.41585	0.38023							496.983	0.21315	0.18498		790.95	15.0323	12.9652		496.983	0.10757	0.08564		724.92	20.9282	19.9558
496.014	0.42026	0.38221							495.996	0.21834	0.19009		--	--	--		495.996	0.10219	0.08125		725.91	19.1893	18.3629
494.989	0.42374	0.38509							495.008	0.22344	0.19638						495.008	0.09679	0.07753		726.9	17.6881	16.9958
494.001	0.42756	0.3863							493.983	0.22955	0.20238						493.983	0.09145	0.07292		727.88	16.3478	15.7666
493.013	0.43108	0.38818							492.995	0.2354	0.20936						492.995	0.08606	0.06882		728.87	15.2689	14.7811
491.987	0.43435	0.39094							492.007	0.24123	0.21514						492.007	0.08073	0.06509		729.85	14.2753	13.8971
490.999	0.43723	0.39258							491.019	0.24727	0.22132						491.019	0.07638	0.06105		730.83	13.3996	13.0383
490.01	0.44112	0.39617							489.993	0.25356	0.22895						489.993	0.07127	0.05722		731.8	12.6488	12.3631
488.983	0.44513	0.39903							489.004	0.26018	0.2351						489.004	0.06635	0.05407		732.91	11.9691	11.7269
487.994	0.44839	0.40261							488.015	0.26617	0.24206						488.015	0.06266	0.05091		733.88	11.3594	11.1865
487.005	0.45228	0.40615							486.988	0.27239	0.24852						486.988	0.05924	0.04813		734.86	10.8473	10.6853
486.016	0.45651	0.41039							485.999	0.27889	0.25522						485.999	0.05508	0.04582		735.83	10.3492	10.2478
484.988	0.46272	0.41625							485.01	0.2855	0.26218						485.01	0.05235	0.04317		736.8	9.91276	9.85413
483.998	0.46772	0.42131							483.982	0.2908	0.2681						483.982	0.05013	0.04146		737.91	9.52138	9.46626
483.008	0.47225	0.42536							482.992	0.29597	0.27274						482.992	0.0484	0.04017		738.88	9.16189	9.1224
482.018	0.47869	0.43138							482.002	0.30141	0.27943						482.002	0.0465	0.03897		739.86	8.83002	8.7858
480.99	0.48609	0.43757							481.012	0.30721	0.28634						481.012	0.04508	0.03788		740.83	8.5067	8.46272
479.999	0.49396	0.44225							479.984	0.31243	0.29039						479.984	0.04394	0.03715		741.8	8.20606	8.17429
479.009	0.50077	0.44751							478.993	0.31815	0.29691						478.993	0.04328	0.03664		742.91	7.93149	7.91845
478.018	0.50749	0.45074							478.002	0.3223	0.30012						478.002	0.04233	0.03631		743.88	7.67674	7.68253
476.988	0.51385	0.4541							477.012	0.32603	0.30457						477.012	0.04186	0.03594		744.86	7.42882	7.44804
475.997	0.51892	0.45526							475.982	0.32986	0.30823						475.982	0.04146	0.03543		745.83	7.17571	7.19176
475.005	0.52174	0.45581							474.991	0.33313	0.31141						474.991	0.04091	0.0349		746.8	6.95131	6.95512
474.014	0.52312	0.45365							473.999	0.33524	0.31362						473.999	0.04065	0.03509		747.91	6.73582	6.7202
472.984	0.52343	0.44981							473.008	0.33731	0.31556						473.008	0.04006	0.03427		748.88	6.5062	6.46833
471.991	0.52184	0.44611							472.016	0.33841	0.31726						472.016	0.03931	0.03361		749.86	6.29282	6.26059
470.999	0.51903	0.4408							470.985	0.33948	0.31844						470.985	0.03841	0.03363		750.83	6.10712	6.08259
470.007	0.51318	0.43467							469.993	0.34033	0.31853						469.993	0.03828	0.03321		751.8	5.92827	5.8661
469.014	0.50829	0.4265							469.001	0.34053	0.31939						469.001	0.03837	0.03263		752.91	5.7678	5.69124
467.983	0.50049	0.41915							468.008	0.34046	0.31901						468.008	0.0375	0.03257		753.88	5.59609	5.49609
466.99	0.49253	0.41021							467.015	0.3391	0.31801						467.015	0.03778	0.03231		754.86	5.43154	5.34164
465.997	0.48357	0.40178							465.984	0.33864	0.31724						465.984	0.03758	0.03231		755.83	5.28001	5.17475
465.003	0.47511	0.39406							464.99	0.3368	0.31624						464.99	0.03757	0.03257		756.8	5.15755	4.99387
464.009	0.46692	0.3867							463.997	0.33521	0.31445						463.997	0.03801	0.033		757.91	5.02196	4.84619
463.016	0.4577	0.37916							463.003	0.33344	0.31297						463.003	0.03804	0.03299		758.88	4.9032	4.71584
461.983	0.44869	0.37126							462.009	0.33114	0.31091						462.009	0.03894	0.03383		759.86	4.79841	4.60993
460.989	0.44116	0.36387							461.015	0.32956	0.30884						461.015	0.03945	0.03411		760.83	4.68453	4.47486
459.995	0.43291	0.35824							459.983	0.32725	0.30656						459.983	0.04021	0.03523		761.8	4.56013	4.35826
459	0.42609	0.35291							458.989	0.32504	0.30411						458.989	0.04158	0.03593		762.91	4.42865	4.23346
458.005	0.42051	0.34717							457.994	0.32241	0.30182						457.994	0.04242	0.03683		763.88	4.30189	4.07627
457.01	0.41367	0.34201							456.999	0.32067	0.29945						456.999	0.04337	0.038		764.86	4.18919	3.94939
456.015	0.40707	0.33649							456.004	0.31802	0.29728						456.004	0.04478	0.03918		765.83	4.08688	3.85083
454.982	0.40124	0.33133							455.009	0.31574	0.29485						455.009	0.04687	0.03995		766.8	3.97746	3.74481
453.986	0.39539	0.32654							454.014	0.31314	0.29262						454.014	0.04817	0.04176		767.91	3.87425	3.65719
452.99	0.39017	0.32236							453.018	0.31132	0.28956						453.018	0.05042	0.0431		768.88	3.75014	3.56228
451.994	0.38457	0.31828							451.984	0.30847	0.2876						451.984	0.05203	0.04491		769.86	3.64073	3.44989
450.998	0.37966	0.31333							450.988	0.30624	0.28512						450.988	0.05438	0.0473		770.82	3.52869	3.3244
450.002	0.37488	0.30954							449.992	0.30445	0.28236						449.992	0.05705	0.04906		771.91	3.41559	3.21431
449.006	0.36972	0.30525							448.996	0.30163	0.27939						448.996	0.06005	0.05192		772.87	3.30593	3.1278
448.009	0.36516	0.30135							447.999	0.29948	0.27679						447.999	0.06311	0.05446		773.83	3.20611	3.03778
447.012	0.35993	0.29704							447.003	0.29676	0.27464						447.003	0.06611	0.05759		774.79	3.10147	2.93438
446.015	0.35557	0.29274							446.006	0.29459	0.27219						446.006	0.07008	0.06021		775.89	3.01408	2.84261
445.018	0.35096	0.28878							445.009	0.29281	0.26995						445.009	0.07432	0.06385		776.84	2.89067	2.75733
443.982	0.34527	0.2848							444.012	0.29048	0.26728						444.012	0.07941	0.06825		777.8	2.79017	2.65795
442.985	0.34132	0.28057							443.014	0.28822	0.2652						443.014	0.08428	0.07325		778.9	2.67196	2.56122
441.987	0.33535	0.27623							442.017	0.28632	0.26282						442.017	0.09044	0.07825		779.86	2.55296	2.4494
440.989	0.33154	0.2723							441.019	0.28438	0.26015						441.019	0.09661	0.08382		780.82	2.45775	2.3781
439.991	0.326	0.2682							439.983	0.28192	0.25781						439.983	0.1038	0.0904		781.91	2.34012	2.29923
438.992	0.32123	0.2644							438.985	0.27993	0.25553						438.985	0.11208	0.0973		782.87	2.25753	2.19696
437.994	0.3169	0.26104							437.987	0.27749	0.25358						437.987	0.12129	0.10569		783.83	2.1587	2.12359
436.995	0.31262	0.2576							436.988	0.27581	0.25143						436.988	0.13123	0.1146		784.79	2.0674	2.03945
435.997	0.30799	0.25471							435.989	0.27393	0.24944						435.989	0.14081	0.12357		785.89	1.98738	1.93524
434.998	0.30416	0.25131							434.991	0.27168	0.24754						434.991	0.15285	0.13426		786.84	1.92871	1.85345
433.998	0.30019	0.2489							433.992	0.27036	0.24552						433.992	0.16561	0.14509		787.8	1.87526	1.76905
432.999	0.29766	0.24682							432.992	0.26864	0.24334						432.992	0.1803	0.15722		788.9	1.85747	1.70287
432	0.29422	0.24496							431.993	0.26696	0.24188						431.993	0.1965	0.17125		789.86	1.82538	1.63998
431	0.29155	0.2427							430.994	0.26559	0.24024						430.994	0.21118	0.18599		790.82	1.83492	1.58733
430	0.28921	0.24124							429.994	0.264	0.23877						429.994	0.23162	0.20208
429	0.28662	0.24015							428.994	0.26319	0.23749						428.994	0.25248	0.21981
428	0.28517	0.23884							427.994	0.26156	0.23573						427.994	0.27652	0.24005
426.999	0.28359	0.23794							426.994	0.26058	0.23523						426.994	0.30329	0.26393
425.999	0.28229	0.23753							425.993	0.25969	0.23404						425.993	0.33278	0.2867
424.998	0.28105	0.23723							424.993	0.25912	0.23311						424.993	0.3674	0.31688
423.997	0.28075	0.23722							423.992	0.25832	0.23238						423.992	0.40139	0.34524
422.996	0.28024	0.23788							422.991	0.25749	0.23194						422.991	0.43956	0.37852
421.995	0.28012	0.23809							421.99	0.25692	0.23147						421.99	0.4873	0.41679
420.993	0.27982	0.2389							420.989	0.25715	0.2313						420.989	0.52948	0.45373
419.992	0.2803	0.23966							419.988	0.25681	0.23134						419.988	0.58031	0.49459
418.99	0.28037	0.2407							418.986	0.25677	0.23074						418.986	0.63027	0.53634
417.988	0.28087	0.2413							417.984	0.2565	0.23075						417.984	0.68731	0.58145
416.986	0.28157	0.24237							416.982	0.2566	0.23093						416.982	0.74783	0.63393
415.984	0.28126	0.24316							416.019	0.25612	0.23084						416.019	0.81244	0.68416
414.981	0.28107	0.24312							415.016	0.25657	0.23036						415.016	0.87595	0.73578
414.017	0.2812	0.2429							414.014	0.25645	0.23078						414.014	0.94328	0.78697
413.014	0.28043	0.24261							413.011	0.25664	0.2308						413.011	1.01035	0.84092
412.011	0.27985	0.24219							412.009	0.25642	0.23061						412.009	1.07896	0.89538
411.008	0.27865	0.24148							411.006	0.25628	0.23091						411.006	1.13959	0.9428
410.005	0.27719	0.24017							410.003	0.25566	0.23053						410.003	1.20392	0.98968
409.001	0.2747	0.23859							408.999	0.25588	0.23037						408.999	1.25693	1.02591
407.998	0.2731	0.23642							407.996	0.25572	0.23012						407.996	1.31205	1.06679
406.994	0.27052	0.23447							406.992	0.2549	0.23035						406.992	1.3565	1.09481
405.99	0.26907	0.23243							405.989	0.2546	0.23002						405.989	1.38905	1.11736
404.986	0.26594	0.22951							404.985	0.25416	0.22933						404.985	1.41976	1.13591
403.982	0.26377	0.22694							404.019	0.254	0.22895						404.019	1.435	1.14442
403.016	0.26029	0.22451							403.015	0.2531	0.22817						403.015	1.44642	1.14662
402.011	0.25772	0.22177							402.01	0.25289	0.228						402.01	1.44288	1.14372
401.006	0.2553	0.21948							401.006	0.25185	0.22696						401.006	1.43372	1.13679
400.001	0.2523	0.21684							400.001	0.25162	0.22663						400.001	1.41725	1.12322
398.996	0.24885	0.21433							398.996	0.25067	0.22656						398.996	1.40165	1.10488
397.991	0.24648	0.21144							397.991	0.24994	0.22595						397.991	1.37405	1.07961
396.986	0.24339	0.20966							396.986	0.24924	0.22568						396.986	1.34589	1.05978
396.019	0.24131	0.20808							396.019	0.24937	0.22531						396.019	1.3137	1.03279
395.013	0.23892	0.206							395.014	0.24842	0.22567						395.014	1.27999	1.00413
394.007	0.23671	0.2046							394.008	0.24784	0.22489						394.008	1.2456	0.98056
393.001	0.23414	0.20257							393.002	0.24726	0.22483						393.002	1.20846	0.95282
391.995	0.23225	0.20142							391.996	0.24699	0.22474						391.996	1.17526	0.92867
390.988	0.23109	0.19996							390.99	0.2467	0.22417						390.99	1.149	0.90697
389.982	0.22909	0.1985							389.983	0.24521	0.22369						389.983	1.11239	0.88206
389.014	0.22773	0.19761							389.016	0.2446	0.2234						389.016	1.08453	0.85997
388.007	0.22578	0.19615							388.009	0.24423	0.22239						388.009	1.0544	0.83815
387	0.22381	0.19402							387.002	0.24282	0.22167						387.002	1.03093	0.82034
385.993	0.22264	0.19287							385.995	0.24169	0.22042						385.995	1.00571	0.80216
384.986	0.2211	0.19181							384.988	0.24123	0.21899						384.988	0.97849	0.78103
384.017	0.21981	0.18979							383.981	0.2396	0.21779						383.981	0.95522	0.76367
383.009	0.21813	0.18771							383.012	0.23873	0.21677						383.012	0.935	0.74691
382.001	0.2165	0.18615							382.004	0.23641	0.21505						382.004	0.91366	0.72941
380.993	0.21474	0.18449							380.997	0.23584	0.21278						380.997	0.89019	0.71271
379.985	0.21263	0.18257							379.989	0.23288	0.21046						379.989	0.86697	0.69291
379.016	0.21122	0.18027							378.981	0.23148	0.2086						378.981	0.84365	0.67632
378.007	0.20873	0.17805							378.011	0.22996	0.20704						378.011	0.81906	0.65693
376.999	0.2071	0.17623							377.003	0.228	0.20507						377.003	0.79831	0.64012
375.99	0.20543	0.1745							375.994	0.22622	0.20318						375.994	0.77517	0.6215
374.981	0.20282	0.17139							374.986	0.2243	0.20077						374.986	0.74912	0.60086
374.011	0.20045	0.17008							374.016	0.22282	0.19895						374.016	0.72614	0.58282
373.002	0.19935	0.16858							373.007	0.22131	0.19709						373.007	0.69943	0.56284
371.993	0.19688	0.16606							371.998	0.21906	0.19436						371.998	0.67708	0.54063
370.983	0.19533	0.16549							370.988	0.21832	0.19131						370.988	0.65344	0.52593
370.012	0.19391	0.16483							370.018	0.21599	0.1911						370.018	0.62731	0.50357
369.003	0.19295	0.16117							369.008	0.21525	0.19041						369.008	0.59977	0.48369
367.993	0.1904	0.16028							367.998	0.21227	0.18765						367.998	0.57683	0.46526
366.983	0.19027	0.15934							366.988	0.21226	0.18407						366.988	0.55357	0.4476
366.011	0.18938	0.1587							366.017	0.20885	0.18488						366.017	0.53319	0.43141
365.001	0.18937	0.15895							365.007	0.20794	0.18186						365.007	0.51249	0.41202
363.99	0.18987	0.15988							363.997	0.20785	0.18118						363.997	0.49003	0.39396
363.019	0.18851	0.15881							362.986	0.20712	0.1811						362.986	0.46855	0.37807
362.008	0.18924	0.15846							362.015	0.20537	0.1784						362.015	0.45101	0.36621
360.997	0.18851	0.15871							361.004	0.20453	0.17731						361.004	0.43897	0.35556
359.986	0.18871	0.15793							359.993	0.20341	0.17559						359.993	0.41967	0.34119
359.013	0.18955	0.15823							358.982	0.20318	0.17529						358.982	0.40569	0.32712
358.002	0.18927	0.15744							358.01	0.20366	0.17419						358.01	0.38964	0.31776
356.99	0.19043	0.15768							356.998	0.20249	0.1735						356.998	0.37906	0.30818
356.018	0.18866	0.15672							355.987	0.20153	0.17256						355.987	0.3648	0.29736
355.006	0.19033	0.15621							355.014	0.20261	0.17265						355.014	0.35551	0.28805
353.994	0.18953	0.15672							354.002	0.20241	0.17243						354.002	0.34201	0.27781
352.982	0.18822	0.15654							352.99	0.20341	0.1721						352.99	0.32992	0.26914
352.008	0.1879	0.15597							352.017	0.20184	0.17195						352.017	0.31945	0.2583
350.996	0.18779	0.15593							351.005	0.20177	0.1717						351.005	0.31165	0.2524
349.984	0.18672	0.15533							349.993	0.20346	0.17239						349.993	0.29914	0.24373
349.01	0.18754	0.15382							349.019	0.20269	0.1729						349.019	0.28872	0.23664
347.997	0.18589	0.15687							348.007	0.2028	0.17284						348.007	0.27818	0.22834
346.984	0.18529	0.15403							346.994	0.20207	0.17372						346.994	0.26993	0.22354
346.01	0.18463	0.1541							345.981	0.20281	0.17345						345.981	0.26084	0.21229
344.997	0.18346	0.15442							345.007	0.20354	0.17513						345.007	0.25207	0.20723
343.983	0.18305	0.15354							343.994	0.2028	0.17482						343.994	0.24364	0.20061
343.009	0.18103	0.1535							343.019	0.20332	0.17409						343.019	0.23606	0.19459
341.995	0.18157	0.153							342.006	0.20318	0.17546						342.006	0.23115	0.18729
340.981	0.18048	0.153							340.992	0.20465	0.17564						340.992	0.22444	0.1848
340.007	0.17859	0.15265							340.018	0.20503	0.17544						340.018	0.21781	0.17801
338.992	0.17912	0.15096							339.004	0.20406	0.17809						339.004	0.21141	0.17334
338.017	0.17745	0.15074							337.99	0.20448	0.17686						337.99	0.20607	0.16955
337.003	0.17608	0.15075							337.015	0.20418	0.17782						337.015	0.20352	0.16533
335.989	0.17387	0.15023							336	0.20446	0.17834						336	0.1973	0.16135
335.013	0.17385	0.14969							334.986	0.20373	0.17862						334.986	0.19251	0.15918
333.998	0.17195	0.14854							334.01	0.20319	0.17635						334.01	0.1881	0.15487
332.983	0.17015	0.14777							332.996	0.20138	0.17528						332.996	0.18399	0.15163
332.007	0.16962	0.14654							331.981	0.20097	0.17465						331.981	0.17918	0.14843
330.992	0.16716	0.14653							331.005	0.19974	0.17379						331.005	0.17708	0.14706
330.016	0.1642	0.14524							329.99	0.19947	0.17313						329.99	0.17317	0.14447
329.001	0.16229	0.14449							329.014	0.19731	0.17149						329.014	0.16879	0.13973
327.985	0.16207	0.14411							327.998	0.19642	0.17087						327.998	0.1636	0.13648
327.009	0.15943	0.14131							326.983	0.19563	0.17004						326.983	0.15994	0.13334
325.993	0.15698	0.14127							326.006	0.19475	0.16853						326.006	0.15683	0.13097
325.016	0.15432	0.14034							324.991	0.19304	0.16734						324.991	0.15277	0.12604
324	0.15341	0.1389							324.014	0.1924	0.16531						324.014	0.14981	0.1234
322.984	0.15056	0.13643							322.998	0.19089	0.16433						322.998	0.14476	0.12108
322.006	0.14729	0.13592							321.982	0.19085	0.16397						321.982	0.14186	0.11887
320.99	0.14517	0.13422							321.005	0.18964	0.16237						321.005	0.13961	0.11457
320.013	0.14076	0.13224							319.988	0.18626	0.16147						319.988	0.13481	0.11339
318.996	0.1399	0.1306							319.011	0.18607	0.16172						319.011	0.13136	0.10986
318.018	0.13721	0.12983							317.994	0.18567	0.16063						317.994	0.12894	0.10886
317.001	0.13379	0.12749							317.017	0.18492	0.15714						317.017	0.12484	0.10454
315.984	0.13158	0.12708							316	0.18444	0.15789						316	0.12267	0.10291
315.006	0.12985	0.12661							314.983	0.18372	0.15669						314.983	0.11897	0.10101
313.989	0.13006	0.1262							314.005	0.18322	0.15574						314.005	0.11809	0.09851
313.01	0.12884	0.12615							312.987	0.18185	0.15513						312.987	0.11517	0.09665
311.993	0.12894	0.12729							312.009	0.18273	0.15506						312.009	0.11314	0.09534
311.014	0.12944	0.12761							310.992	0.18165	0.1545						310.992	0.11133	0.09422
309.996	0.13124	0.12899							310.013	0.18244	0.15524						310.013	0.10964	0.09171
309.018	0.13144	0.13045							308.995	0.1821	0.15408						308.995	0.1068	0.09086
308	0.13361	0.13239							308.017	0.18327	0.15345						308.017	0.10592	0.09016
306.981	0.13541	0.13376							306.999	0.18327	0.15414						306.999	0.10584	0.08914
306.002	0.13747	0.13538							305.98	0.18379	0.15485						305.98	0.10379	0.08904
304.984	0.1402	0.13681							305.001	0.18498	0.15588						305.001	0.10217	0.08792
304.004	0.14156	0.13815							303.983	0.18625	0.15563						303.983	0.10236	0.08731
302.986	0.14443	0.14041							303.004	0.18746	0.15789						303.004	0.10143	0.08695
302.006	0.14544	0.14231							301.985	0.18899	0.15923						301.985	0.10105	0.08707
300.987	0.14805	0.14406							301.005	0.19065	0.16136						301.005	0.10157	0.08702
300.007	0.14954	0.14669							299.987	0.19286	0.16334						299.987	0.10131	0.08694
									299.007	0.19535	0.16623						299.007	0.10116	0.08635
									297.988	0.19773	0.16926						297.988	0.1015	0.087
									297.008	0.19941	0.17191						297.008	0.10175	0.08823
									295.988	0.20207	0.17541						295.988	0.103	0.0886
									295.008	0.20467	0.17933						295.008	0.10412	0.08982
									293.989	0.20759	0.18163						293.989	0.10543	0.09072
									293.008	0.20933	0.18576						293.008	0.1065	0.09147
									291.988	0.21218	0.18867						291.988	0.10833	0.09324
									291.008	0.21449	0.19137						291.008	0.10951	0.09334
									289.988	0.21698	0.19387						289.988	0.11101	0.09522
									289.007	0.21904	0.19626						289.007	0.11208	0.09635
									287.986	0.22174	0.19968						287.986	0.1135	0.09769
									287.005	0.22474	0.20112						287.005	0.11542	0.09767
									285.985	0.22646	0.20437						285.985	0.11654	0.09927
									285.003	0.22862	0.20616						285.003	0.11739	0.10099
									283.983	0.23223	0.20836						283.983	0.11976	0.10207
									283.001	0.23438	0.21066						283.001	0.12129	0.10364
									282.019	0.23654	0.21223						282.019	0.12293	0.1047
									280.998	0.23864	0.21409						280.998	0.12447	0.10614
									280.016	0.24153	0.21612						280.016	0.12614	0.10745
									278.995	0.24406	0.21797						278.995	0.12753	0.10895
									278.013	0.24617	0.21996						278.013	0.12827	0.11007
									276.991	0.24886	0.22138						276.991	0.12979	0.11002
									276.009	0.25215	0.22226						276.009	0.13078	0.11164
									274.987	0.25462	0.22502						274.987	0.13155	0.11235
									274.005	0.25712	0.22568						274.005	0.13299	0.11196
									272.983	0.26047	0.22708						272.983	0.13295	0.11288
									272	0.26221	0.22775						272	0.13303	0.11346
									271.017	0.2645	0.22841						271.017	0.13322	0.11352
									269.995	0.26755	0.22956						269.995	0.13399	0.11392
									269.012	0.27108	0.23084						269.012	0.13434	0.11404
									267.989	0.27279	0.2322						267.989	0.13506	0.11454
									267.006	0.27513	0.23181						267.006	0.1355	0.1156
									265.983	0.27721	0.2339						265.983	0.13497	0.11569
									265	0.27888	0.23527						265	0.13667	0.1154
									264.016	0.27996	0.23563						264.016	0.13736	0.11658
									262.993	0.27969	0.23516						262.993	0.1389	0.11769
									262.009	0.27941	0.23431						262.009	0.14025	0.11898
									260.986	0.2776	0.23292						260.986	0.14206	0.12037
									260.002	0.27566	0.23027						260.002	0.14332	0.12156
									259.018	0.27425	0.22844						259.018	0.14447	0.12341
									257.995	0.27108	0.22681						257.995	0.1468	0.12455
									257.01	0.2685	0.22472						257.01	0.14843	0.12661
									255.987	0.26488	0.22113						255.987	0.15068	0.12846
									255.002	0.26511	0.22108						255.002	0.15208	0.13054
									254.018	0.26341	0.21922						254.018	0.15555	0.13307
									252.994	0.26303	0.21908						252.994	0.16033	0.13658
									252.009	0.26282	0.22037						252.009	0.16486	0.14149
									250.985	0.26531	0.22311						250.985	0.17401	0.14896
									250	0.26984	0.22792						250	0.18601	0.15791
									--	--	--

## Sheet: Fig3
	Fig3a								Fig3b				Fig3c				Fig3d
	time	DPBF	normalized	1	normalized	4	normalized			light(-)	light(+)			light(-)	light(+)			light(-)	light(+)
	0	0.71068	1	0.79876	1	0.79851	1		700	0.07393	0.06356		700	0.0785	0.08107		700	0.08092	0.08176
	10	0.68124	0.958575	0.66043	0.826819	0.66796	0.836508		699	0.07516	0.06502		699	0.08009	0.08225		699	0.0817	0.08354
	20	0.65375	0.919894	0.55744	0.697882	0.56571	0.708457		698	0.07582	0.06532		698	0.08145	0.08349		698	0.08326	0.08501
	30	0.62802	0.883689	0.47844	0.598978	0.48307	0.604964		697	0.07739	0.06667		697	0.08223	0.08411		697	0.08385	0.08549
	40	0.60375	0.849538	0.41206	0.515875	0.42158	0.527958		696	0.07897	0.06733		696	0.08451	0.08622		696	0.08646	0.08768
	50	0.58734	0.826448	0.36585	0.458022	0.37527	0.469963		695	0.0804	0.06862		695	0.08547	0.08647		695	0.08711	0.08843
	60	0.56503	0.795055	0.33446	0.418724	0.33955	0.425229		694	0.08132	0.06937		694	0.08666	0.08804		694	0.08856	0.08959
	--								693	0.08318	0.07036		693	0.08795	0.08973		693	0.08969	0.09105
									692	0.08401	0.07133		692	0.08907	0.08984		692	0.09097	0.09142
									691	0.08587	0.07164		691	0.09079	0.09095		691	0.09179	0.09275
									690	0.08685	0.07269		690	0.0915	0.09229		690	0.09318	0.09373
									689	0.08818	0.07376		689	0.09321	0.09322		689	0.09461	0.09553
									688	0.08974	0.07449		688	0.09421	0.09447		688	0.09573	0.09646
									687	0.09068	0.07483		687	0.09488	0.09526		687	0.09665	0.09679
									686	0.09173	0.07592		686	0.0964	0.09626		686	0.09794	0.09778
									685	0.09285	0.07638		685	0.09741	0.09703		685	0.09864	0.0989
									684	0.09403	0.07773		684	0.09918	0.09867		684	0.1004	0.09999
									683	0.09532	0.07849		683	0.1	0.09929		683	0.10132	0.10075
									682	0.09659	0.07952		682	0.10079	0.10026		682	0.10199	0.10166
									681	0.09711	0.07968		681	0.10197	0.10112		681	0.10322	0.10243
									680	0.0982	0.08042		680	0.10265	0.10148		680	0.10409	0.10289
									679	0.09931	0.0812		679	0.10388	0.10244		679	0.10498	0.10408
									678	0.10055	0.08185		678	0.105	0.10384		678	0.106	0.10508
									677	0.10141	0.08242		677	0.10583	0.10415		677	0.10672	0.10572
									676	0.10225	0.08249		676	0.10659	0.1051		676	0.10777	0.10648
									675	0.1035	0.0834		675	0.10765	0.10603		675	0.1088	0.10742
									674	0.10428	0.08377		674	0.10843	0.10665		674	0.10939	0.10804
									673	0.10538	0.08445		673	0.10941	0.10748		673	0.11059	0.10868
									672	0.10606	0.08482		672	0.11035	0.10803		672	0.11138	0.10952
									671	0.10727	0.08551		671	0.1114	0.10917		671	0.11243	0.11012
									670	0.10751	0.08539		670	0.11214	0.10982		670	0.11293	0.111
									669	0.1088	0.08644		669	0.11284	0.11043		669	0.11357	0.11153
									668	0.10983	0.0869		668	0.11366	0.11109		668	0.11465	0.11219
									667	0.11054	0.08691		667	0.11466	0.11161		667	0.11533	0.11245
									666	0.11201	0.08797		666	0.11567	0.11256		666	0.1163	0.11364
									665	0.11219	0.08771		665	0.11613	0.11281		665	0.11662	0.114
									664	0.11269	0.08831		664	0.11719	0.11347		664	0.11778	0.11447
									663	0.11361	0.08868		663	0.11753	0.1145		663	0.11862	0.11549
									662	0.11463	0.08945		662	0.1188	0.11511		662	0.11911	0.11596
									661	0.11494	0.08967		661	0.11987	0.11578		661	0.1199	0.11664
									660	0.11588	0.0902		660	0.11981	0.11626		660	0.12043	0.11702
									659	0.11674	0.09029		659	0.12064	0.11693		659	0.12126	0.11779
									658	0.11706	0.09057		658	0.12129	0.11743		658	0.12171	0.11818
									657	0.11773	0.09087		657	0.12162	0.11762		657	0.12226	0.11883
									656	0.11853	0.09178		656	0.12272	0.11855		656	0.12315	0.11906
									655	0.11971	0.09154		655	0.12354	0.11868		655	0.12378	0.12024
									654	0.11987	0.09184		654	0.12383	0.11893		654	0.12418	0.12018
									653	0.12027	0.09222		653	0.12444	0.11945		653	0.12457	0.12081
									652	0.12111	0.09301		652	0.12487	0.11987		652	0.12501	0.12097
									651	0.12151	0.09284		651	0.12518	0.11997		651	0.12515	0.12152
									650	0.1224	0.09311		650	0.12581	0.12071		650	0.126	0.12183
									649	0.12254	0.09343		649	0.12625	0.12075		649	0.12648	0.12225
									648	0.12261	0.09347		648	0.1267	0.1218		648	0.12732	0.12309
									647	0.1235	0.09399		647	0.12703	0.12177		647	0.12725	0.12243
									646	0.12385	0.09438		646	0.12768	0.12222		646	0.12801	0.12355
									645	0.12415	0.09416		645	0.1277	0.12219		645	0.12821	0.12339
									644	0.12454	0.09433		644	0.12878	0.12287		644	0.1287	0.12405
									643	0.12539	0.09513		643	0.1281	0.12279		643	0.1285	0.1238
									642	0.12501	0.09473		642	0.12872	0.12289		642	0.12866	0.12406
									641	0.12544	0.09489		641	0.12944	0.12344		641	0.12917	0.1241
									640	0.12596	0.09463		640	0.12969	0.12425		640	0.13005	0.12503
									639	0.12643	0.09486		639	0.12998	0.12356		639	0.12977	0.12463
									638	0.12653	0.09497		638	0.13036	0.12428		638	0.12966	0.1253
									637	0.12681	0.09521		637	0.13056	0.12411		637	0.13037	0.12534
									636	0.12668	0.09491		636	0.13055	0.12443		636	0.13081	0.12515
									635	0.12709	0.09496		635	0.13117	0.12516		635	0.13104	0.12566
									634	0.12767	0.09535		634	0.13127	0.12481		634	0.13099	0.12586
									633	0.12721	0.0952		633	0.13117	0.12465		633	0.13075	0.12583
									632	0.12734	0.09543		632	0.13126	0.12461		632	0.13089	0.12557
									631	0.12766	0.09522		631	0.13147	0.12523		631	0.13103	0.12627
									630	0.12764	0.09512		630	0.13153	0.1252		630	0.13134	0.12593
									629	0.12799	0.09534		629	0.13164	0.12539		629	0.13165	0.12579
									628	0.1278	0.09545		628	0.1315	0.1252		628	0.13108	0.12598
									627	0.1284	0.0957		627	0.13197	0.12561		627	0.13173	0.12613
									626	0.12794	0.09571		626	0.13215	0.12593		626	0.13213	0.12629
									625	0.12812	0.09593		625	0.13238	0.12597		625	0.13194	0.12668
									624	0.1284	0.09569		624	0.13259	0.12619		624	0.13232	0.1265
									623	0.12827	0.09577		623	0.13223	0.12592		623	0.13182	0.12668
									622	0.12868	0.09596		622	0.13216	0.12544		622	0.13165	0.12671
									621	0.12829	0.09575		621	0.13275	0.12619		621	0.13268	0.12703
									620	0.12875	0.09665		620	0.13366	0.12692		620	0.13239	0.12618
									619	0.1294	0.09726		619	0.13417	0.12735		619	0.13326	0.12687
									618	0.12964	0.09728		618	0.1346	0.12786		618	0.13334	0.12737
									617	0.12964	0.09699		617	0.13475	0.12796		617	0.13344	0.12747
									616	0.13017	0.09772		616	0.1351	0.12802		616	0.13405	0.12792
									615	0.13031	0.09756		615	0.1358	0.12895		615	0.13438	0.12828
									614	0.13103	0.09851		614	0.13566	0.12891		614	0.13436	0.12816
									613	0.13103	0.09839		613	0.13597	0.12908		613	0.13481	0.12858
									612	0.13118	0.09828		612	0.13671	0.12972		612	0.13527	0.12889
									611	0.13194	0.09885		611	0.13692	0.12968		611	0.13549	0.12913
									610	0.13184	0.09895		610	0.13729	0.13033		610	0.13621	0.12945
									609	0.13302	0.09954		609	0.13809	0.13102		609	0.13667	0.13024
									608	0.13316	0.09928		608	0.13854	0.13156		608	0.13721	0.1306
									607	0.13391	0.09955		607	0.1386	0.13201		607	0.13786	0.13125
									606	0.1344	0.09989		606	0.13963	0.13286		606	0.1386	0.13149
									605	0.1346	0.09945		605	0.14011	0.13326		605	0.13908	0.13205
									604	0.13563	0.1002		604	0.14083	0.1338		604	0.13952	0.13295
									603	0.13654	0.10082		603	0.14136	0.13427		603	0.1404	0.13359
									602	0.13727	0.101		602	0.14258	0.1358		602	0.14181	0.13478
									601	0.13828	0.10134		601	0.1429	0.13593		601	0.14238	0.1351
									600	0.13867	0.10099		600	0.14389	0.13685		600	0.14295	0.13583
									599	0.13991	0.10146		599	0.14414	0.13749		599	0.14329	0.1364
									598	0.14066	0.10193		598	0.14527	0.13822		598	0.14468	0.13711
									597	0.14163	0.10219		597	0.14633	0.13942		597	0.14583	0.13833
									596	0.14293	0.10321		596	0.1469	0.13982		596	0.14651	0.13879
									595	0.14379	0.10271		595	0.14902	0.14154		595	0.14782	0.14064
									594	0.14448	0.10271		594	0.14897	0.14175		594	0.14871	0.14119
									593	0.14565	0.1035		593	0.15022	0.14244		593	0.15017	0.14187
									592	0.14691	0.10447		592	0.15165	0.14421		592	0.15151	0.14318
									591	0.14796	0.10508		591	0.15257	0.14463		591	0.15215	0.14424
									590	0.14931	0.10623		590	0.15377	0.14595		590	0.15348	0.14544
									589	0.15059	0.10669		589	0.15466	0.14691		589	0.15467	0.14626
									588	0.15193	0.1072		588	0.15612	0.14728		588	0.15595	0.14721
									587	0.15276	0.10826		587	0.15716	0.1487		587	0.15706	0.14828
									586	0.15394	0.10854		586	0.15838	0.15021		586	0.15855	0.14958
									585	0.15497	0.10937		585	0.15955	0.15096		585	0.15934	0.15059
									584	0.15693	0.11028		584	0.1604	0.1515		584	0.15999	0.1509
									583	0.15752	0.11087		583	0.16185	0.15288		583	0.16159	0.15218
									582	0.1588	0.11168		582	0.16304	0.15377		582	0.16329	0.15307
									581	0.16034	0.11256		581	0.16499	0.15556		581	0.16507	0.15527
									580	0.16162	0.11425		580	0.16633	0.15606		580	0.16599	0.15565
									579	0.16199	0.1145		579	0.16715	0.15735		579	0.16733	0.1569
									578	0.16409	0.1159		578	0.16826	0.15835		578	0.16849	0.15777
									577	0.16531	0.11704		577	0.1694	0.15917		577	0.16908	0.15857
									576	0.1663	0.11754		576	0.17097	0.16016		576	0.17053	0.1596
									575	0.16693	0.11812		575	0.1723	0.16126		575	0.17202	0.16074
									574	0.16898	0.11887		574	0.17321	0.16194		574	0.17297	0.16142
									573	0.16971	0.11979		573	0.174	0.16284		573	0.17431	0.16233
									572	0.17038	0.12063		572	0.17555	0.16372		572	0.17544	0.16341
									571	0.1715	0.12155		571	0.1764	0.16446		571	0.17617	0.16412
									570	0.17235	0.12185		570	0.17707	0.16488		570	0.17697	0.16466
									569	0.17365	0.12323		569	0.17812	0.16624		569	0.17804	0.16572
									568	0.17438	0.12363		568	0.1794	0.16695		568	0.17901	0.16616
									567	0.17508	0.12448		567	0.18026	0.16781		567	0.18005	0.16707
									566	0.17578	0.1257		566	0.18065	0.16802		566	0.18043	0.16733
									565	0.17672	0.12609		565	0.18201	0.16936		565	0.18158	0.16854
									564	0.17785	0.12663		564	0.18233	0.16947		564	0.1819	0.16908
									563	0.1781	0.12655		563	0.18295	0.17011		563	0.18281	0.16947
									562	0.17877	0.12732		562	0.1841	0.1712		562	0.18353	0.17006
									561	0.17965	0.12821		561	0.1848	0.17195		561	0.18397	0.17028
									560	0.17969	0.12792		560	0.18528	0.17177		560	0.18445	0.17097
									559	0.18039	0.12858		559	0.18607	0.17268		559	0.18524	0.17162
									558	0.18034	0.12844		558	0.18624	0.17286		558	0.18557	0.1716
									557	0.18104	0.12934		557	0.18696	0.1734		557	0.1858	0.17208
									556	0.18202	0.13023		556	0.18738	0.17352		556	0.18633	0.17224
									555	0.18172	0.13		555	0.18779	0.17419		555	0.18695	0.17288
									554	0.18232	0.13008		554	0.1882	0.1746		554	0.18733	0.17311
									553	0.18279	0.13017		553	0.1887	0.17497		553	0.18789	0.17331
									552	0.18299	0.13051		552	0.18883	0.17471		552	0.18798	0.17332
									551	0.18351	0.13048		551	0.18946	0.17497		551	0.18825	0.17374
									550	0.18315	0.13021		550	0.18956	0.17547		550	0.18846	0.1734
									549	0.18411	0.13028		549	0.1903	0.17577		549	0.18907	0.17398
									548	0.18458	0.13041		548	0.19076	0.17593		548	0.18955	0.17426
									547	0.18503	0.13084		547	0.19061	0.17594		547	0.18961	0.17418
									546	0.18482	0.13113		546	0.19128	0.17631		546	0.19005	0.17474
									545	0.18535	0.1307		545	0.19148	0.17642		545	0.19026	0.17452
									544	0.18569	0.1304		544	0.19213	0.1769		544	0.19122	0.17527
									543	0.18668	0.13123		543	0.19298	0.17754		543	0.19187	0.17588
									542	0.18705	0.1315		542	0.19357	0.17798		542	0.19235	0.17608
									541	0.18743	0.13257		541	0.1939	0.17805		541	0.19286	0.17672
									540	0.18811	0.13265		540	0.19492	0.17883		540	0.19371	0.17732
									539	0.18951	0.13323		539	0.19582	0.17948		539	0.19457	0.17814
									538	0.19047	0.13393		538	0.19697	0.18046		538	0.19592	0.17929
									537	0.19106	0.13492		537	0.1975	0.18061		537	0.19607	0.1794
									536	0.19202	0.13507		536	0.19834	0.18133		536	0.19759	0.18032
									535	0.19344	0.13603		535	0.19977	0.18233		535	0.19856	0.18121
									534	0.19449	0.13657		534	0.20112	0.18326		534	0.20006	0.18235
									533	0.19559	0.13847		533	0.20224	0.1839		533	0.20108	0.1835
									532	0.19751	0.13955		532	0.20378	0.18478		532	0.20261	0.1849
									531	0.1991	0.14006		531	0.20574	0.18648		531	0.20453	0.18601
									530	0.20061	0.14049		530	0.2071	0.18753		530	0.20616	0.18718
									529	0.20212	0.14283		529	0.20865	0.18815		529	0.20747	0.18829
									528	0.20369	0.14417		528	0.21021	0.1893		528	0.20908	0.18967
									527	0.20607	0.14541		527	0.21237	0.19105		527	0.21135	0.19156
									526	0.20831	0.14666		526	0.2144	0.19241		526	0.2131	0.19298
									525	0.21019	0.14765		525	0.21645	0.1938		525	0.21542	0.19477
									524	0.21249	0.14885		524	0.21854	0.19556		524	0.21756	0.19665
									523	0.21527	0.15093		523	0.22144	0.19739		523	0.22046	0.19907
									522	0.21748	0.15208		522	0.22357	0.19909		522	0.22242	0.20078
									521	0.22041	0.15388		521	0.22594	0.20092		521	0.22492	0.20266
									520	0.2229	0.15505		520	0.22859	0.20265		520	0.22714	0.2046
									519	0.22523	0.1568		519	0.23104	0.20465		519	0.22992	0.20662
									518	0.22792	0.15842		518	0.23382	0.20666		518	0.23267	0.20874
									517	0.23066	0.15959		517	0.23637	0.20854		517	0.23524	0.2111
									516	0.23346	0.16111		516	0.23913	0.2106		516	0.23804	0.21317
									515	0.23634	0.16251		515	0.24211	0.21327		515	0.24107	0.21581
									514	0.23968	0.16431		514	0.24507	0.21547		514	0.24401	0.21794
									513	0.24264	0.16612		513	0.24827	0.21795		513	0.24685	0.22062
									512	0.2453	0.16734		512	0.25113	0.22017		512	0.24959	0.2229
									511	0.24812	0.16899		511	0.25384	0.22185		511	0.25239	0.22496
									510	0.25145	0.17005		510	0.25726	0.22462		510	0.2553	0.22737
									509	0.2546	0.17142		509	0.26012	0.22671		509	0.25859	0.2298
									508	0.25799	0.17311		508	0.26327	0.22937		508	0.26174	0.23229
									507	0.26059	0.17424		507	0.26654	0.23184		507	0.26463	0.23464
									506	0.26428	0.17628		506	0.26982	0.23445		506	0.26803	0.23734
									505	0.26703	0.17795		505	0.27278	0.23645		505	0.2711	0.23961
									504	0.27062	0.1796		504	0.27627	0.23908		504	0.27441	0.2423
									503	0.2735	0.18168		503	0.27944	0.24151		503	0.27753	0.24482
									502	0.27727	0.18288		502	0.28336	0.24417		502	0.28128	0.24748
									501	0.28102	0.18474		501	0.28702	0.2472		501	0.28478	0.25027
									500	0.2848	0.18676		500	0.29118	0.25024		500	0.28885	0.25328
									499	0.28854	0.18773		499	0.29491	0.25368		499	0.29276	0.25602
									498	0.29258	0.18991		498	0.29912	0.25686		498	0.29687	0.2592
									497	0.29691	0.19244		497	0.30361	0.2601		497	0.30109	0.26234
									496	0.30116	0.19464		496	0.30842	0.26365		496	0.3057	0.26569
									495	0.30562	0.19694		495	0.31288	0.2668		495	0.30986	0.26916
									494	0.31028	0.19841		494	0.31767	0.27042		494	0.31445	0.27254
									493	0.31531	0.20108		493	0.32279	0.27392		493	0.31954	0.2762
									492	0.31865	0.20379		492	0.32666	0.27721		492	0.32325	0.27868
									491	0.32327	0.20613		491	0.33116	0.28097		491	0.32775	0.28236
									490	0.32774	0.20768		490	0.33591	0.28442		490	0.33227	0.28551
									489	0.33184	0.20925		489	0.34024	0.28742		489	0.33622	0.2885
									488	0.33505	0.211		488	0.34399	0.29069		488	0.33963	0.29112
									487	0.33828	0.21207		487	0.34773	0.29363		487	0.34297	0.29357
									486	0.34129	0.21371		486	0.35106	0.29594		486	0.34606	0.29576
									485	0.3434	0.21416		485	0.35309	0.29708		485	0.34784	0.29677
									484	0.34472	0.21512		484	0.35472	0.2993		484	0.34924	0.29786
									483	0.34552	0.21473		483	0.3559	0.30022		483	0.35024	0.29894
									482	0.34615	0.21477		482	0.35696	0.30099		482	0.35095	0.29945
									481	0.3459	0.2155		481	0.35669	0.30083		481	0.35067	0.29921
									480	0.34504	0.21503		480	0.35646	0.30046		480	0.35002	0.29874
									479	0.34338	0.21392		479	0.3553	0.29944		479	0.34848	0.29737
									478	0.34152	0.21223		478	0.35314	0.29782		478	0.34626	0.29583
									477	0.33953	0.21082		477	0.35165	0.29673		477	0.34448	0.29447
									476	0.33681	0.2101		476	0.34897	0.29492		476	0.34174	0.29238
									475	0.33392	0.20896		475	0.34645	0.29269		475	0.33903	0.29002
									474	0.33085	0.20667		474	0.34342	0.29078		474	0.33602	0.28792
									473	0.32796	0.20508		473	0.34102	0.289		473	0.33344	0.286
									472	0.32474	0.20337		472	0.33792	0.28688		472	0.33032	0.28357
									471	0.32167	0.20144		471	0.33489	0.28489		471	0.32718	0.28119
									470	0.31869	0.19992		470	0.33234	0.28289		470	0.32453	0.27917
									469	0.31569	0.19774		469	0.3293	0.28098		469	0.32147	0.27693
									468	0.31287	0.19615		468	0.32679	0.27889		468	0.31905	0.27493
									467	0.31009	0.1956		467	0.3242	0.27663		467	0.31617	0.27282
									466	0.30771	0.19432		466	0.32212	0.27495		466	0.31418	0.27108
									465	0.30509	0.19324		465	0.31947	0.27287		465	0.31155	0.2691
									464	0.30275	0.19201		464	0.31686	0.2709		464	0.30923	0.26728
									463	0.30068	0.19084		463	0.31501	0.26925		463	0.30717	0.26583
									462	0.29836	0.18977		462	0.31304	0.26749		462	0.30509	0.26421
									461	0.29631	0.1895		461	0.31098	0.26624		461	0.30308	0.26274
									460	0.29409	0.18778		460	0.30888	0.26417		460	0.30115	0.26135
									459	0.29231	0.18649		459	0.30706	0.26239		459	0.29914	0.25982
									458	0.29029	0.18556		458	0.30475	0.26068		458	0.29689	0.25822
									457	0.28783	0.18488		457	0.30292	0.2592		457	0.29508	0.2567
									456	0.28613	0.18418		456	0.30101	0.25773		456	0.29317	0.25534
									455	0.28354	0.18237		455	0.29858	0.25549		455	0.29067	0.25338
									454	0.28129	0.18133		454	0.29663	0.25397		454	0.2886	0.25186
									453	0.27875	0.17989		453	0.29423	0.25216		453	0.28626	0.25009
									452	0.27649	0.17842		452	0.29171	0.25005		452	0.28385	0.24795
									451	0.27398	0.17755		451	0.28936	0.24833		451	0.28144	0.24615
									450	0.27134	0.17627		450	0.2871	0.24653		450	0.27941	0.24464
									449	0.269	0.17548		449	0.28446	0.24414		449	0.2766	0.24234
									448	0.26664	0.17463		448	0.28222	0.24239		448	0.27438	0.2407
									447	0.26399	0.17335		447	0.27989	0.24075		447	0.27223	0.23905
									446	0.26184	0.1727		446	0.27791	0.2391		446	0.27004	0.23746
									445	0.25956	0.17174		445	0.27581	0.23752		445	0.2682	0.23591
									444	0.25763	0.17086		444	0.27379	0.23606		444	0.26602	0.23448
									443	0.25606	0.16996		443	0.27223	0.23461		443	0.26443	0.23325
									442	0.2546	0.16915		442	0.27048	0.23339		442	0.26287	0.23227
									441	0.25317	0.16888		441	0.26921	0.23243		441	0.2619	0.23148
									440	0.25191	0.1687		440	0.2681	0.23192		440	0.26079	0.23086
									439	0.25087	0.16926		439	0.26719	0.23125		439	0.25969	0.23031
									438	0.25036	0.16908		438	0.26654	0.23081		438	0.25921	0.23013
									437	0.25002	0.16915		437	0.26625	0.23062		437	0.25922	0.23023
									436	0.24995	0.16953		436	0.26616	0.2306		436	0.2591	0.23027
									435	0.25006	0.16991		435	0.26661	0.23121		435	0.25953	0.23109
									434	0.25063	0.1707		434	0.26685	0.23139		434	0.25988	0.23142
									433	0.25125	0.17164		433	0.2677	0.23252		433	0.26071	0.23242
									432	0.25199	0.17236		432	0.2685	0.23336		432	0.26136	0.23346
									431	0.2528	0.17302		431	0.26938	0.23421		431	0.2624	0.23432
									430	0.2537	0.17399		430	0.2702	0.23551		430	0.26356	0.23547
									429	0.25509	0.17563		429	0.27194	0.23692		429	0.26501	0.23694
									428	0.25632	0.1767		428	0.27341	0.23825		428	0.26639	0.23846
									427	0.25791	0.17798		427	0.27496	0.23951		427	0.26788	0.23978
									426	0.25963	0.17944		426	0.27616	0.24083		426	0.26922	0.2413
									425	0.26082	0.18068		425	0.27769	0.24224		425	0.27075	0.2429
									424	0.26238	0.1828		424	0.27937	0.2441		424	0.27239	0.24462
									423	0.26395	0.18444		423	0.28096	0.2456		423	0.27413	0.24612
									422	0.26528	0.18567		422	0.2823	0.24692		422	0.27551	0.24765
									421	0.26678	0.18679		421	0.28407	0.24876		421	0.27725	0.24939
									420	0.26799	0.18803		420	0.28538	0.25003		420	0.27872	0.25119
									419	0.26938	0.18929		419	0.28699	0.25136		419	0.28008	0.25282
									418	0.27095	0.19063		418	0.28811	0.25226		418	0.28151	0.25435
									417	0.27207	0.19206		417	0.28968	0.25406		417	0.28273	0.25591
									416	0.27374	0.19454		416	0.29114	0.25572		416	0.28425	0.2576
									415	0.2749	0.19641		415	0.29257	0.25723		415	0.28575	0.25924
									414	0.27594	0.19781		414	0.2942	0.25892		414	0.28731	0.26105
									413	0.27768	0.20004		413	0.29586	0.26063		413	0.28884	0.26269
									412	0.2792	0.20139		412	0.29718	0.26215		412	0.29046	0.2643
									411	0.28082	0.20316		411	0.29893	0.26415		411	0.29234	0.26637
									410	0.28238	0.20802		410	0.30078	0.271		410	0.294	0.26799
									409	0.28446	0.20988		409	0.30233	0.27286		409	0.29577	0.27011
									408	0.28646	0.21166		408	0.30495	0.27571		408	0.29807	0.27248
									407	0.28837	0.21351		407	0.30651	0.27754		407	0.30003	0.27434
									406	0.29068	0.21588		406	0.30901	0.2802		406	0.30239	0.27675
									405	0.29263	0.21742		405	0.3108	0.28222		405	0.30459	0.2787
									404	0.29485	0.21951		404	0.31375	0.28507		404	0.3071	0.28153
									403	0.29729	0.22162		403	0.31588	0.28775		403	0.30994	0.28422
									402	0.30057	0.2246		402	0.31891	0.29049		402	0.31239	0.28714
									401	0.30291	0.22691		401	0.32165	0.29328		401	0.31542	0.28987
									400	0.30584	0.23016		400	0.32461	0.29603		400	0.31805	0.29291
									399	0.30863	0.23237		399	0.32787	0.29954		399	0.3216	0.29607
									398	0.31194	0.23505		398	0.33101	0.3026		398	0.32482	0.29889
									397	0.31521	0.23797		397	0.33408	0.30576		397	0.32799	0.30222
									396	0.31848	0.24133		396	0.33791	0.30913		396	0.33146	0.30553
									395	0.32181	0.24372		395	0.3411	0.31219		395	0.33486	0.30851
									394	0.3248	0.24676		394	0.34425	0.31544		394	0.33837	0.31166
									393	0.32889	0.2505		393	0.34836	0.31875		393	0.34195	0.31539
									392	0.33192	0.25353		392	0.35146	0.32211		392	0.34516	0.31839
									391	0.33535	0.25656		391	0.35541	0.32538		391	0.34931	0.32228
									390	0.33924	0.25981		390	0.35889	0.32854		390	0.35285	0.32603
									389	0.34228	0.26295		389	0.36245	0.33211		389	0.35625	0.32914
									388	0.34575	0.26634		388	0.36626	0.33549		388	0.35987	0.33226
									387	0.34865	0.26903		387	0.36914	0.33819		387	0.36312	0.33484
									386	0.35233	0.27231		386	0.37271	0.34145		386	0.36616	0.33826
									385	0.3557	0.27561		385	0.37612	0.34474		385	0.37001	0.34197
									384	0.35839	0.27775		384	0.37881	0.34723		384	0.37276	0.34479
									383	0.36133	0.2804		383	0.38155	0.34993		383	0.37553	0.34723
									382	0.36413	0.28274		382	0.38439	0.35266		382	0.37827	0.35028
									381	0.36639	0.28479		381	0.38689	0.35491		381	0.38083	0.35252
									380	0.36879	0.28746		380	0.38937	0.35729		380	0.38344	0.35518
									379	0.371	0.28975		379	0.39218	0.3602		379	0.38629	0.35723
									378	0.37315	0.29197		378	0.39437	0.36252		378	0.3885	0.35934
									377	0.3752	0.29413		377	0.39666	0.36422		377	0.39069	0.36164
									376	0.37813	0.29617		376	0.39924	0.36657		376	0.39299	0.36377
									375	0.38084	0.29849		375	0.40208	0.36956		375	0.39595	0.36654
									374	0.3835	0.30077		374	0.40504	0.37228		374	0.39874	0.36913
									373	0.38592	0.303		373	0.4074	0.37466		373	0.40126	0.37166
									372	0.38875	0.30557		372	0.41005	0.37728		372	0.40406	0.37402
									371	0.39128	0.30747		371	0.41247	0.37898		371	0.40647	0.376
									370	0.39403	0.30963		370	0.41509	0.38168		370	0.40911	0.37853
									369	0.39605	0.31154		369	0.4176	0.38378		369	0.41175	0.38077
									368	0.39868	0.31307		368	0.42014	0.38605		368	0.41443	0.38302
									367	0.40082	0.31514		367	0.42282	0.38869		367	0.41681	0.38552
									366	0.4027	0.31631		366	0.4248	0.39026		366	0.41887	0.38695
									365	0.40517	0.31809		365	0.42716	0.39236		365	0.42107	0.38858
									364	0.40695	0.31955		364	0.42896	0.39384		364	0.423	0.39021
									363	0.40856	0.32117		363	0.43117	0.396		363	0.42532	0.39205
									362	0.41026	0.32337		362	0.43309	0.39729		362	0.42695	0.3934
									361	0.41238	0.32506		361	0.43507	0.39874		361	0.42897	0.39518
									360	0.41574	0.32497		360	0.43643	0.40111		360	0.43041	0.39653
									359	0.41764	0.32722		359	0.43862	0.40291		359	0.43205	0.39826
									358	0.41917	0.32803		358	0.44024	0.40487		358	0.43361	0.39952
									357	0.42083	0.32919		357	0.44151	0.40608		357	0.43502	0.40112
									356	0.42252	0.33083		356	0.44301	0.40756		356	0.4366	0.40248
									355	0.42388	0.3325		355	0.44461	0.409		355	0.43843	0.40436
									354	0.42528	0.33399		354	0.44625	0.41038		354	0.43962	0.40566
									353	0.42704	0.33552		353	0.44804	0.41233		353	0.44161	0.40753
									352	0.42892	0.33663		352	0.44958	0.41362		352	0.44316	0.40911
									351	0.43028	0.33794		351	0.45113	0.41509		351	0.44453	0.41076
									350	0.43213	0.33973		350	0.45278	0.41684		350	0.44632	0.41246
									349	0.4338	0.3407		349	0.45434	0.41835		349	0.44807	0.41408
									348	0.43538	0.34176		348	0.45627	0.41998		348	0.44987	0.41593
									347	0.43702	0.34334		347	0.45786	0.42171		347	0.45148	0.41747
									346	0.43863	0.34442		346	0.45976	0.42355		346	0.4534	0.41931
									345	0.44012	0.34586		345	0.46155	0.42509		345	0.45501	0.42078
									344	0.44184	0.34758		344	0.46312	0.42701		344	0.45735	0.42283
									343	0.44404	0.34999		343	0.46495	0.42879		343	0.45886	0.42472
									342	0.44571	0.35192		342	0.46663	0.43035		342	0.46073	0.4266
									341	0.44752	0.35381		341	0.46855	0.43201		341	0.46262	0.42836
									340	0.44929	0.35531		340	0.47058	0.43439		340	0.46474	0.43041
									339	0.45172	0.35716		339	0.473	0.43656		339	0.46738	0.43273
									338	0.45377	0.35917		338	0.47519	0.43859		338	0.46944	0.43513
									337	0.45578	0.36128		337	0.47692	0.44048		337	0.47141	0.43695
									336	0.45802	0.36329		336	0.47953	0.44287		336	0.47374	0.43922
									335	0.45992	0.36475		335	0.48139	0.44493		335	0.47578	0.44116
									334	0.46212	0.36674		334	0.48374	0.44744		334	0.47826	0.44373
									333	0.46418	0.36914		333	0.48594	0.4494		333	0.48059	0.44592
									332	0.46642	0.37144		332	0.48812	0.45164		332	0.48306	0.44855
									331	0.46876	0.37359		331	0.4905	0.45406		331	0.48497	0.45067
									330	0.47113	0.37575		330	0.49262	0.45627		330	0.48754	0.45304
									329	0.47346	0.37803		329	0.49517	0.45822		329	0.48987	0.45569
									328	0.4761	0.38024		328	0.49729	0.46014		328	0.49216	0.45776
									327	0.47806	0.38222		327	0.49974	0.46284		327	0.49478	0.46005
									326	0.48063	0.38449		326	0.50209	0.46525		326	0.4972	0.46279
									325	0.4831	0.38644		325	0.50477	0.46759		325	0.49981	0.46524
									324	0.48589	0.38896		324	0.50725	0.46996		324	0.50262	0.46782
									323	0.48938	0.39255		323	0.51067	0.47352		323	0.50617	0.47175
									322	0.49336	0.39619		322	0.51406	0.47709		322	0.5095	0.47525
									321	0.49757	0.39958		321	0.51827	0.48068		321	0.51373	0.47932
									320	0.50157	0.40348		320	0.52221	0.48437		320	0.51779	0.48328
									319	0.50622	0.4077		319	0.52661	0.48869		319	0.52231	0.48736
									318	0.5118	0.41214		318	0.53214	0.49377		318	0.52816	0.49253
									317	0.51718	0.41656		317	0.53741	0.49872		317	0.53343	0.49796
									316	0.52374	0.42151		316	0.54402	0.505		316	0.54033	0.50414
									315	0.53041	0.42644		315	0.55046	0.5102		315	0.54664	0.50971
									314	0.53777	0.43165		314	0.55732	0.51636		314	0.55353	0.516
									313	0.54588	0.43782		313	0.56512	0.52353		313	0.56133	0.52323
									312	0.55285	0.44379		312	0.57246	0.52999		312	0.56897	0.53001
									311	0.56233	0.45042		311	0.58131	0.53807		311	0.57791	0.53817
									310	0.57049	0.45687		310	0.58978	0.54537		310	0.58656	0.54561
									309	0.57984	0.46383		309	0.59949	0.55389		309	0.59647	0.55427
									308	0.58918	0.47048		308	0.60843	0.56118		308	0.60525	0.56239
									307	0.59918	0.47785		307	0.61863	0.56996		307	0.61573	0.57143
									306	0.60904	0.48518		306	0.62886	0.57847		306	0.62601	0.58027
									305	0.62024	0.493		305	0.63951	0.58812		305	0.63663	0.58948
									304	0.63072	0.50046		304	0.65075	0.59765		304	0.64815	0.59927
									303	0.64298	0.50858		303	0.66295	0.60793		303	0.66012	0.60998
									302	0.65472	0.5165		302	0.67442	0.61771		302	0.67207	0.61977
									301	0.66832	0.52628		301	0.68896	0.63057		301	0.68629	0.63247
									300	0.67979	0.53234		300	0.70301	0.64505		300	0.7005	0.64347
									299	0.69414	0.54229		299	0.71742	0.65762		299	0.71491	0.65602
									298	0.70927	0.55317		298	0.7331	0.67079		298	0.73076	0.66944
									297	0.72478	0.56488		297	0.74901	0.68515		297	0.74665	0.68312
									296	0.74298	0.57658		296	0.76734	0.7005		296	0.76533	0.69891
									295	0.76211	0.5895		295	0.78749	0.71715		295	0.78497	0.71564
									294	0.78097	0.60186		294	0.80683	0.7335		294	0.80422	0.73162
									293	0.80304	0.61757		293	0.82901	0.75274		293	0.827	0.75068
									292	0.82638	0.6335		292	0.85274	0.77285		292	0.84966	0.77082
									291	0.85131	0.65077		291	0.87791	0.79409		291	0.87457	0.79263
									290	0.87677	0.66972		290	0.90476	0.81772		290	0.90146	0.81547
									289	0.9032	0.68782		289	0.93209	0.84094		289	0.92827	0.83945
									288	0.93409	0.71049		288	0.96288	0.86801		288	0.95928	0.86557
									287	0.96301	0.73114		287	0.99212	0.89373		287	0.98825	0.89175
									286	0.99281	0.75389		286	1.02368	0.92103		286	1.01908	0.91821
									285	1.02739	0.7807		285	1.05945	0.95281		285	1.05417	0.9499
									284	1.05947	0.80475		284	1.09148	0.98137		284	1.08618	0.97833
									283	1.09251	0.83183		283	1.12619	1.01187		283	1.12019	1.00852
									282	1.1221	0.85646		282	1.15667	1.03952		282	1.15062	1.03574
									281	1.15529	0.88174		281	1.19051	1.06977		281	1.18454	1.06564
									280	1.18962	0.9101		280	1.22646	1.10122		280	1.22096	1.09823
									279	1.22191	0.93632		279	1.25963	1.1305		279	1.25239	1.12745
									278	1.25434	0.96462		278	1.29297	1.16209		278	1.28713	1.15752
									277	1.28781	0.9913		277	1.32641	1.19196		277	1.31928	1.18784
									276	1.31689	1.01531		276	1.35794	1.21981		276	1.35032	1.21544
									275	1.34885	1.0412		275	1.39061	1.24896		275	1.38291	1.24565
									274	1.377	1.06515		274	1.42044	1.27533		274	1.4117	1.27127
									273	1.40622	1.08801		273	1.45119	1.30204		273	1.44223	1.29916
									272	1.43231	1.10831		272	1.47673	1.32595		272	1.46813	1.32167
									271	1.45538	1.12832		271	1.50094	1.34736		271	1.49244	1.34418
									270	1.48141	1.14808		270	1.52864	1.37099		270	1.51888	1.36861
									269	1.50437	1.16744		269	1.55214	1.39331		269	1.54216	1.38947
									268	1.5263	1.18517		268	1.57397	1.41268		268	1.56379	1.40937
									267	1.5455	1.20023		267	1.59459	1.42995		267	1.5829	1.4273
									266	1.5615	1.21414		266	1.60992	1.44435		266	1.60049	1.44231
									265	1.57603	1.22658		265	1.62665	1.46037		265	1.61602	1.45743
									264	1.58996	1.23729		264	1.63894	1.47193		264	1.62986	1.46903
									263	1.5993	1.24578		263	1.65127	1.48114		263	1.63998	1.4788
									262	1.60815	1.25191		262	1.65886	1.48873		262	1.64755	1.48626
									261	1.61319	1.25604		261	1.66516	1.49435		261	1.65306	1.49159
									260	1.61503	1.26033		260	1.66747	1.49602		260	1.65653	1.49413
									259	1.61335	1.26106		259	1.66561	1.49552		259	1.65434	1.49377
									258	1.61011	1.25724		258	1.66246	1.49223		258	1.65212	1.49094
									257	1.60448	1.25334		257	1.6566	1.48762		257	1.64502	1.48568
									256	1.59716	1.24801		256	1.64855	1.48114		256	1.63752	1.48042
									255	1.58552	1.24071		255	1.63835	1.47279		255	1.62891	1.47287
									254	1.57351	1.23127		254	1.62611	1.46237		254	1.61725	1.46253
									253	1.56245	1.22115		253	1.61434	1.45116		253	1.60599	1.4519
									252	1.54899	1.21259		252	1.59962	1.43874		252	1.59167	1.44065
									251	1.53161	1.19983		251	1.58304	1.42345		251	1.57618	1.4268
									250	1.51335	1.18491		250	1.5641	1.40672		250	1.558	1.41454
									249	1.49774	1.17207		249	1.54769	1.39188		249	1.54293	1.40112
									248	1.47993	1.1583		248	1.53103	1.37721		248	1.52716	1.38729
									247	1.46466	1.14673		247	1.51443	1.36218		247	1.51312	1.37535
									246	1.44766	1.13273		246	1.4972	1.34699		246	1.4981	1.3621
									245	1.43221	1.11925		245	1.48056	1.33144		245	1.48488	1.34977
									244	1.41898	1.10757		244	1.46534	1.31794		244	1.47341	1.33969
									243	1.40759	1.09962		243	1.45415	1.30816		243	1.46703	1.3347
									242	1.40026	1.09353		242	1.44555	1.29951		242	1.46443	1.33344
									241	1.39668	1.08896		241	1.43965	1.29344		241	1.46698	1.33668
									240	1.39886	1.09098		240	1.43826	1.29273		240	1.47879	1.34838
									239	1.41092	1.10329		239	1.44579	1.30017		239	1.50281	1.3728
									238	1.4356	1.12649		238	1.46177	1.31666		238	1.54338	1.41282
									237	1.47707	1.16592		237	1.49416	1.34741		237	1.6093	1.47709
									236	1.54202	1.22807		236	1.54102	1.39347		236	1.69916	1.56946
									235	1.64031	1.32581		235	1.61399	1.46482		235	1.83843	1.70696
									234	1.78506	1.46747		234	1.72629	1.5777		234	2.04579	1.90884
									233	2.01642	1.69376		233	1.88779	1.73989		233	2.32955	2.19778
													232	2.10976	1.95521		232	2.70485	2.57574
													231	2.39933	2.24314				3.06824
															2.64006

## Sheet: Fig4d,e
cell viability of MCF-7 cells dark toxicity									cell viability of COS-7 cells dark toxicity
blank	0	100	200	300	400	500μM			blank	0	100	200	300	400	500μM
0.068	0.777	0.71	0.679	0.619	0.699	0.699			0.058	0.641	0.629	0.601	0.581	0.547	0.487
0.059	0.751	0.627	0.706	0.562	0.511	0.511			0.061	0.69	0.68	0.573	0.537	0.528	0.485
0.055	0.768	0.636	0.679	0.659	0.586	0.586			0.061	0.603	0.659	0.589	0.573	0.533	0.513
0.069	0.765	0.883	0.657	0.63	0.72	0.42			0.049	0.625	0.603	0.537	0.536	0.521	0.496
0.056	0.764	0.651	0.616	0.693	0.543	0.543			0.055	0.796	0.569	0.567	0.563	0.542	0.512
0.052	0.835	0.656	0.648	0.677	0.663	0.663			0.051	0.64	0.5	0.605	0.535	0.518	0.505
cell viability of COS-7 cells 21%photocytotoxicity
blank	light(-) 0	light(+) 0	1.25	2.5	5	10	20μM
0.058	1.448	1.27	1.305	1.282	1.289	1.103	1.195
0.053	1.261	1.19	1.198	1.184	1.197	1.434	1.36
0.086	1.206	1.25	1.261	1.322	1.208	1.127	1.113
0.064	1.267	1.229	1.263	1.304	1.268	1.243	1.184
0.064	1.404	1.59	1.356	1.265	1.303	1.308	1.268
cell viability of MCF-7 cells 21% toxicity
blank	light(-)0	light(+)0	1.25	2.5	5μM	blank	light(-)0	light(+)10	20μM
0.05	0.317	0.313	0.267	0.25	0.192	0.1	0.79	0.358	0.205
0.05	0.329	0.326	0.255	0.253	0.202	0.084	0.496	0.232	0.195
0.049	0.326	0.299	0.27	0.204	0.205	0.088	0.514	0.213	0.202
0.057	0.34	0.325	0.281	0.246	0.193	0.082	0.366	0.204	0.202
0.048	0.347	0.368	0.301	0.273	0.199	0.091	0.376	0.308	0.22
cell viability of MCF-7 cells 1% photocytotoxicity
blank	light(-) 0	light(+) 0	1.25	2.5	5	10	20μM
0.053	0.694	0.77	0.699	0.698	0.681	0.556	0.386
0.054	0.956	0.944	0.726	0.642	0.656	0.571	0.421
0.052	0.995	1.036	0.755	0.659	0.637	0.549	0.492
0.053	0.919	0.733	0.742	0.651	0.62	0.475	0.445
0.06	0.837	0.734	0.698	0.708	0.579	0.567	0.369

## Sheet: Fig 7
6			3			5			2			4				1
Potential/V	Current/A		Potential/V	Current/A		Potential/V	Current/A		Potential/V	Current/A		Potential/V	Current/A			Potential/V	Current/A
-1.5	3.418e-05		-1.42	2.991e-05		-1.5	2.699e-05		-1.5	2.862e-05		-1.5	2.942e-05			-1.5	3.414e-05
-1.499	3.394e-05		-1.419	2.99e-05		-1.499	2.684e-05		-1.499	2.858e-05		-1.499	2.929e-05			-1.499	3.386e-05
-1.498	3.365e-05		-1.418	2.958e-05		-1.498	2.676e-05		-1.498	2.827e-05		-1.498	2.913e-05			-1.498	3.373e-05
-1.497	3.351e-05		-1.417	2.967e-05		-1.497	2.67e-05		-1.497	2.835e-05		-1.497	2.907e-05			-1.497	3.359e-05
-1.496	3.323e-05		-1.416	2.938e-05		-1.496	2.66e-05		-1.496	2.812e-05		-1.496	2.895e-05			-1.496	3.347e-05
-1.495	3.311e-05		-1.415	2.947e-05		-1.495	2.651e-05		-1.495	2.816e-05		-1.495	2.892e-05			-1.495	3.335e-05
-1.494	3.288e-05		-1.414	2.921e-05		-1.494	2.646e-05		-1.494	2.792e-05		-1.494	2.88e-05			-1.494	3.323e-05
-1.493	3.278e-05		-1.413	2.931e-05		-1.493	2.639e-05		-1.493	2.801e-05		-1.493	2.878e-05			-1.493	3.311e-05
-1.492	3.258e-05		-1.412	2.904e-05		-1.492	2.635e-05		-1.492	2.776e-05		-1.492	2.865e-05			-1.492	3.3e-05
-1.491	3.247e-05		-1.411	2.917e-05		-1.491	2.627e-05		-1.491	2.785e-05		-1.491	2.861e-05			-1.491	3.288e-05
-1.49	3.228e-05		-1.41	2.89e-05		-1.49	2.622e-05		-1.49	2.762e-05		-1.49	2.851e-05			-1.49	3.278e-05
-1.489	3.218e-05		-1.409	2.902e-05		-1.489	2.613e-05		-1.489	2.769e-05		-1.489	2.849e-05			-1.489	3.266e-05
-1.488	3.198e-05		-1.408	2.874e-05		-1.488	2.611e-05		-1.488	2.745e-05		-1.488	2.841e-05			-1.488	3.259e-05
-1.487	3.189e-05		-1.407	2.888e-05		-1.487	2.604e-05		-1.487	2.756e-05		-1.487	2.834e-05			-1.487	3.247e-05
-1.486	3.172e-05		-1.406	2.862e-05		-1.486	2.598e-05		-1.486	2.731e-05		-1.486	2.823e-05			-1.486	3.237e-05
-1.485	3.165e-05		-1.405	2.873e-05		-1.485	2.592e-05		-1.485	2.742e-05		-1.485	2.823e-05			-1.485	3.228e-05
-1.484	3.145e-05		-1.404	2.849e-05		-1.484	2.588e-05		-1.484	2.718e-05		-1.484	2.811e-05			-1.484	3.219e-05
-1.483	3.138e-05		-1.403	2.861e-05		-1.483	2.579e-05		-1.483	2.729e-05		-1.483	2.807e-05			-1.483	3.208e-05
-1.482	3.118e-05		-1.402	2.836e-05		-1.482	2.577e-05		-1.482	2.703e-05		-1.482	2.797e-05			-1.482	3.2e-05
-1.481	3.112e-05		-1.401	2.847e-05		-1.481	2.569e-05		-1.481	2.714e-05		-1.481	2.795e-05			-1.481	3.19e-05
-1.48	3.095e-05		-1.4	2.823e-05		-1.48	2.565e-05		-1.48	2.692e-05		-1.48	2.788e-05			-1.48	3.18e-05
-1.479	3.086e-05		-1.399	2.835e-05		-1.479	2.559e-05		-1.479	2.7e-05		-1.479	2.784e-05			-1.479	3.172e-05
-1.478	3.07e-05		-1.398	2.81e-05		-1.478	2.555e-05		-1.478	2.678e-05		-1.478	2.772e-05			-1.478	3.162e-05
-1.477	3.063e-05		-1.397	2.821e-05		-1.477	2.547e-05		-1.477	2.688e-05		-1.477	2.772e-05			-1.477	3.155e-05
-1.476	3.044e-05		-1.396	2.797e-05		-1.476	2.544e-05		-1.476	2.664e-05		-1.476	2.761e-05			-1.476	3.144e-05
-1.475	3.038e-05		-1.395	2.812e-05		-1.475	2.538e-05		-1.475	2.674e-05		-1.475	2.76e-05			-1.475	3.136e-05
-1.474	3.022e-05		-1.394	2.786e-05		-1.474	2.532e-05		-1.474	2.654e-05		-1.474	2.749e-05			-1.474	3.127e-05
-1.473	3.016e-05		-1.393	2.8e-05		-1.473	2.526e-05		-1.473	2.661e-05		-1.473	2.745e-05			-1.473	3.117e-05
-1.472	2.998e-05		-1.392	2.774e-05		-1.472	2.524e-05		-1.472	2.642e-05		-1.472	2.738e-05			-1.472	3.11e-05
-1.471	2.992e-05		-1.391	2.789e-05		-1.471	2.517e-05		-1.471	2.65e-05		-1.471	2.735e-05			-1.471	3.102e-05
-1.47	2.976e-05		-1.39	2.762e-05		-1.47	2.511e-05		-1.47	2.629e-05		-1.47	2.725e-05			-1.47	3.092e-05
-1.469	2.969e-05		-1.389	2.778e-05		-1.469	2.507e-05		-1.469	2.638e-05		-1.469	2.723e-05			-1.469	3.083e-05
-1.468	2.952e-05		-1.388	2.751e-05		-1.468	2.505e-05		-1.468	2.619e-05		-1.468	2.713e-05			-1.468	3.077e-05
-1.467	2.948e-05		-1.387	2.766e-05		-1.467	2.497e-05		-1.467	2.626e-05		-1.467	2.712e-05			-1.467	3.068e-05
-1.466	2.93e-05		-1.386	2.739e-05		-1.466	2.494e-05		-1.466	2.607e-05		-1.466	2.7e-05			-1.466	3.059e-05
-1.465	2.923e-05		-1.385	2.753e-05		-1.465	2.488e-05		-1.465	2.616e-05		-1.465	2.697e-05			-1.465	3.052e-05
-1.464	2.907e-05		-1.384	2.731e-05		-1.464	2.485e-05		-1.464	2.594e-05		-1.464	2.69e-05			-1.464	3.043e-05
-1.463	2.901e-05		-1.383	2.745e-05		-1.463	2.478e-05		-1.463	2.605e-05		-1.463	2.689e-05			-1.463	3.036e-05
-1.462	2.887e-05		-1.382	2.718e-05		-1.462	2.476e-05		-1.462	2.584e-05		-1.462	2.68e-05			-1.462	3.027e-05
-1.461	2.882e-05		-1.381	2.734e-05		-1.461	2.471e-05		-1.461	2.595e-05		-1.461	2.677e-05			-1.461	3.019e-05
-1.46	2.864e-05		-1.38	2.707e-05		-1.46	2.466e-05		-1.46	2.573e-05		-1.46	2.669e-05			-1.46	3.012e-05
-1.459	2.861e-05		-1.379	2.725e-05		-1.459	2.462e-05		-1.459	2.581e-05		-1.459	2.667e-05			-1.459	3.005e-05
-1.458	2.844e-05		-1.378	2.697e-05		-1.458	2.46e-05		-1.458	2.562e-05		-1.458	2.657e-05			-1.458	2.996e-05
-1.457	2.837e-05		-1.377	2.713e-05		-1.457	2.45e-05		-1.457	2.573e-05		-1.457	2.657e-05			-1.457	2.988e-05
-1.456	2.822e-05		-1.376	2.688e-05		-1.456	2.449e-05		-1.456	2.552e-05		-1.456	2.647e-05			-1.456	2.983e-05
-1.455	2.816e-05		-1.375	2.704e-05		-1.455	2.442e-05		-1.455	2.56e-05		-1.455	2.646e-05			-1.455	2.974e-05
-1.454	2.8e-05		-1.374	2.677e-05		-1.454	2.442e-05		-1.454	2.538e-05		-1.454	2.637e-05			-1.454	2.966e-05
-1.453	2.795e-05		-1.373	2.693e-05		-1.453	2.435e-05		-1.453	2.549e-05		-1.453	2.635e-05			-1.453	2.96e-05
-1.452	2.777e-05		-1.372	2.669e-05		-1.452	2.435e-05		-1.452	2.528e-05		-1.452	2.627e-05			-1.452	2.953e-05
-1.451	2.776e-05		-1.371	2.684e-05		-1.451	2.428e-05		-1.451	2.54e-05		-1.451	2.625e-05			-1.451	2.945e-05
-1.45	2.76e-05		-1.37	2.66e-05		-1.45	2.424e-05		-1.45	2.519e-05		-1.45	2.616e-05			-1.45	2.938e-05
-1.449	2.752e-05		-1.369	2.675e-05		-1.449	2.421e-05		-1.449	2.527e-05		-1.449	2.617e-05			-1.449	2.931e-05
-1.448	2.739e-05		-1.368	2.65e-05		-1.448	2.419e-05		-1.448	2.509e-05		-1.448	2.609e-05			-1.448	2.924e-05
-1.447	2.735e-05		-1.367	2.667e-05		-1.447	2.412e-05		-1.447	2.516e-05		-1.447	2.607e-05			-1.447	2.917e-05
-1.446	2.719e-05		-1.366	2.641e-05		-1.446	2.41e-05		-1.446	2.498e-05		-1.446	2.599e-05			-1.446	2.911e-05
-1.445	2.714e-05		-1.365	2.658e-05		-1.445	2.405e-05		-1.445	2.506e-05		-1.445	2.596e-05			-1.445	2.905e-05
-1.444	2.7e-05		-1.364	2.634e-05		-1.444	2.402e-05		-1.444	2.485e-05		-1.444	2.588e-05			-1.444	2.897e-05
-1.443	2.696e-05		-1.363	2.65e-05		-1.443	2.396e-05		-1.443	2.497e-05		-1.443	2.588e-05			-1.443	2.889e-05
-1.442	2.682e-05		-1.362	2.626e-05		-1.442	2.393e-05		-1.442	2.479e-05		-1.442	2.578e-05			-1.442	2.883e-05
-1.441	2.677e-05		-1.361	2.643e-05		-1.441	2.388e-05		-1.441	2.486e-05		-1.441	2.578e-05			-1.441	2.877e-05
-1.44	2.663e-05		-1.36	2.619e-05		-1.44	2.388e-05		-1.44	2.469e-05		-1.44	2.57e-05			-1.44	2.868e-05
-1.439	2.658e-05		-1.359	2.635e-05		-1.439	2.381e-05		-1.439	2.477e-05		-1.439	2.569e-05			-1.439	2.863e-05
-1.438	2.644e-05		-1.358	2.61e-05		-1.438	2.378e-05		-1.438	2.459e-05		-1.438	2.559e-05			-1.438	2.856e-05
-1.437	2.641e-05		-1.357	2.627e-05		-1.437	2.373e-05		-1.437	2.467e-05		-1.437	2.556e-05			-1.437	2.85e-05
-1.436	2.628e-05		-1.356	2.603e-05		-1.436	2.371e-05		-1.436	2.45e-05		-1.436	2.55e-05			-1.436	2.843e-05
-1.435	2.625e-05		-1.355	2.62e-05		-1.435	2.365e-05		-1.435	2.457e-05		-1.435	2.549e-05			-1.435	2.836e-05
-1.434	2.612e-05		-1.354	2.597e-05		-1.434	2.366e-05		-1.434	2.44e-05		-1.434	2.539e-05			-1.434	2.83e-05
-1.433	2.608e-05		-1.353	2.612e-05		-1.433	2.358e-05		-1.433	2.447e-05		-1.433	2.537e-05			-1.433	2.823e-05
-1.432	2.593e-05		-1.352	2.587e-05		-1.432	2.355e-05		-1.432	2.432e-05		-1.432	2.53e-05			-1.432	2.816e-05
-1.431	2.593e-05		-1.351	2.605e-05		-1.431	2.351e-05		-1.431	2.438e-05		-1.431	2.528e-05			-1.431	2.811e-05
-1.43	2.578e-05		-1.35	2.583e-05		-1.43	2.35e-05		-1.43	2.422e-05		-1.43	2.522e-05			-1.43	2.805e-05
-1.429	2.575e-05		-1.349	2.599e-05		-1.429	2.346e-05		-1.429	2.43e-05		-1.429	2.52e-05			-1.429	2.798e-05
-1.428	2.563e-05		-1.348	2.574e-05		-1.428	2.342e-05		-1.428	2.413e-05		-1.428	2.512e-05			-1.428	2.791e-05
-1.427	2.56e-05		-1.347	2.593e-05		-1.427	2.336e-05		-1.427	2.422e-05		-1.427	2.51e-05			-1.427	2.787e-05
-1.426	2.546e-05		-1.346	2.567e-05		-1.426	2.336e-05		-1.426	2.406e-05		-1.426	2.504e-05			-1.426	2.781e-05
-1.425	2.546e-05		-1.345	2.586e-05		-1.425	2.33e-05		-1.425	2.414e-05		-1.425	2.502e-05			-1.425	2.773e-05
-1.424	2.53e-05		-1.344	2.562e-05		-1.424	2.327e-05		-1.424	2.397e-05		-1.424	2.493e-05			-1.424	2.768e-05
-1.423	2.531e-05		-1.343	2.579e-05		-1.423	2.322e-05		-1.423	2.404e-05		-1.423	2.492e-05			-1.423	2.763e-05
-1.422	2.515e-05		-1.342	2.556e-05		-1.422	2.321e-05		-1.422	2.388e-05		-1.422	2.485e-05			-1.422	2.754e-05
-1.421	2.516e-05		-1.341	2.574e-05		-1.421	2.314e-05		-1.421	2.397e-05		-1.421	2.482e-05			-1.421	2.75e-05
-1.42	2.502e-05		-1.34	2.551e-05		-1.42	2.314e-05		-1.42	2.38e-05		-1.42	2.476e-05			-1.42	2.743e-05
-1.419	2.499e-05		-1.339	2.57e-05		-1.419	2.308e-05		-1.419	2.387e-05		-1.419	2.475e-05			-1.419	2.737e-05
-1.418	2.488e-05		-1.338	2.545e-05		-1.418	2.307e-05		-1.418	2.371e-05		-1.418	2.467e-05			-1.418	2.731e-05
-1.417	2.488e-05		-1.337	2.563e-05		-1.417	2.303e-05		-1.417	2.38e-05		-1.417	2.466e-05			-1.417	2.725e-05
-1.416	2.473e-05		-1.336	2.539e-05		-1.416	2.3e-05		-1.416	2.363e-05		-1.416	2.46e-05			-1.416	2.719e-05
-1.415	2.474e-05		-1.335	2.557e-05		-1.415	2.293e-05		-1.415	2.373e-05		-1.415	2.457e-05			-1.415	2.715e-05
-1.414	2.462e-05		-1.334	2.534e-05		-1.414	2.294e-05		-1.414	2.357e-05		-1.414	2.449e-05			-1.414	2.707e-05
-1.413	2.461e-05		-1.333	2.553e-05		-1.413	2.288e-05		-1.413	2.361e-05		-1.413	2.45e-05			-1.413	2.703e-05
-1.412	2.449e-05		-1.332	2.53e-05		-1.412	2.288e-05		-1.412	2.347e-05		-1.412	2.443e-05			-1.412	2.696e-05
-1.411	2.451e-05		-1.331	2.548e-05		-1.411	2.282e-05		-1.411	2.356e-05		-1.411	2.441e-05			-1.411	2.69e-05
-1.41	2.437e-05		-1.33	2.524e-05		-1.41	2.28e-05		-1.41	2.339e-05		-1.41	2.435e-05			-1.41	2.685e-05
-1.409	2.441e-05		-1.329	2.544e-05		-1.409	2.275e-05		-1.409	2.345e-05		-1.409	2.435e-05			-1.409	2.678e-05
-1.408	2.426e-05		-1.328	2.52e-05		-1.408	2.274e-05		-1.408	2.33e-05		-1.408	2.426e-05			-1.408	2.674e-05
-1.407	2.43e-05		-1.327	2.54e-05		-1.407	2.271e-05		-1.407	2.34e-05		-1.407	2.426e-05			-1.407	2.668e-05
-1.406	2.417e-05		-1.326	2.517e-05		-1.406	2.268e-05		-1.406	2.322e-05		-1.406	2.419e-05			-1.406	2.661e-05
-1.405	2.418e-05		-1.325	2.534e-05		-1.405	2.264e-05		-1.405	2.332e-05		-1.405	2.419e-05			-1.405	2.657e-05
-1.404	2.404e-05		-1.324	2.513e-05		-1.404	2.266e-05		-1.404	2.314e-05		-1.404	2.411e-05			-1.404	2.652e-05
-1.403	2.409e-05		-1.323	2.533e-05		-1.403	2.258e-05		-1.403	2.323e-05		-1.403	2.412e-05			-1.403	2.646e-05
-1.402	2.396e-05		-1.322	2.509e-05		-1.402	2.258e-05		-1.402	2.306e-05		-1.402	2.403e-05			-1.402	2.64e-05
-1.401	2.399e-05		-1.321	2.528e-05		-1.401	2.251e-05		-1.401	2.316e-05		-1.401	2.403e-05			-1.401	2.636e-05
-1.4	2.386e-05		-1.32	2.505e-05		-1.4	2.252e-05		-1.4	2.299e-05		-1.4	2.397e-05			-1.4	2.633e-05
-1.399	2.388e-05		-1.319	-2.524e-05		-1.399	2.244e-05		-1.399	2.308e-05		-1.399	2.395e-05			-1.399	2.626e-05
-1.398	2.377e-05		-1.318	-2.502e-05		-1.398	2.245e-05		-1.398	2.292e-05		-1.398	2.39e-05			-1.398	2.62e-05
-1.397	2.381e-05		-1.317	-2.523e-05		-1.397	2.241e-05		-1.397	2.299e-05		-1.397	2.388e-05			-1.397	2.617e-05
-1.396	2.368e-05		-1.316	-2.499e-05		-1.396	2.24e-05		-1.396	2.284e-05		-1.396	2.38e-05			-1.396	2.611e-05
-1.395	2.372e-05		-1.315	-2.517e-05		-1.395	2.235e-05		-1.395	2.291e-05		-1.395	2.38e-05			-1.395	2.605e-05
-1.394	2.358e-05		-1.314	-2.497e-05		-1.394	2.233e-05		-1.394	2.275e-05		-1.394	2.374e-05			-1.394	2.601e-05
-1.393	2.364e-05		-1.313	-2.514e-05		-1.393	2.228e-05		-1.393	2.283e-05		-1.393	2.372e-05			-1.393	2.595e-05
-1.392	2.35e-05		-1.312	-2.493e-05		-1.392	2.229e-05		-1.392	2.27e-05		-1.392	2.366e-05			-1.392	2.591e-05
-1.391	2.356e-05		-1.311	-2.511e-05		-1.391	2.224e-05		-1.391	2.277e-05		-1.391	2.365e-05			-1.391	2.585e-05
-1.39	2.342e-05		-1.31	-2.487e-05		-1.39	2.223e-05		-1.39	2.263e-05		-1.39	2.357e-05			-1.39	2.58e-05
-1.389	2.347e-05		-1.309	-2.509e-05		-1.389	2.218e-05		-1.389	2.269e-05		-1.389	2.357e-05			-1.389	2.576e-05
-1.388	2.332e-05		-1.308	-2.486e-05		-1.388	2.217e-05		-1.388	2.256e-05		-1.388	2.35e-05			-1.388	2.57e-05
-1.387	2.34e-05		-1.307	-2.504e-05		-1.387	2.213e-05		-1.387	2.263e-05		-1.387	2.35e-05			-1.387	2.566e-05
-1.386	2.325e-05		-1.306	-2.483e-05		-1.386	2.212e-05		-1.386	2.249e-05		-1.386	2.344e-05			-1.386	2.562e-05
-1.385	2.332e-05		-1.305	-2.504e-05		-1.385	2.207e-05		-1.385	2.254e-05		-1.385	2.341e-05			-1.385	2.556e-05
-1.384	2.32e-05		-1.304	-2.482e-05		-1.384	2.206e-05		-1.384	2.24e-05		-1.384	2.336e-05			-1.384	2.551e-05
-1.383	2.326e-05		-1.303	-2.502e-05		-1.383	2.2e-05		-1.383	2.245e-05		-1.383	2.336e-05			-1.383	2.546e-05
-1.382	2.311e-05		-1.302	-2.478e-05		-1.382	2.2e-05		-1.382	2.234e-05		-1.382	2.326e-05			-1.382	2.541e-05
-1.381	2.318e-05		-1.301	-2.496e-05		-1.381	2.195e-05		-1.381	2.24e-05		-1.381	2.326e-05			-1.381	2.535e-05
-1.38	2.304e-05		-1.3	-2.474e-05		-1.38	2.195e-05		-1.38	2.228e-05		-1.38	2.319e-05			-1.38	2.531e-05
-1.379	2.311e-05		-1.299	-2.496e-05		-1.379	2.189e-05		-1.379	2.234e-05		-1.379	2.32e-05			-1.379	2.527e-05
-1.378	2.299e-05		-1.298	-2.473e-05		-1.378	2.191e-05		-1.378	2.221e-05		-1.378	2.314e-05			-1.378	2.522e-05
-1.377	2.306e-05		-1.297	-2.492e-05		-1.377	2.186e-05		-1.377	2.225e-05		-1.377	2.311e-05			-1.377	2.516e-05
-1.376	2.292e-05		-1.296	-2.47e-05		-1.376	2.185e-05		-1.376	2.213e-05		-1.376	2.304e-05			-1.376	2.513e-05
-1.375	2.299e-05		-1.295	-2.489e-05		-1.375	2.179e-05		-1.375	2.219e-05		-1.375	2.306e-05			-1.375	2.507e-05
-1.374	2.285e-05		-1.294	-2.469e-05		-1.374	2.18e-05		-1.374	2.208e-05		-1.374	2.297e-05			-1.374	2.501e-05
-1.373	2.294e-05		-1.293	-2.487e-05		-1.373	2.176e-05		-1.373	2.214e-05		-1.373	2.299e-05			-1.373	2.497e-05
-1.372	2.282e-05		-1.292	-2.468e-05		-1.372	2.175e-05		-1.372	2.202e-05		-1.372	2.291e-05			-1.372	2.491e-05
-1.371	2.288e-05		-1.291	-2.486e-05		-1.371	2.171e-05		-1.371	2.207e-05		-1.371	2.291e-05			-1.371	2.489e-05
-1.37	2.276e-05		-1.29	-2.466e-05		-1.37	2.171e-05		-1.37	2.194e-05		-1.37	2.284e-05			-1.37	2.484e-05
-1.369	2.283e-05		-1.289	-2.482e-05		-1.369	2.165e-05		-1.369	2.199e-05		-1.369	2.285e-05			-1.369	2.479e-05
-1.368	2.267e-05		-1.288	-2.462e-05		-1.368	2.164e-05		-1.368	2.189e-05		-1.368	2.279e-05			-1.368	2.476e-05
-1.367	2.279e-05		-1.287	-2.48e-05		-1.367	2.161e-05		-1.367	2.193e-05		-1.367	2.276e-05			-1.367	2.471e-05
-1.366	2.264e-05		-1.286	-2.46e-05		-1.366	2.159e-05		-1.366	2.183e-05		-1.366	2.272e-05			-1.366	2.465e-05
-1.365	2.272e-05		-1.285	-2.477e-05		-1.365	2.156e-05		-1.365	2.186e-05		-1.365	2.271e-05			-1.365	2.46e-05
-1.364	2.259e-05		-1.284	-2.458e-05		-1.364	2.156e-05		-1.364	2.174e-05		-1.364	2.263e-05			-1.364	2.456e-05
-1.363	2.267e-05		-1.283	-2.476e-05		-1.363	2.15e-05		-1.363	2.18e-05		-1.363	2.266e-05			-1.363	2.452e-05
-1.362	2.254e-05		-1.282	-2.456e-05		-1.362	2.148e-05		-1.362	2.169e-05		-1.362	2.257e-05			-1.362	2.448e-05
-1.361	2.261e-05		-1.281	-2.473e-05		-1.361	2.145e-05		-1.361	2.174e-05		-1.361	2.255e-05			-1.361	2.442e-05
-1.36	2.248e-05		-1.28	-2.452e-05		-1.36	2.146e-05		-1.36	2.163e-05		-1.36	2.251e-05			-1.36	2.44e-05
-1.359	2.257e-05		-1.279	-2.471e-05		-1.359	2.141e-05		-1.359	2.166e-05		-1.359	2.251e-05			-1.359	2.436e-05
-1.358	2.245e-05		-1.278	-2.452e-05		-1.358	2.14e-05		-1.358	2.158e-05		-1.358	2.243e-05			-1.358	2.431e-05
-1.357	2.255e-05		-1.277	-2.47e-05		-1.357	2.135e-05		-1.357	2.161e-05		-1.357	2.243e-05			-1.357	2.427e-05
-1.356	2.239e-05		-1.276	-2.449e-05		-1.356	2.136e-05		-1.356	2.151e-05		-1.356	2.238e-05			-1.356	2.424e-05
-1.355	2.248e-05		-1.275	-2.466e-05		-1.355	2.131e-05		-1.355	2.154e-05		-1.355	2.239e-05			-1.355	2.42e-05
-1.354	2.233e-05		-1.274	-2.446e-05		-1.354	2.133e-05		-1.354	2.146e-05		-1.354	2.23e-05			-1.354	2.416e-05
-1.353	2.243e-05		-1.273	-2.465e-05		-1.353	2.127e-05		-1.353	2.148e-05		-1.353	2.231e-05			-1.353	2.411e-05
-1.352	2.228e-05		-1.272	-2.445e-05		-1.352	2.126e-05		-1.352	2.137e-05		-1.352	2.225e-05			-1.352	2.406e-05
-1.351	2.238e-05		-1.271	-2.464e-05		-1.351	2.122e-05		-1.351	2.142e-05		-1.351	2.226e-05			-1.351	2.403e-05
-1.35	2.225e-05		-1.27	-2.444e-05		-1.35	2.124e-05		-1.35	2.133e-05		-1.35	2.218e-05			-1.35	2.399e-05
-1.349	2.234e-05		-1.269	-2.461e-05		-1.349	2.119e-05		-1.349	2.138e-05		-1.349	2.218e-05			-1.349	2.396e-05
-1.348	2.218e-05		-1.268	-2.44e-05		-1.348	2.118e-05		-1.348	2.127e-05		-1.348	2.21e-05			-1.348	2.392e-05
-1.347	2.228e-05		-1.267	-2.461e-05		-1.347	2.114e-05		-1.347	2.131e-05		-1.347	2.212e-05			-1.347	2.388e-05
-1.346	2.212e-05		-1.266	-2.439e-05		-1.346	2.113e-05		-1.346	2.122e-05		-1.346	2.206e-05			-1.346	2.382e-05
-1.345	2.222e-05		-1.265	-2.456e-05		-1.345	2.11e-05		-1.345	2.125e-05		-1.345	2.206e-05			-1.345	2.38e-05
-1.344	2.208e-05		-1.264	-2.437e-05		-1.344	2.109e-05		-1.344	2.116e-05		-1.344	2.199e-05			-1.344	2.374e-05
-1.343	2.218e-05		-1.263	-2.453e-05		-1.343	2.104e-05		-1.343	2.118e-05		-1.343	2.199e-05			-1.343	2.372e-05
-1.342	2.203e-05		-1.262	-2.435e-05		-1.342	2.104e-05		-1.342	2.11e-05		-1.342	2.193e-05			-1.342	2.367e-05
-1.341	2.215e-05		-1.261	-2.454e-05		-1.341	2.102e-05		-1.341	2.113e-05		-1.341	2.191e-05			-1.341	2.364e-05
-1.34	2.198e-05		-1.26	-2.434e-05		-1.34	2.101e-05		-1.34	2.104e-05		-1.34	2.185e-05			-1.34	2.359e-05
-1.339	2.207e-05		-1.259	-2.452e-05		-1.339	2.096e-05		-1.339	2.104e-05		-1.339	2.186e-05			-1.339	2.356e-05
-1.338	2.193e-05		-1.258	-2.432e-05		-1.338	2.098e-05		-1.338	2.1e-05		-1.338	2.181e-05			-1.338	2.351e-05
-1.337	2.204e-05		-1.257	-2.449e-05		-1.337	2.093e-05		-1.337	2.1e-05		-1.337	2.18e-05			-1.337	2.347e-05
-1.336	2.188e-05		-1.256	-2.43e-05		-1.336	2.093e-05		-1.336	2.094e-05		-1.336	2.173e-05			-1.336	2.344e-05
-1.335	2.199e-05		-1.255	-2.446e-05		-1.335	2.089e-05		-1.335	2.093e-05		-1.335	2.172e-05			-1.335	2.341e-05
-1.334	2.183e-05		-1.254	-2.428e-05		-1.334	2.089e-05		-1.334	2.088e-05		-1.334	2.167e-05			-1.334	2.336e-05
-1.333	2.193e-05		-1.253	-2.445e-05		-1.333	2.085e-05		-1.333	2.091e-05		-1.333	2.168e-05			-1.333	2.333e-05
-1.332	2.178e-05		-1.252	-2.427e-05		-1.332	2.083e-05		-1.332	2.083e-05		-1.332	2.161e-05			-1.332	2.327e-05
-1.331	2.188e-05		-1.251	-2.442e-05		-1.331	2.082e-05		-1.331	2.083e-05		-1.331	2.162e-05			-1.331	2.323e-05
-1.33	2.173e-05		-1.25	-2.424e-05		-1.33	2.081e-05		-1.33	2.078e-05		-1.33	2.155e-05			-1.33	2.321e-05
-1.329	2.184e-05		-1.249	-2.442e-05		-1.329	2.077e-05		-1.329	2.078e-05		-1.329	2.155e-05			-1.329	2.316e-05
-1.328	2.168e-05		-1.248	-2.423e-05		-1.328	2.076e-05		-1.328	2.073e-05		-1.328	2.149e-05			-1.328	2.313e-05
-1.327	2.178e-05		-1.247	-2.44e-05		-1.327	2.073e-05		-1.327	2.073e-05		-1.327	2.15e-05			-1.327	2.307e-05
-1.326	2.163e-05		-1.246	-2.42e-05		-1.326	2.072e-05		-1.326	2.066e-05		-1.326	2.143e-05			-1.326	2.305e-05
-1.325	2.176e-05		-1.245	-2.436e-05		-1.325	2.067e-05		-1.325	2.068e-05		-1.325	2.144e-05			-1.325	2.301e-05
-1.324	2.158e-05		-1.244	-2.42e-05		-1.324	2.069e-05		-1.324	2.061e-05		-1.324	2.137e-05			-1.324	2.297e-05
-1.323	2.171e-05		-1.243	-2.436e-05		-1.323	2.066e-05		-1.323	2.062e-05		-1.323	2.138e-05			-1.323	2.293e-05
-1.322	2.154e-05		-1.242	-2.417e-05		-1.322	2.064e-05		-1.322	2.057e-05		-1.322	2.131e-05			-1.322	2.289e-05
-1.321	2.165e-05		-1.241	-2.434e-05		-1.321	2.061e-05		-1.321	2.057e-05		-1.321	2.132e-05			-1.321	2.286e-05
-1.32	2.148e-05		-1.24	-2.414e-05		-1.32	2.062e-05		-1.32	2.053e-05		-1.32	2.125e-05			-1.32	2.281e-05
-1.319	2.16e-05		-1.239	-2.431e-05		-1.319	2.058e-05		-1.319	2.051e-05		-1.319	2.125e-05			-1.319	2.279e-05
-1.318	2.143e-05		-1.238	-2.413e-05		-1.318	2.056e-05		-1.318	2.046e-05		-1.318	2.121e-05			-1.318	2.276e-05
-1.317	2.156e-05		-1.237	-2.431e-05		-1.317	2.053e-05		-1.317	2.044e-05		-1.317	2.122e-05			-1.317	2.272e-05
-1.316	2.139e-05		-1.236	-2.412e-05		-1.316	2.053e-05		-1.316	2.04e-05		-1.316	2.112e-05			-1.316	2.268e-05
-1.315	2.151e-05		-1.235	-2.431e-05		-1.315	2.049e-05		-1.315	2.04e-05		-1.315	2.114e-05			-1.315	2.264e-05
-1.314	2.134e-05		-1.234	-2.41e-05		-1.314	2.049e-05		-1.314	2.035e-05		-1.314	2.109e-05			-1.314	2.259e-05
-1.313	2.145e-05		-1.233	-2.428e-05		-1.313	2.045e-05		-1.313	2.035e-05		-1.313	2.109e-05			-1.313	2.257e-05
-1.312	2.129e-05		-1.232	-2.409e-05		-1.312	2.047e-05		-1.312	2.031e-05		-1.312	2.103e-05			-1.312	2.252e-05
-1.311	2.141e-05		-1.231	-2.426e-05		-1.311	2.04e-05		-1.311	2.03e-05		-1.311	2.104e-05			-1.311	2.25e-05
-1.31	2.124e-05		-1.23	-2.408e-05		-1.31	2.044e-05		-1.31	2.026e-05		-1.31	2.096e-05			-1.31	2.247e-05
-1.309	2.135e-05		-1.229	-2.424e-05		-1.309	2.037e-05		-1.309	2.024e-05		-1.309	2.098e-05			-1.309	2.243e-05
-1.308	2.119e-05		-1.228	-2.404e-05		-1.308	2.037e-05		-1.308	2.02e-05		-1.308	2.091e-05			-1.308	2.24e-05
-1.307	2.131e-05		-1.227	-2.422e-05		-1.307	2.034e-05		-1.307	2.019e-05		-1.307	2.091e-05			-1.307	2.237e-05
-1.306	2.116e-05		-1.226	-2.405e-05		-1.306	2.035e-05		-1.306	2.016e-05		-1.306	2.086e-05			-1.306	2.233e-05
-1.305	2.127e-05		-1.225	-2.42e-05		-1.305	2.031e-05		-1.305	2.015e-05		-1.305	2.087e-05			-1.305	2.229e-05
-1.304	2.11e-05		-1.224	-2.403e-05		-1.304	2.029e-05		-1.304	2.011e-05		-1.304	2.079e-05			-1.304	2.225e-05
-1.303	2.12e-05		-1.223	-2.421e-05		-1.303	2.027e-05		-1.303	2.009e-05		-1.303	2.083e-05			-1.303	2.224e-05
-1.302	2.106e-05		-1.222	-2.4e-05		-1.302	2.027e-05		-1.302	2.006e-05		-1.302	2.075e-05			-1.302	2.219e-05
-1.301	2.119e-05		-1.221	-2.418e-05		-1.301	2.023e-05		-1.301	2.006e-05		-1.301	2.076e-05			-1.301	2.215e-05
-1.3	2.101e-05		-1.22	-2.399e-05		-1.3	2.023e-05		-1.3	2.001e-05		-1.3	2.069e-05			-1.3	2.212e-05
-1.299	2.113e-05		-1.219	-2.416e-05		-1.299	2.019e-05		-1.299	2.001e-05		-1.299	2.07e-05			-1.299	2.208e-05
-1.298	2.096e-05		-1.218	-2.396e-05		-1.298	2.02e-05		-1.298	1.996e-05		-1.298	2.064e-05			-1.298	2.205e-05
-1.297	2.109e-05		-1.217	-2.413e-05		-1.297	2.015e-05		-1.297	1.994e-05		-1.297	2.064e-05			-1.297	2.201e-05
-1.296	2.091e-05		-1.216	-2.394e-05		-1.296	2.016e-05		-1.296	1.992e-05		-1.296	2.059e-05			-1.296	2.197e-05
-1.295	2.104e-05		-1.215	-2.412e-05		-1.295	2.012e-05		-1.295	1.99e-05		-1.295	2.06e-05			-1.295	2.195e-05
-1.294	2.086e-05		-1.214	-2.395e-05		-1.294	2.012e-05		-1.294	1.988e-05		-1.294	2.054e-05			-1.294	2.19e-05
-1.293	2.099e-05		-1.213	-2.41e-05		-1.293	2.009e-05		-1.293	1.986e-05		-1.293	2.055e-05			-1.293	2.188e-05
-1.292	2.083e-05		-1.212	-2.391e-05		-1.292	2.007e-05		-1.292	1.984e-05		-1.292	2.049e-05			-1.292	2.185e-05
-1.291	2.095e-05		-1.211	-2.412e-05		-1.291	2.005e-05		-1.291	1.98e-05		-1.291	2.048e-05			-1.291	2.181e-05
-1.29	2.077e-05		-1.21	-2.39e-05		-1.29	2.005e-05		-1.29	1.978e-05		-1.29	2.043e-05			-1.29	2.177e-05
-1.289	2.091e-05		-1.209	-2.409e-05		-1.289	2.002e-05		-1.289	1.977e-05		-1.289	2.045e-05			-1.289	2.174e-05
-1.288	2.073e-05		-1.208	-2.389e-05		-1.288	2.003e-05		-1.288	1.974e-05		-1.288	2.039e-05			-1.288	2.17e-05
-1.287	2.086e-05		-1.207	-2.405e-05		-1.287	1.998e-05		-1.287	1.972e-05		-1.287	2.038e-05			-1.287	2.169e-05
-1.286	2.069e-05		-1.206	-2.389e-05		-1.286	1.998e-05		-1.286	1.97e-05		-1.286	2.031e-05			-1.286	2.165e-05
-1.285	2.082e-05		-1.205	-2.405e-05		-1.285	1.995e-05		-1.285	1.967e-05		-1.285	2.032e-05			-1.285	2.162e-05
-1.284	2.064e-05		-1.204	-2.386e-05		-1.284	1.995e-05		-1.284	1.966e-05		-1.284	2.027e-05			-1.284	2.158e-05
-1.283	2.075e-05		-1.203	-2.403e-05		-1.283	1.989e-05		-1.283	1.964e-05		-1.283	2.027e-05			-1.283	2.154e-05
-1.282	2.06e-05		-1.202	-2.383e-05		-1.282	1.989e-05		-1.282	1.961e-05		-1.282	2.019e-05			-1.282	2.15e-05
-1.281	2.071e-05		-1.201	-2.403e-05		-1.281	1.986e-05		-1.281	1.959e-05		-1.281	2.02e-05			-1.281	2.147e-05
-1.28	2.056e-05		-1.2	-2.381e-05		-1.28	1.987e-05		-1.28	1.958e-05		-1.28	2.015e-05			-1.28	2.145e-05
-1.279	2.068e-05		-1.199	-2.4e-05		-1.279	1.983e-05		-1.279	1.954e-05		-1.279	2.017e-05			-1.279	2.14e-05
-1.278	2.052e-05		-1.198	-2.381e-05		-1.278	1.984e-05		-1.278	1.952e-05		-1.278	2.012e-05			-1.278	2.139e-05
-1.277	2.064e-05		-1.197	-2.397e-05		-1.277	1.981e-05		-1.277	1.95e-05		-1.277	2.01e-05			-1.277	2.135e-05
-1.276	2.045e-05		-1.196	-2.38e-05		-1.276	1.981e-05		-1.276	1.948e-05		-1.276	2.007e-05			-1.276	2.103e-05
-1.275	2.058e-05		-1.195	-2.396e-05		-1.275	1.977e-05		-1.275	1.946e-05		-1.275	2.006e-05			-1.275	2.119e-05
-1.274	2.041e-05		-1.194	-2.377e-05		-1.274	1.976e-05		-1.274	1.945e-05		-1.274	1.999e-05			-1.274	2.117e-05
-1.273	2.056e-05		-1.193	-2.395e-05		-1.273	1.974e-05		-1.273	1.941e-05		-1.273	2.001e-05			-1.273	2.114e-05
-1.272	2.038e-05		-1.192	-2.374e-05		-1.272	1.973e-05		-1.272	1.941e-05		-1.272	1.994e-05			-1.272	2.11e-05
-1.271	2.051e-05		-1.191	-2.391e-05		-1.271	1.971e-05		-1.271	1.937e-05		-1.271	1.997e-05			-1.271	2.111e-05
-1.27	2.033e-05		-1.19	-2.373e-05		-1.27	1.971e-05		-1.27	1.937e-05		-1.27	1.989e-05			-1.27	2.107e-05
-1.269	2.045e-05		-1.189	-2.393e-05		-1.269	1.967e-05		-1.269	1.932e-05		-1.269	1.992e-05			-1.269	2.104e-05
-1.268	2.028e-05		-1.188	-2.374e-05		-1.268	1.967e-05		-1.268	1.934e-05		-1.268	1.985e-05			-1.268	2.101e-05
-1.267	2.042e-05		-1.187	-2.39e-05		-1.267	1.963e-05		-1.267	1.929e-05		-1.267	1.988e-05			-1.267	2.099e-05
-1.266	2.025e-05		-1.186	-2.372e-05		-1.266	1.963e-05		-1.266	1.931e-05		-1.266	1.98e-05			-1.266	2.094e-05
-1.265	2.038e-05		-1.185	-2.389e-05		-1.265	1.96e-05		-1.265	1.927e-05		-1.265	1.981e-05			-1.265	2.091e-05
-1.264	2.02e-05		-1.184	-2.368e-05		-1.264	1.959e-05		-1.264	1.926e-05		-1.264	1.976e-05			-1.264	2.089e-05
-1.263	2.033e-05		-1.183	-2.387e-05		-1.263	1.956e-05		-1.263	1.922e-05		-1.263	1.978e-05			-1.263	2.087e-05
-1.262	2.016e-05		-1.182	-2.366e-05		-1.262	1.957e-05		-1.262	1.922e-05		-1.262	1.971e-05			-1.262	2.084e-05
-1.261	2.027e-05		-1.181	-2.386e-05		-1.261	1.954e-05		-1.261	1.917e-05		-1.261	1.97e-05			-1.261	2.08e-05
-1.26	2.013e-05		-1.18	-2.364e-05		-1.26	1.953e-05		-1.26	1.919e-05		-1.26	1.966e-05			-1.26	2.079e-05
-1.259	2.026e-05		-1.179	-2.384e-05		-1.259	1.949e-05		-1.259	1.914e-05		-1.259	1.966e-05			-1.259	2.075e-05
-1.258	2.006e-05		-1.178	-2.363e-05		-1.258	1.95e-05		-1.258	1.914e-05		-1.258	1.961e-05			-1.258	2.072e-05
-1.257	2.02e-05		-1.177	-2.381e-05		-1.257	1.948e-05		-1.257	1.908e-05		-1.257	1.962e-05			-1.257	2.069e-05
-1.256	2.003e-05		-1.176	-2.361e-05		-1.256	1.946e-05		-1.256	1.91e-05		-1.256	1.956e-05			-1.256	2.066e-05
-1.255	2.016e-05		-1.175	-2.381e-05		-1.255	1.943e-05		-1.255	1.906e-05		-1.255	1.957e-05			-1.255	2.063e-05
-1.254	2.002e-05		-1.174	-2.36e-05		-1.254	1.945e-05		-1.254	1.907e-05		-1.254	1.951e-05			-1.254	2.06e-05
-1.253	2.011e-05		-1.173	-2.379e-05		-1.253	1.942e-05		-1.253	1.902e-05		-1.253	1.953e-05			-1.253	2.058e-05
-1.252	1.994e-05		-1.172	-2.357e-05		-1.252	1.941e-05		-1.252	1.903e-05		-1.252	1.947e-05			-1.252	2.054e-05
-1.251	2.01e-05		-1.171	-2.376e-05		-1.251	1.938e-05		-1.251	1.898e-05		-1.251	1.949e-05			-1.251	2.052e-05
-1.25	1.991e-05		-1.17	-2.355e-05		-1.25	1.937e-05		-1.25	1.899e-05		-1.25	1.942e-05			-1.25	2.049e-05
-1.249	2.004e-05		-1.169	-2.374e-05		-1.249	1.933e-05		-1.249	1.893e-05		-1.249	1.946e-05			-1.249	2.045e-05
-1.248	1.987e-05		-1.168	-2.355e-05		-1.248	1.936e-05		-1.248	1.896e-05		-1.248	1.94e-05			-1.248	2.042e-05
-1.247	1.998e-05		-1.167	-2.371e-05		-1.247	1.93e-05		-1.247	1.888e-05		-1.247	1.94e-05			-1.247	2.04e-05
-1.246	1.984e-05		-1.166	-2.352e-05		-1.246	1.931e-05		-1.246	1.893e-05		-1.246	1.934e-05			-1.246	2.036e-05
-1.245	1.995e-05		-1.165	-2.371e-05		-1.245	1.928e-05		-1.245	1.888e-05		-1.245	1.936e-05			-1.245	2.035e-05
-1.244	1.979e-05		-1.164	-2.348e-05		-1.244	1.93e-05		-1.244	1.889e-05		-1.244	1.93e-05			-1.244	2.032e-05
-1.243	1.991e-05		-1.163	-2.368e-05		-1.243	1.925e-05		-1.243	1.881e-05		-1.243	1.93e-05			-1.243	2.028e-05
-1.242	1.974e-05		-1.162	-2.348e-05		-1.242	1.925e-05		-1.242	1.884e-05		-1.242	1.925e-05			-1.242	2.024e-05
-1.241	1.988e-05		-1.161	-2.366e-05		-1.241	1.922e-05		-1.241	1.879e-05		-1.241	1.925e-05			-1.241	2.024e-05
-1.24	1.971e-05		-1.16	-2.346e-05		-1.24	1.922e-05		-1.24	1.881e-05		-1.24	1.92e-05			-1.24	2.021e-05
-1.239	1.984e-05		-1.159	-2.365e-05		-1.239	1.919e-05		-1.239	1.875e-05		-1.239	1.921e-05			-1.239	2.017e-05
-1.238	1.965e-05		-1.158	-2.344e-05		-1.238	1.917e-05		-1.238	1.879e-05		-1.238	1.917e-05			-1.238	2.013e-05
-1.237	1.982e-05		-1.157	-2.363e-05		-1.237	1.916e-05		-1.237	1.869e-05		-1.237	1.917e-05			-1.237	2.011e-05
-1.236	1.961e-05		-1.156	-2.342e-05		-1.236	1.914e-05		-1.236	1.875e-05		-1.236	1.913e-05			-1.236	2.008e-05
-1.235	1.977e-05		-1.155	-2.361e-05		-1.235	1.911e-05		-1.235	1.866e-05		-1.235	1.915e-05			-1.235	2.006e-05
-1.234	1.958e-05		-1.154	-2.34e-05		-1.234	1.912e-05		-1.234	1.872e-05		-1.234	1.908e-05			-1.234	2.002e-05
-1.233	1.971e-05		-1.153	-2.359e-05		-1.233	1.906e-05		-1.233	1.863e-05		-1.233	1.908e-05			-1.233	1.998e-05
-1.232	1.955e-05		-1.152	-2.338e-05		-1.232	1.909e-05		-1.232	1.868e-05		-1.232	1.904e-05			-1.232	1.995e-05
-1.231	1.966e-05		-1.151	-2.358e-05		-1.231	1.905e-05		-1.231	1.861e-05		-1.231	1.904e-05			-1.231	1.993e-05
-1.23	1.95e-05		-1.15	-2.336e-05		-1.23	1.905e-05		-1.23	1.864e-05		-1.23	1.899e-05			-1.23	1.99e-05
-1.229	1.964e-05		-1.149	-2.353e-05		-1.229	1.9e-05		-1.229	1.856e-05		-1.229	1.901e-05			-1.229	1.989e-05
-1.228	1.948e-05		-1.148	-2.335e-05		-1.228	1.9e-05		-1.228	1.86e-05		-1.228	1.893e-05			-1.228	1.984e-05
-1.227	1.96e-05		-1.147	-2.353e-05		-1.227	1.898e-05		-1.227	1.851e-05		-1.227	1.897e-05			-1.227	1.981e-05
-1.226	1.943e-05		-1.146	-2.331e-05		-1.226	1.898e-05		-1.226	1.856e-05		-1.226	1.891e-05			-1.226	1.98e-05
-1.225	1.957e-05		-1.145	-2.353e-05		-1.225	1.894e-05		-1.225	1.847e-05		-1.225	1.89e-05			-1.225	1.978e-05
-1.224	1.94e-05		-1.144	-2.329e-05		-1.224	1.895e-05		-1.224	1.852e-05		-1.224	1.886e-05			-1.224	1.975e-05
-1.223	1.953e-05		-1.143	-2.35e-05		-1.223	1.892e-05		-1.223	1.843e-05		-1.223	1.886e-05			-1.223	1.972e-05
-1.222	1.937e-05		-1.142	-2.327e-05		-1.222	1.889e-05		-1.222	1.85e-05		-1.222	1.881e-05			-1.222	1.969e-05
-1.221	1.949e-05		-1.141	-2.348e-05		-1.221	1.887e-05		-1.221	1.843e-05		-1.221	1.883e-05			-1.221	1.966e-05
-1.22	1.932e-05		-1.14	-2.324e-05		-1.22	1.886e-05		-1.22	1.845e-05		-1.22	1.878e-05			-1.22	1.965e-05
-1.219	1.947e-05		-1.139	-2.345e-05		-1.219	1.882e-05		-1.219	1.837e-05		-1.219	1.879e-05			-1.219	1.962e-05
-1.218	1.928e-05		-1.138	-2.324e-05		-1.218	1.885e-05		-1.218	1.843e-05		-1.218	1.873e-05			-1.218	1.96e-05
-1.217	1.942e-05		-1.137	-2.342e-05		-1.217	1.879e-05		-1.217	1.833e-05		-1.217	1.874e-05			-1.217	1.957e-05
-1.216	1.925e-05		-1.136	-2.321e-05		-1.216	1.881e-05		-1.216	1.84e-05		-1.216	1.869e-05			-1.216	1.954e-05
-1.215	1.938e-05		-1.135	-2.339e-05		-1.215	1.874e-05		-1.215	1.829e-05		-1.215	1.87e-05			-1.215	1.952e-05
-1.214	1.922e-05		-1.134	-2.319e-05		-1.214	1.877e-05		-1.214	1.836e-05		-1.214	1.865e-05			-1.214	1.948e-05
-1.213	1.934e-05		-1.133	-2.337e-05		-1.213	1.872e-05		-1.213	1.826e-05		-1.213	1.865e-05			-1.213	1.947e-05
-1.212	1.918e-05		-1.132	-2.317e-05		-1.212	1.872e-05		-1.212	1.833e-05		-1.212	1.859e-05			-1.212	1.943e-05
-1.211	1.929e-05		-1.131	-2.335e-05		-1.211	1.868e-05		-1.211	1.823e-05		-1.211	1.862e-05			-1.211	1.94e-05
-1.21	1.913e-05		-1.13	-2.314e-05		-1.21	1.869e-05		-1.21	1.831e-05		-1.21	1.856e-05			-1.21	1.937e-05
-1.209	1.926e-05		-1.129	-2.332e-05		-1.209	1.865e-05		-1.209	1.82e-05		-1.209	1.855e-05			-1.209	1.935e-05
-1.208	1.91e-05		-1.128	-2.31e-05		-1.208	1.865e-05		-1.208	1.827e-05		-1.208	1.851e-05			-1.208	1.934e-05
-1.207	1.923e-05		-1.127	-2.329e-05		-1.207	1.862e-05		-1.207	1.816e-05		-1.207	1.851e-05			-1.207	1.93e-05
-1.206	1.906e-05		-1.126	-2.308e-05		-1.206	1.863e-05		-1.206	1.824e-05		-1.206	1.846e-05			-1.206	1.928e-05
-1.205	1.921e-05		-1.125	-2.328e-05		-1.205	1.858e-05		-1.205	1.814e-05		-1.205	1.849e-05			-1.205	1.927e-05
-1.204	1.902e-05		-1.124	-2.305e-05		-1.204	1.859e-05		-1.204	1.82e-05		-1.204	1.844e-05			-1.204	1.923e-05
-1.203	1.916e-05		-1.123	-2.327e-05		-1.203	1.854e-05		-1.203	1.808e-05		-1.203	1.843e-05			-1.203	1.923e-05
-1.202	1.899e-05		-1.122	-2.303e-05		-1.202	1.853e-05		-1.202	1.816e-05		-1.202	1.839e-05			-1.202	1.919e-05
-1.201	1.911e-05		-1.121	-2.322e-05		-1.201	1.85e-05		-1.201	1.807e-05		-1.201	1.84e-05			-1.201	1.917e-05
-1.2	1.895e-05		-1.12	-2.302e-05		-1.2	1.851e-05		-1.2	1.814e-05		-1.2	1.834e-05			-1.2	1.915e-05
-1.199	1.907e-05		-1.119	-2.321e-05		-1.199	1.847e-05		-1.199	1.803e-05		-1.199	1.835e-05			-1.199	1.912e-05
-1.198	1.891e-05		-1.118	-2.297e-05		-1.198	1.846e-05		-1.198	1.807e-05		-1.198	1.83e-05			-1.198	1.91e-05
-1.197	1.905e-05		-1.117	-2.317e-05		-1.197	1.841e-05		-1.197	1.8e-05		-1.197	1.832e-05			-1.197	1.906e-05
-1.196	1.887e-05		-1.116	-2.295e-05		-1.196	1.844e-05		-1.196	1.807e-05		-1.196	1.827e-05			-1.196	1.905e-05
-1.195	1.901e-05		-1.115	-2.315e-05		-1.195	1.839e-05		-1.195	1.795e-05		-1.195	1.828e-05			-1.195	1.902e-05
-1.194	1.884e-05		-1.114	-2.292e-05		-1.194	1.839e-05		-1.194	1.804e-05		-1.194	1.822e-05			-1.194	1.899e-05
-1.193	1.896e-05		-1.113	-2.311e-05		-1.193	1.832e-05		-1.193	1.794e-05		-1.193	1.823e-05			-1.193	1.898e-05
-1.192	1.88e-05		-1.112	-2.29e-05		-1.192	1.833e-05		-1.192	1.8e-05		-1.192	1.817e-05			-1.192	1.895e-05
-1.191	1.894e-05		-1.111	-2.31e-05		-1.191	1.831e-05		-1.191	1.791e-05		-1.191	1.818e-05			-1.191	1.892e-05
-1.19	1.875e-05		-1.11	-2.286e-05		-1.19	1.83e-05		-1.19	1.797e-05		-1.19	1.814e-05			-1.19	1.89e-05
-1.189	1.889e-05		-1.109	-2.308e-05		-1.189	1.825e-05		-1.189	1.785e-05		-1.189	1.813e-05			-1.189	1.888e-05
-1.188	1.871e-05		-1.108	-2.283e-05		-1.188	1.825e-05		-1.188	1.795e-05		-1.188	1.809e-05			-1.188	1.884e-05
-1.187	1.886e-05		-1.107	-2.303e-05		-1.187	1.821e-05		-1.187	1.782e-05		-1.187	1.813e-05			-1.187	1.883e-05
-1.186	1.87e-05		-1.106	-2.28e-05		-1.186	1.819e-05		-1.186	1.791e-05		-1.186	1.805e-05			-1.186	1.88e-05
-1.185	1.882e-05		-1.105	-2.299e-05		-1.185	1.816e-05		-1.185	1.78e-05		-1.185	1.805e-05			-1.185	1.877e-05
-1.184	1.864e-05		-1.104	-2.277e-05		-1.184	1.817e-05		-1.184	1.79e-05		-1.184	1.8e-05			-1.184	1.874e-05
-1.183	1.879e-05		-1.103	-2.297e-05		-1.183	1.812e-05		-1.183	1.777e-05		-1.183	1.802e-05			-1.183	1.874e-05
-1.182	1.86e-05		-1.102	-2.274e-05		-1.182	1.814e-05		-1.182	1.786e-05		-1.182	1.798e-05			-1.182	1.871e-05
-1.181	1.875e-05		-1.101	-2.295e-05		-1.181	1.811e-05		-1.181	1.774e-05		-1.181	1.798e-05			-1.181	1.867e-05
-1.18	1.857e-05		-1.1	-2.27e-05		-1.18	1.809e-05		-1.18	1.784e-05		-1.18	1.793e-05			-1.18	1.865e-05
-1.179	1.872e-05		-1.099	-2.292e-05		-1.179	1.804e-05		-1.179	1.769e-05		-1.179	1.795e-05			-1.179	1.863e-05
-1.178	1.854e-05		-1.098	-2.267e-05		-1.178	1.803e-05		-1.178	1.78e-05		-1.178	1.788e-05			-1.178	1.861e-05
-1.177	1.867e-05		-1.097	-2.289e-05		-1.177	1.799e-05		-1.177	1.768e-05		-1.177	1.788e-05			-1.177	1.858e-05
-1.176	1.85e-05		-1.096	-2.265e-05		-1.176	1.799e-05		-1.176	1.777e-05		-1.176	1.787e-05			-1.176	1.855e-05
-1.175	1.863e-05		-1.095	-2.284e-05		-1.175	1.795e-05		-1.175	1.763e-05		-1.175	1.786e-05			-1.175	1.853e-05
-1.174	1.847e-05		-1.094	-2.26e-05		-1.174	1.794e-05		-1.174	1.774e-05		-1.174	1.779e-05			-1.174	1.85e-05
-1.173	1.86e-05		-1.093	-2.282e-05		-1.173	1.792e-05		-1.173	1.758e-05		-1.173	1.781e-05			-1.173	1.849e-05
-1.172	1.843e-05		-1.092	-2.258e-05		-1.172	1.791e-05		-1.172	1.771e-05		-1.172	1.777e-05			-1.172	1.846e-05
-1.171	1.856e-05		-1.091	-2.276e-05		-1.171	1.788e-05		-1.171	1.757e-05		-1.171	1.779e-05			-1.171	1.844e-05
-1.17	1.837e-05		-1.09	-2.253e-05		-1.17	1.784e-05		-1.17	1.766e-05		-1.17	1.771e-05			-1.17	1.839e-05
-1.169	1.852e-05		-1.089	-2.272e-05		-1.169	1.78e-05		-1.169	1.752e-05		-1.169	1.774e-05			-1.169	1.839e-05
-1.168	1.835e-05		-1.088	-2.25e-05		-1.168	1.779e-05		-1.168	1.765e-05		-1.168	1.768e-05			-1.168	1.838e-05
-1.167	1.849e-05		-1.087	-2.268e-05		-1.167	1.775e-05		-1.167	1.752e-05		-1.167	1.77e-05			-1.167	1.835e-05
-1.166	1.831e-05		-1.086	-2.245e-05		-1.166	1.775e-05		-1.166	1.761e-05		-1.166	1.765e-05			-1.166	1.831e-05
-1.165	1.845e-05		-1.085	-2.266e-05		-1.165	1.77e-05		-1.165	1.748e-05		-1.165	1.767e-05			-1.165	1.831e-05
-1.164	1.827e-05		-1.084	-2.242e-05		-1.164	1.771e-05		-1.164	1.76e-05		-1.164	1.762e-05			-1.164	1.828e-05
-1.163	1.843e-05		-1.083	-2.261e-05		-1.163	1.766e-05		-1.163	1.746e-05		-1.163	1.764e-05			-1.163	1.824e-05
-1.162	1.823e-05		-1.082	-2.237e-05		-1.162	1.766e-05		-1.162	1.757e-05		-1.162	1.757e-05			-1.162	1.821e-05
-1.161	1.838e-05		-1.081	-2.258e-05		-1.161	1.76e-05		-1.161	1.742e-05		-1.161	1.758e-05			-1.161	1.821e-05
-1.16	1.819e-05		-1.08	-2.233e-05		-1.16	1.76e-05		-1.16	1.753e-05		-1.16	1.754e-05			-1.16	1.818e-05
-1.159	1.831e-05		-1.079	-2.252e-05		-1.159	1.755e-05		-1.159	1.737e-05		-1.159	1.755e-05			-1.159	1.816e-05
-1.158	1.815e-05		-1.078	-2.228e-05		-1.158	1.757e-05		-1.158	1.751e-05		-1.158	1.749e-05			-1.158	1.812e-05
-1.157	1.829e-05		-1.077	-2.249e-05		-1.157	1.751e-05		-1.157	1.736e-05		-1.157	1.752e-05			-1.157	1.811e-05
-1.156	1.811e-05		-1.076	-2.223e-05		-1.156	1.749e-05		-1.156	1.747e-05		-1.156	1.745e-05			-1.156	1.808e-05
-1.155	1.826e-05		-1.075	-2.243e-05		-1.155	1.748e-05		-1.155	1.732e-05		-1.155	1.747e-05			-1.155	1.806e-05
-1.154	1.808e-05		-1.074	-2.222e-05		-1.154	1.744e-05		-1.154	1.744e-05		-1.154	1.742e-05			-1.154	1.803e-05
-1.153	1.821e-05		-1.073	-2.242e-05		-1.153	1.739e-05		-1.153	1.731e-05		-1.153	1.741e-05			-1.153	1.802e-05
-1.152	1.804e-05		-1.072	-2.215e-05		-1.152	1.738e-05		-1.152	1.742e-05		-1.152	1.738e-05			-1.152	1.799e-05
-1.151	1.819e-05		-1.071	-2.237e-05		-1.151	1.734e-05		-1.151	1.728e-05		-1.151	1.739e-05			-1.151	1.798e-05
-1.15	1.799e-05		-1.07	-2.21e-05		-1.15	1.734e-05		-1.15	1.739e-05		-1.15	1.734e-05			-1.15	1.796e-05
-1.149	1.815e-05		-1.069	-2.23e-05		-1.149	1.731e-05		-1.149	1.725e-05		-1.149	1.735e-05			-1.149	1.791e-05
-1.148	1.797e-05		-1.068	-2.206e-05		-1.148	1.73e-05		-1.148	1.736e-05		-1.148	1.731e-05			-1.148	1.788e-05
-1.147	1.811e-05		-1.067	-2.227e-05		-1.147	1.723e-05		-1.147	1.722e-05		-1.147	1.731e-05			-1.147	1.789e-05
-1.146	1.792e-05		-1.066	-2.202e-05		-1.146	1.722e-05		-1.146	1.734e-05		-1.146	1.727e-05			-1.146	1.786e-05
-1.145	1.806e-05		-1.065	-2.223e-05		-1.145	1.718e-05		-1.145	1.719e-05		-1.145	1.726e-05			-1.145	1.784e-05
-1.144	1.788e-05		-1.064	-2.194e-05		-1.144	1.717e-05		-1.144	1.73e-05		-1.144	1.723e-05			-1.144	1.779e-05
-1.143	1.802e-05		-1.063	-2.218e-05		-1.143	1.714e-05		-1.143	1.716e-05		-1.143	1.721e-05			-1.143	1.779e-05
-1.142	1.784e-05		-1.062	-2.189e-05		-1.142	1.711e-05		-1.142	1.729e-05		-1.142	1.717e-05			-1.142	1.775e-05
-1.141	1.797e-05		-1.061	-2.21e-05		-1.141	1.707e-05		-1.141	1.711e-05		-1.141	1.72e-05			-1.141	1.774e-05
-1.14	1.779e-05		-1.06	-2.186e-05		-1.14	1.705e-05		-1.14	1.724e-05		-1.14	1.715e-05			-1.14	1.77e-05
-1.139	1.794e-05		-1.059	-2.205e-05		-1.139	1.702e-05		-1.139	1.711e-05		-1.139	1.717e-05			-1.139	1.769e-05
-1.138	1.774e-05		-1.058	-2.179e-05		-1.138	1.7e-05		-1.138	1.723e-05		-1.138	1.709e-05			-1.138	1.766e-05
-1.137	1.792e-05		-1.057	-2.2e-05		-1.137	1.695e-05		-1.137	1.707e-05		-1.137	1.71e-05			-1.137	1.765e-05
-1.136	1.771e-05		-1.056	-2.173e-05		-1.136	1.693e-05		-1.136	1.719e-05		-1.136	1.705e-05			-1.136	1.762e-05
-1.135	1.786e-05		-1.055	-2.194e-05		-1.135	1.689e-05		-1.135	1.705e-05		-1.135	1.706e-05			-1.135	1.76e-05
-1.134	1.767e-05		-1.054	-2.166e-05		-1.134	1.688e-05		-1.134	1.716e-05		-1.134	1.701e-05			-1.134	1.758e-05
-1.133	1.782e-05		-1.053	-2.188e-05		-1.133	1.683e-05		-1.133	1.701e-05		-1.133	1.702e-05			-1.133	1.756e-05
-1.132	1.764e-05		-1.052	-2.16e-05		-1.132	1.682e-05		-1.132	1.716e-05		-1.132	1.698e-05			-1.132	1.754e-05
-1.131	1.779e-05		-1.051	-2.183e-05		-1.131	1.678e-05		-1.131	1.7e-05		-1.131	1.7e-05			-1.131	1.751e-05
-1.13	1.761e-05		-1.05	-2.152e-05		-1.13	1.676e-05		-1.13	1.711e-05		-1.13	1.695e-05			-1.13	1.748e-05
-1.129	1.775e-05		-1.049	-2.177e-05		-1.129	1.67e-05		-1.129	1.695e-05		-1.129	1.697e-05			-1.129	1.747e-05
-1.128	1.754e-05		-1.048	-2.148e-05		-1.128	1.67e-05		-1.128	1.708e-05		-1.128	1.692e-05			-1.128	1.745e-05
-1.127	1.769e-05		-1.047	-2.169e-05		-1.127	1.664e-05		-1.127	1.692e-05		-1.127	1.693e-05			-1.127	1.744e-05
-1.126	1.751e-05		-1.046	-2.142e-05		-1.126	1.664e-05		-1.126	1.706e-05		-1.126	1.686e-05			-1.126	1.739e-05
-1.125	1.765e-05		-1.045	-2.162e-05		-1.125	1.658e-05		-1.125	1.689e-05		-1.125	1.688e-05			-1.125	1.738e-05
-1.124	1.746e-05		-1.044	-2.134e-05		-1.124	1.655e-05		-1.124	1.702e-05		-1.124	1.683e-05			-1.124	1.736e-05
-1.123	1.762e-05		-1.043	-2.156e-05		-1.123	1.652e-05		-1.123	1.688e-05		-1.123	1.685e-05			-1.123	1.735e-05
-1.122	1.743e-05		-1.042	-2.127e-05		-1.122	1.649e-05		-1.122	1.7e-05		-1.122	1.68e-05			-1.122	1.73e-05
-1.121	1.757e-05		-1.041	-2.148e-05		-1.121	1.645e-05		-1.121	1.684e-05		-1.121	1.681e-05			-1.121	1.729e-05
-1.12	1.735e-05		-1.04	-2.119e-05		-1.12	1.644e-05		-1.12	1.698e-05		-1.12	1.676e-05			-1.12	1.725e-05
-1.119	1.752e-05		-1.039	-2.141e-05		-1.119	1.639e-05		-1.119	1.68e-05		-1.119	1.676e-05			-1.119	1.724e-05
-1.118	1.733e-05		-1.038	-2.114e-05		-1.118	1.635e-05		-1.118	1.694e-05		-1.118	1.672e-05			-1.118	1.721e-05
-1.117	1.748e-05		-1.037	-2.133e-05		-1.117	1.632e-05		-1.117	1.679e-05		-1.117	1.674e-05			-1.117	1.72e-05
-1.116	1.729e-05		-1.036	-2.106e-05		-1.116	1.63e-05		-1.116	1.692e-05		-1.116	1.668e-05			-1.116	1.717e-05
-1.115	1.744e-05		-1.035	-2.127e-05		-1.115	1.628e-05		-1.115	1.675e-05		-1.115	1.668e-05			-1.115	1.715e-05
-1.114	1.722e-05		-1.034	-2.098e-05		-1.114	1.623e-05		-1.114	1.689e-05		-1.114	1.664e-05			-1.114	1.713e-05
-1.113	1.738e-05		-1.033	-2.117e-05		-1.113	1.619e-05		-1.113	1.672e-05		-1.113	1.666e-05			-1.113	1.71e-05
-1.112	1.719e-05		-1.032	-2.091e-05		-1.112	1.616e-05		-1.112	1.687e-05		-1.112	1.659e-05			-1.112	1.71e-05
-1.111	1.734e-05		-1.031	-2.11e-05		-1.111	1.613e-05		-1.111	1.669e-05		-1.111	1.66e-05			-1.111	1.708e-05
-1.11	1.714e-05		-1.03	-2.082e-05		-1.11	1.608e-05		-1.11	1.685e-05		-1.11	1.653e-05			-1.11	1.704e-05
-1.109	1.728e-05		-1.029	-2.102e-05		-1.109	1.605e-05		-1.109	1.667e-05		-1.109	1.656e-05			-1.109	1.7e-05
-1.108	1.71e-05		-1.028	-2.073e-05		-1.108	1.601e-05		-1.108	1.682e-05		-1.108	1.653e-05			-1.108	1.698e-05
-1.107	1.724e-05		-1.027	-2.094e-05		-1.107	1.597e-05		-1.107	1.664e-05		-1.107	1.654e-05			-1.107	1.698e-05
-1.106	1.706e-05		-1.026	-2.065e-05		-1.106	1.594e-05		-1.106	1.68e-05		-1.106	1.65e-05			-1.106	1.696e-05
-1.105	1.72e-05		-1.025	-2.084e-05		-1.105	1.589e-05		-1.105	1.66e-05		-1.105	1.651e-05			-1.105	1.694e-05
-1.104	1.7e-05		-1.024	-2.056e-05		-1.104	1.587e-05		-1.104	1.675e-05		-1.104	1.645e-05			-1.104	1.691e-05
-1.103	1.713e-05		-1.023	-2.077e-05		-1.103	1.583e-05		-1.103	1.659e-05		-1.103	1.646e-05			-1.103	1.689e-05
-1.102	1.697e-05		-1.022	-2.047e-05		-1.102	1.577e-05		-1.102	1.674e-05		-1.102	1.641e-05			-1.102	1.687e-05
-1.101	1.711e-05		-1.021	-2.068e-05		-1.101	1.573e-05		-1.101	1.655e-05		-1.101	1.642e-05			-1.101	1.687e-05
-1.1	1.692e-05		-1.02	-2.039e-05		-1.1	1.572e-05		-1.1	1.67e-05		-1.1	1.637e-05			-1.1	1.681e-05
-1.099	1.705e-05		-1.019	-2.058e-05		-1.099	1.567e-05		-1.099	1.653e-05		-1.099	1.638e-05			-1.099	1.68e-05
-1.098	1.683e-05		-1.018	-2.029e-05		-1.098	1.563e-05		-1.098	1.667e-05		-1.098	1.633e-05			-1.098	1.677e-05
-1.097	1.699e-05		-1.017	-2.05e-05		-1.097	1.559e-05		-1.097	1.651e-05		-1.097	1.634e-05			-1.097	1.677e-05
-1.096	1.68e-05		-1.016	-2.018e-05		-1.096	1.555e-05		-1.096	1.665e-05		-1.096	1.63e-05			-1.096	1.673e-05
-1.095	1.692e-05		-1.015	-2.039e-05		-1.095	1.552e-05		-1.095	1.647e-05		-1.095	1.63e-05			-1.095	1.672e-05
-1.094	1.673e-05		-1.014	-2.009e-05		-1.094	1.547e-05		-1.094	1.661e-05		-1.094	1.625e-05			-1.094	1.669e-05
-1.093	1.687e-05		-1.013	-2.027e-05		-1.093	1.542e-05		-1.093	1.646e-05		-1.093	1.628e-05			-1.093	1.669e-05
-1.092	1.669e-05		-1.012	-1.998e-05		-1.092	1.538e-05		-1.092	1.659e-05		-1.092	1.622e-05			-1.092	1.665e-05
-1.091	1.683e-05		-1.011	-2.02e-05		-1.091	1.535e-05		-1.091	1.644e-05		-1.091	1.622e-05			-1.091	1.665e-05
-1.09	1.665e-05		-1.01	-1.988e-05		-1.09	1.531e-05		-1.09	1.656e-05		-1.09	1.616e-05			-1.09	1.661e-05
-1.089	1.678e-05		-1.009	-2.007e-05		-1.089	1.524e-05		-1.089	1.641e-05		-1.089	1.617e-05			-1.089	1.659e-05
-1.088	1.659e-05		-1.008	-1.979e-05		-1.088	1.521e-05		-1.088	1.653e-05		-1.088	1.615e-05			-1.088	1.658e-05
-1.087	1.671e-05		-1.007	-1.996e-05		-1.087	1.518e-05		-1.087	1.635e-05		-1.087	1.613e-05			-1.087	1.656e-05
-1.086	1.652e-05		-1.006	-1.966e-05		-1.086	1.514e-05		-1.086	1.651e-05		-1.086	1.608e-05			-1.086	1.652e-05
-1.085	1.665e-05		-1.005	-1.987e-05		-1.085	1.508e-05		-1.085	1.633e-05		-1.085	1.61e-05			-1.085	1.652e-05
-1.084	1.646e-05		-1.004	-1.955e-05		-1.084	1.506e-05		-1.084	1.648e-05		-1.084	1.606e-05			-1.084	1.647e-05
-1.083	1.659e-05		-1.003	-1.975e-05		-1.083	1.499e-05		-1.083	1.632e-05		-1.083	1.605e-05			-1.083	1.647e-05
-1.082	1.638e-05		-1.002	-1.946e-05		-1.082	1.497e-05		-1.082	1.646e-05		-1.082	1.601e-05			-1.082	1.645e-05
-1.081	1.652e-05		-1.001	-1.963e-05		-1.081	1.492e-05		-1.081	1.628e-05		-1.081	1.601e-05			-1.081	1.642e-05
-1.08	1.632e-05		-1	-1.933e-05		-1.08	1.487e-05		-1.08	1.645e-05		-1.08	1.596e-05			-1.08	1.641e-05
-1.079	1.646e-05		-0.999	-1.952e-05		-1.079	1.482e-05		-1.079	1.626e-05		-1.079	1.598e-05			-1.079	1.64e-05
-1.078	1.628e-05		-0.998	-1.923e-05		-1.078	1.48e-05		-1.078	1.639e-05		-1.078	1.593e-05			-1.078	1.636e-05
-1.077	1.642e-05		-0.997	-1.938e-05		-1.077	1.472e-05		-1.077	1.624e-05		-1.077	1.593e-05			-1.077	1.635e-05
-1.076	1.623e-05		-0.996	-1.91e-05		-1.076	1.47e-05		-1.076	1.639e-05		-1.076	1.588e-05			-1.076	1.63e-05
-1.075	1.636e-05		-0.995	-1.928e-05		-1.075	1.464e-05		-1.075	1.619e-05		-1.075	1.589e-05			-1.075	1.631e-05
-1.074	1.615e-05		-0.994	-1.899e-05		-1.074	1.462e-05		-1.074	1.635e-05		-1.074	1.586e-05			-1.074	1.628e-05
-1.073	1.628e-05		-0.993	-1.916e-05		-1.073	1.454e-05		-1.073	1.616e-05		-1.073	1.584e-05			-1.073	1.626e-05
-1.072	1.609e-05		-0.992	-1.888e-05		-1.072	1.452e-05		-1.072	1.632e-05		-1.072	1.58e-05			-1.072	1.625e-05
-1.071	1.622e-05		-0.991	-1.905e-05		-1.071	1.445e-05		-1.071	1.614e-05		-1.071	1.58e-05			-1.071	1.622e-05
-1.07	1.6e-05		-0.99	-1.874e-05		-1.07	1.444e-05		-1.07	1.628e-05		-1.07	1.576e-05			-1.07	1.618e-05
-1.069	1.613e-05		-0.989	-1.892e-05		-1.069	1.436e-05		-1.069	1.612e-05		-1.069	1.575e-05			-1.069	1.617e-05
-1.068	1.594e-05		-0.988	-1.86e-05		-1.068	1.433e-05		-1.068	1.626e-05		-1.068	1.571e-05			-1.068	1.615e-05
-1.067	1.606e-05		-0.987	-1.878e-05		-1.067	1.426e-05		-1.067	1.608e-05		-1.067	1.571e-05			-1.067	1.614e-05
-1.066	1.587e-05		-0.986	-1.847e-05		-1.066	1.423e-05		-1.066	1.623e-05		-1.066	1.566e-05			-1.066	1.612e-05
-1.065	1.599e-05		-0.985	-1.865e-05		-1.065	1.417e-05		-1.065	1.604e-05		-1.065	1.569e-05			-1.065	1.609e-05
-1.064	1.579e-05		-0.984	-1.835e-05		-1.064	1.413e-05		-1.064	1.621e-05		-1.064	1.562e-05			-1.064	1.607e-05
-1.063	1.59e-05		-0.983	-1.85e-05		-1.063	1.407e-05		-1.063	1.603e-05		-1.063	1.563e-05			-1.063	1.604e-05
-1.062	1.572e-05		-0.982	-1.819e-05		-1.062	1.404e-05		-1.062	1.619e-05		-1.062	1.557e-05			-1.062	1.603e-05
-1.061	1.583e-05		-0.981	-1.837e-05		-1.061	1.397e-05		-1.061	1.599e-05		-1.061	1.558e-05			-1.061	1.604e-05
-1.06	1.562e-05		-0.98	-1.803e-05		-1.06	1.394e-05		-1.06	1.614e-05		-1.06	1.55e-05			-1.06	1.599e-05
-1.059	1.575e-05		-0.979	-1.821e-05		-1.059	1.387e-05		-1.059	1.596e-05		-1.059	1.552e-05			-1.059	1.597e-05
-1.058	1.554e-05		-0.978	-1.789e-05		-1.058	1.385e-05		-1.058	1.612e-05		-1.058	1.546e-05			-1.058	1.594e-05
-1.057	1.566e-05		-0.977	-1.805e-05		-1.057	1.379e-05		-1.057	1.594e-05		-1.057	1.547e-05			-1.057	1.593e-05
-1.056	1.546e-05		-0.976	-1.774e-05		-1.056	1.375e-05		-1.056	1.607e-05		-1.056	1.544e-05			-1.056	1.589e-05
-1.055	1.557e-05		-0.975	-1.79e-05		-1.055	1.37e-05		-1.055	1.589e-05		-1.055	1.543e-05			-1.055	1.588e-05
-1.054	1.537e-05		-0.974	-1.759e-05		-1.054	1.364e-05		-1.054	1.606e-05		-1.054	1.538e-05			-1.054	1.584e-05
-1.053	1.548e-05		-0.973	-1.775e-05		-1.053	1.359e-05		-1.053	1.586e-05		-1.053	1.538e-05			-1.053	1.584e-05
-1.052	1.53e-05		-0.972	-1.745e-05		-1.052	1.355e-05		-1.052	1.601e-05		-1.052	1.533e-05			-1.052	1.582e-05
-1.051	1.542e-05		-0.971	-1.758e-05		-1.051	1.35e-05		-1.051	1.583e-05		-1.051	1.534e-05			-1.051	1.58e-05
-1.05	1.521e-05		-0.97	-1.728e-05		-1.05	1.345e-05		-1.05	1.597e-05		-1.05	1.527e-05			-1.05	1.577e-05
-1.049	1.531e-05		-0.969	-1.743e-05		-1.049	1.341e-05		-1.049	1.581e-05		-1.049	1.528e-05			-1.049	1.576e-05
-1.048	1.51e-05		-0.968	-1.712e-05		-1.048	1.336e-05		-1.048	1.597e-05		-1.048	1.524e-05			-1.048	1.574e-05
-1.047	1.521e-05		-0.967	-1.726e-05		-1.047	1.327e-05		-1.047	1.574e-05		-1.047	1.526e-05			-1.047	1.571e-05
-1.046	1.5e-05		-0.966	-1.696e-05		-1.046	1.325e-05		-1.046	1.592e-05		-1.046	1.519e-05			-1.046	1.568e-05
-1.045	1.513e-05		-0.965	-1.712e-05		-1.045	1.319e-05		-1.045	1.572e-05		-1.045	1.519e-05			-1.045	1.567e-05
-1.044	1.492e-05		-0.964	-1.677e-05		-1.044	1.314e-05		-1.044	1.588e-05		-1.044	1.513e-05			-1.044	1.563e-05
-1.043	1.501e-05		-0.963	-1.692e-05		-1.043	1.31e-05		-1.043	1.57e-05		-1.043	1.513e-05			-1.043	1.564e-05
-1.042	1.478e-05		-0.962	-1.659e-05		-1.042	1.303e-05		-1.042	1.584e-05		-1.042	1.51e-05			-1.042	1.56e-05
-1.041	1.491e-05		-0.961	-1.676e-05		-1.041	1.299e-05		-1.041	1.565e-05		-1.041	1.508e-05			-1.041	1.557e-05
-1.04	1.469e-05		-0.96	-1.645e-05		-1.04	1.293e-05		-1.04	1.583e-05		-1.04	1.504e-05			-1.04	1.557e-05
-1.039	1.479e-05		-0.959	-1.659e-05		-1.039	1.288e-05		-1.039	1.562e-05		-1.039	1.502e-05			-1.039	1.556e-05
-1.038	1.459e-05		-0.958	-1.627e-05		-1.038	1.283e-05		-1.038	1.579e-05		-1.038	1.499e-05			-1.038	1.551e-05
-1.037	1.469e-05		-0.957	-1.642e-05		-1.037	1.274e-05		-1.037	1.561e-05		-1.037	1.496e-05			-1.037	1.55e-05
-1.036	1.448e-05		-0.956	-1.61e-05		-1.036	1.271e-05		-1.036	1.574e-05		-1.036	1.493e-05			-1.036	1.547e-05
-1.035	1.458e-05		-0.955	-1.624e-05		-1.035	1.265e-05		-1.035	1.556e-05		-1.035	1.491e-05			-1.035	1.548e-05
-1.034	1.434e-05		-0.954	-1.592e-05		-1.034	1.259e-05		-1.034	1.571e-05		-1.034	1.487e-05			-1.034	1.544e-05
-1.033	1.445e-05		-0.953	-1.606e-05		-1.033	1.253e-05		-1.033	1.552e-05		-1.033	1.487e-05			-1.033	1.54e-05
-1.032	1.423e-05		-0.952	-1.574e-05		-1.032	1.247e-05		-1.032	1.566e-05		-1.032	1.481e-05			-1.032	1.537e-05
-1.031	1.434e-05		-0.951	-1.587e-05		-1.031	1.24e-05		-1.031	1.548e-05		-1.031	1.479e-05			-1.031	1.536e-05
-1.03	1.41e-05		-0.95	-1.556e-05		-1.03	1.236e-05		-1.03	1.563e-05		-1.03	1.476e-05			-1.03	1.533e-05
-1.029	1.421e-05		-0.949	-1.568e-05		-1.029	1.23e-05		-1.029	1.544e-05		-1.029	1.475e-05			-1.029	1.531e-05
-1.028	1.396e-05		-0.948	-1.536e-05		-1.028	1.225e-05		-1.028	1.56e-05		-1.028	1.467e-05			-1.028	1.528e-05
-1.027	1.409e-05		-0.947	-1.551e-05		-1.027	1.219e-05		-1.027	1.539e-05		-1.027	1.469e-05			-1.027	1.528e-05
-1.026	1.384e-05		-0.946	-1.516e-05		-1.026	1.215e-05		-1.026	1.555e-05		-1.026	1.462e-05			-1.026	1.526e-05
-1.025	1.396e-05		-0.945	-1.53e-05		-1.025	1.207e-05		-1.025	1.537e-05		-1.025	1.462e-05			-1.025	1.524e-05
-1.024	1.373e-05		-0.944	-1.496e-05		-1.024	1.202e-05		-1.024	1.552e-05		-1.024	1.456e-05			-1.024	1.519e-05
-1.023	1.382e-05		-0.943	-1.51e-05		-1.023	1.194e-05		-1.023	1.533e-05		-1.023	1.456e-05			-1.023	1.52e-05
-1.022	1.36e-05		-0.942	-1.477e-05		-1.022	1.191e-05		-1.022	1.547e-05		-1.022	1.45e-05			-1.022	1.516e-05
-1.021	1.369e-05		-0.941	-1.489e-05		-1.021	1.185e-05		-1.021	1.528e-05		-1.021	1.451e-05			-1.021	1.517e-05
-1.02	1.347e-05		-0.94	-1.457e-05		-1.02	1.179e-05		-1.02	1.543e-05		-1.02	1.446e-05			-1.02	1.512e-05
-1.019	1.357e-05		-0.939	-1.47e-05		-1.019	1.174e-05		-1.019	1.524e-05		-1.019	1.444e-05			-1.019	1.51e-05
-1.018	1.333e-05		-0.938	-1.435e-05		-1.018	1.167e-05		-1.018	1.539e-05		-1.018	1.438e-05			-1.018	1.508e-05
-1.017	1.342e-05		-0.937	-1.449e-05		-1.017	1.161e-05		-1.017	1.519e-05		-1.017	1.439e-05			-1.017	1.506e-05
-1.016	1.319e-05		-0.936	-1.416e-05		-1.016	1.155e-05		-1.016	1.533e-05		-1.016	1.433e-05			-1.016	1.503e-05
-1.015	1.329e-05		-0.935	-1.427e-05		-1.015	1.146e-05		-1.015	1.514e-05		-1.015	1.43e-05			-1.015	1.502e-05
-1.014	1.306e-05		-0.934	-1.396e-05		-1.014	1.144e-05		-1.014	1.53e-05		-1.014	1.423e-05			-1.014	1.498e-05
-1.013	1.313e-05		-0.933	-1.407e-05		-1.013	1.136e-05		-1.013	1.509e-05		-1.013	1.424e-05			-1.013	1.497e-05
-1.012	1.288e-05		-0.932	-1.376e-05		-1.012	1.131e-05		-1.012	1.524e-05		-1.012	1.417e-05			-1.012	1.495e-05
-1.011	1.299e-05		-0.931	-1.388e-05		-1.011	1.125e-05		-1.011	1.505e-05		-1.011	1.417e-05			-1.011	1.493e-05
-1.01	1.274e-05		-0.93	-1.353e-05		-1.01	1.12e-05		-1.01	1.519e-05		-1.01	1.41e-05			-1.01	1.49e-05
-1.009	1.284e-05		-0.929	-1.365e-05		-1.009	1.112e-05		-1.009	1.499e-05		-1.009	1.41e-05			-1.009	1.488e-05
-1.008	1.258e-05		-0.928	-1.333e-05		-1.008	1.108e-05		-1.008	1.517e-05		-1.008	1.405e-05			-1.008	1.486e-05
-1.007	1.268e-05		-0.927	-1.344e-05		-1.007	1.1e-05		-1.007	1.494e-05		-1.007	1.404e-05			-1.007	1.484e-05
-1.006	1.241e-05		-0.926	-1.314e-05		-1.006	1.094e-05		-1.006	1.511e-05		-1.006	1.395e-05			-1.006	1.48e-05
-1.005	1.249e-05		-0.925	-1.323e-05		-1.005	1.089e-05		-1.005	1.489e-05		-1.005	1.394e-05			-1.005	1.478e-05
-1.004	1.224e-05		-0.924	-1.29e-05		-1.004	1.082e-05		-1.004	1.503e-05		-1.004	1.389e-05			-1.004	1.475e-05
-1.003	1.233e-05		-0.923	-1.303e-05		-1.003	1.076e-05		-1.003	1.485e-05		-1.003	1.389e-05			-1.003	1.476e-05
-1.002	1.21e-05		-0.922	-1.268e-05		-1.002	1.07e-05		-1.002	1.498e-05		-1.002	1.38e-05			-1.002	1.471e-05
-1.001	1.217e-05		-0.921	-1.278e-05		-1.001	1.065e-05		-1.001	1.479e-05		-1.001	1.379e-05			-1.001	1.467e-05
-1	1.192e-05		-0.92	-1.246e-05		-1	1.06e-05		-1	1.494e-05		-1	1.375e-05			-1	1.466e-05
-0.999	1.2e-05		-0.919	-1.256e-05		-0.999	1.051e-05		-0.999	1.472e-05		-0.999	1.373e-05			-0.999	1.466e-05
-0.998	1.174e-05		-0.918	-1.221e-05		-0.998	1.045e-05		-0.998	1.488e-05		-0.998	1.364e-05			-0.998	1.462e-05
-0.997	1.182e-05		-0.917	-1.235e-05		-0.997	1.039e-05		-0.997	1.469e-05		-0.997	1.364e-05			-0.997	1.459e-05
-0.996	1.156e-05		-0.916	-1.201e-05		-0.996	1.033e-05		-0.996	1.482e-05		-0.996	1.356e-05			-0.996	1.455e-05
-0.995	1.162e-05		-0.915	-1.211e-05		-0.995	1.027e-05		-0.995	1.461e-05		-0.995	1.358e-05			-0.995	1.456e-05
-0.994	1.137e-05		-0.914	-1.177e-05		-0.994	1.019e-05		-0.994	1.475e-05		-0.994	1.351e-05			-0.994	1.452e-05
-0.993	1.144e-05		-0.913	-1.188e-05		-0.993	1.014e-05		-0.993	1.454e-05		-0.993	1.35e-05			-0.993	1.449e-05
-0.992	1.119e-05		-0.912	-1.156e-05		-0.992	1.007e-05		-0.992	1.47e-05		-0.992	1.343e-05			-0.992	1.446e-05
-0.991	1.126e-05		-0.911	-1.164e-05		-0.991	1.001e-05		-0.991	1.448e-05		-0.991	1.341e-05			-0.991	1.446e-05
-0.99	1.1e-05		-0.91	-1.134e-05		-0.99	9.94e-06		-0.99	1.462e-05		-0.99	1.334e-05			-0.99	1.443e-05
-0.989	1.106e-05		-0.909	-1.143e-05		-0.989	9.891e-06		-0.989	1.444e-05		-0.989	1.334e-05			-0.989	1.442e-05
-0.988	1.083e-05		-0.908	-1.11e-05		-0.988	9.83e-06		-0.988	1.455e-05		-0.988	1.327e-05			-0.988	1.437e-05
-0.987	1.088e-05		-0.907	-1.119e-05		-0.987	9.768e-06		-0.987	1.435e-05		-0.987	1.327e-05			-0.987	1.436e-05
-0.986	1.062e-05		-0.906	-1.087e-05		-0.986	9.685e-06		-0.986	1.449e-05		-0.986	1.317e-05			-0.986	1.434e-05
-0.985	1.069e-05		-0.905	-1.096e-05		-0.985	9.62e-06		-0.985	1.43e-05		-0.985	1.316e-05			-0.985	1.432e-05
-0.984	1.043e-05		-0.904	-1.065e-05		-0.984	9.568e-06		-0.984	1.442e-05		-0.984	1.309e-05			-0.984	1.427e-05
-0.983	1.048e-05		-0.903	-1.073e-05		-0.983	9.479e-06		-0.983	1.423e-05		-0.983	1.309e-05			-0.983	1.425e-05
-0.982	1.025e-05		-0.902	-1.039e-05		-0.982	9.419e-06		-0.982	1.435e-05		-0.982	1.3e-05			-0.982	1.423e-05
-0.981	1.03e-05		-0.901	-1.052e-05		-0.981	9.355e-06		-0.981	1.415e-05		-0.981	1.296e-05			-0.981	1.422e-05
-0.98	1.005e-05		-0.9	-1.017e-05		-0.98	9.291e-06		-0.98	1.429e-05		-0.98	1.287e-05			-0.98	1.417e-05
-0.979	1.009e-05		-0.899	-1.026e-05		-0.979	9.229e-06		-0.979	1.407e-05		-0.979	1.286e-05			-0.979	1.415e-05
-0.978	9.84e-06		-0.898	-9.934e-06		-0.978	9.152e-06		-0.978	1.421e-05		-0.978	1.281e-05			-0.978	1.412e-05
-0.977	9.867e-06		-0.897	-1.003e-05		-0.977	9.067e-06		-0.977	1.399e-05		-0.977	1.277e-05			-0.977	1.413e-05
-0.976	9.607e-06		-0.896	-9.694e-06		-0.976	9.023e-06		-0.976	1.411e-05		-0.976	1.271e-05			-0.976	1.408e-05
-0.975	9.658e-06		-0.895	-9.779e-06		-0.975	8.945e-06		-0.975	1.39e-05		-0.975	1.268e-05			-0.975	1.406e-05
-0.974	9.394e-06		-0.894	-9.448e-06		-0.974	8.875e-06		-0.974	1.403e-05		-0.974	1.259e-05			-0.974	1.401e-05
-0.973	9.441e-06		-0.893	-9.545e-06		-0.973	8.82e-06		-0.973	1.383e-05		-0.973	1.255e-05			-0.973	1.4e-05
-0.972	9.168e-06		-0.892	-9.215e-06		-0.972	8.744e-06		-0.972	1.395e-05		-0.972	1.248e-05			-0.972	1.398e-05
-0.971	9.216e-06		-0.891	-9.299e-06		-0.971	8.683e-06		-0.971	1.374e-05		-0.971	1.245e-05			-0.971	1.395e-05
-0.97	8.944e-06		-0.89	-8.966e-06		-0.97	8.621e-06		-0.97	1.386e-05		-0.97	1.235e-05			-0.97	1.391e-05
-0.969	9e-06		-0.889	-9.049e-06		-0.969	8.535e-06		-0.969	1.367e-05		-0.969	1.233e-05			-0.969	1.391e-05
-0.968	8.728e-06		-0.888	-8.713e-06		-0.968	8.476e-06		-0.968	1.377e-05		-0.968	1.228e-05			-0.968	1.387e-05
-0.967	8.791e-06		-0.887	-8.806e-06		-0.967	8.418e-06		-0.967	1.356e-05		-0.967	1.223e-05			-0.967	1.384e-05
-0.966	8.505e-06		-0.886	-8.477e-06		-0.966	8.339e-06		-0.966	1.369e-05		-0.966	1.216e-05			-0.966	1.381e-05
-0.965	8.552e-06		-0.885	-8.557e-06		-0.965	8.278e-06		-0.965	1.348e-05		-0.965	1.214e-05			-0.965	1.379e-05
-0.964	8.268e-06		-0.884	-8.219e-06		-0.964	8.211e-06		-0.964	1.358e-05		-0.964	1.204e-05			-0.964	1.376e-05
-0.963	8.332e-06		-0.883	-8.299e-06		-0.963	8.121e-06		-0.963	1.338e-05		-0.963	1.201e-05			-0.963	1.374e-05
-0.962	8.052e-06		-0.882	-7.988e-06		-0.962	8.06e-06		-0.962	1.35e-05		-0.962	1.194e-05			-0.962	1.37e-05
-0.961	8.1e-06		-0.881	-8.059e-06		-0.961	8e-06		-0.961	1.329e-05		-0.961	1.192e-05			-0.961	1.368e-05
-0.96	7.84e-06		-0.88	-7.737e-06		-0.96	7.936e-06		-0.96	1.341e-05		-0.96	1.183e-05			-0.96	1.366e-05
-0.959	7.865e-06		-0.879	-7.825e-06		-0.959	7.873e-06		-0.959	1.319e-05		-0.959	1.18e-05			-0.959	1.363e-05
-0.958	7.582e-06		-0.878	-7.51e-06		-0.958	7.782e-06		-0.958	1.33e-05		-0.958	1.172e-05			-0.958	1.359e-05
-0.957	7.645e-06		-0.877	-7.591e-06		-0.957	7.732e-06		-0.957	1.308e-05		-0.957	1.169e-05			-0.957	1.356e-05
-0.956	7.362e-06		-0.876	-7.257e-06		-0.956	7.641e-06		-0.956	1.32e-05		-0.956	1.158e-05			-0.956	1.353e-05
-0.955	7.39e-06		-0.875	-7.342e-06		-0.955	7.573e-06		-0.955	1.299e-05		-0.955	1.157e-05			-0.955	1.351e-05
-0.954	7.139e-06		-0.874	-7.03e-06		-0.954	7.509e-06		-0.954	1.308e-05		-0.954	1.146e-05			-0.954	1.346e-05
-0.953	7.148e-06		-0.873	-7.103e-06		-0.953	7.456e-06		-0.953	1.287e-05		-0.953	1.145e-05			-0.953	1.345e-05
-0.952	6.9e-06		-0.872	-6.784e-06		-0.952	7.378e-06		-0.952	1.299e-05		-0.952	1.135e-05			-0.952	1.341e-05
-0.951	6.907e-06		-0.871	-6.861e-06		-0.951	7.3e-06		-0.951	1.277e-05		-0.951	1.131e-05			-0.951	1.339e-05
-0.95	6.632e-06		-0.87	-6.552e-06		-0.95	7.232e-06		-0.95	1.285e-05		-0.95	1.122e-05			-0.95	1.334e-05
-0.949	6.67e-06		-0.869	-6.617e-06		-0.949	7.174e-06		-0.949	1.262e-05		-0.949	1.118e-05			-0.949	1.333e-05
-0.948	6.424e-06		-0.868	-6.304e-06		-0.948	7.088e-06		-0.948	1.275e-05		-0.948	1.108e-05			-0.948	1.328e-05
-0.947	6.456e-06		-0.867	-6.379e-06		-0.947	7.042e-06		-0.947	1.252e-05		-0.947	1.105e-05			-0.947	1.328e-05
-0.946	6.169e-06		-0.866	-6.066e-06		-0.946	6.959e-06		-0.946	1.263e-05		-0.946	1.096e-05			-0.946	1.323e-05
-0.945	6.191e-06		-0.865	-6.138e-06		-0.945	6.905e-06		-0.945	1.239e-05		-0.945	1.093e-05			-0.945	1.321e-05
-0.944	5.922e-06		-0.864	-5.806e-06		-0.944	6.814e-06		-0.944	1.25e-05		-0.944	1.083e-05			-0.944	1.315e-05
-0.943	5.939e-06		-0.863	-5.907e-06		-0.943	6.757e-06		-0.943	1.228e-05		-0.943	1.078e-05			-0.943	1.313e-05
-0.942	5.667e-06		-0.862	-5.588e-06		-0.942	6.67e-06		-0.942	1.234e-05		-0.942	1.071e-05			-0.942	1.31e-05
-0.941	5.698e-06		-0.861	-5.674e-06		-0.941	6.595e-06		-0.941	1.215e-05		-0.941	1.065e-05			-0.941	1.309e-05
-0.94	5.396e-06		-0.86	-5.333e-06		-0.94	6.535e-06		-0.94	1.221e-05		-0.94	1.054e-05			-0.94	1.302e-05
-0.939	5.44e-06		-0.859	-5.422e-06		-0.939	6.459e-06		-0.939	1.2e-05		-0.939	1.05e-05			-0.939	1.3e-05
-0.938	5.149e-06		-0.858	-5.103e-06		-0.938	6.387e-06		-0.938	1.209e-05		-0.938	1.04e-05			-0.938	1.297e-05
-0.937	5.185e-06		-0.857	-5.166e-06		-0.937	6.335e-06		-0.937	1.188e-05		-0.937	1.037e-05			-0.937	1.294e-05
-0.936	4.911e-06		-0.856	-4.839e-06		-0.936	6.269e-06		-0.936	1.194e-05		-0.936	1.029e-05			-0.936	1.289e-05
-0.935	4.935e-06		-0.855	-4.931e-06		-0.935	6.178e-06		-0.935	1.172e-05		-0.935	1.024e-05			-0.935	1.287e-05
-0.934	4.636e-06		-0.854	-4.592e-06		-0.934	6.125e-06		-0.934	1.183e-05		-0.934	1.014e-05			-0.934	1.281e-05
-0.933	4.681e-06		-0.853	-4.705e-06		-0.933	6.056e-06		-0.933	1.159e-05		-0.933	1.009e-05			-0.933	1.278e-05
-0.932	4.376e-06		-0.852	-4.361e-06		-0.932	5.973e-06		-0.932	1.166e-05		-0.932	9.962e-06			-0.932	1.272e-05
-0.931	4.409e-06		-0.851	-4.437e-06		-0.931	5.906e-06		-0.931	1.144e-05		-0.931	9.928e-06			-0.931	1.271e-05
-0.93	4.115e-06		-0.85	-4.119e-06		-0.93	5.812e-06		-0.93	1.151e-05		-0.93	9.83e-06			-0.93	1.265e-05
-0.929	4.119e-06		-0.849	-4.209e-06		-0.929	5.761e-06		-0.929	1.128e-05		-0.929	9.788e-06			-0.929	1.264e-05
-0.928	3.845e-06		-0.848	-3.87e-06		-0.928	5.692e-06		-0.928	1.138e-05		-0.928	9.658e-06			-0.928	1.258e-05
-0.927	3.881e-06		-0.847	-3.958e-06		-0.927	5.632e-06		-0.927	1.115e-05		-0.927	9.624e-06			-0.927	1.254e-05
-0.926	3.597e-06		-0.846	-3.642e-06		-0.926	5.54e-06		-0.926	1.12e-05		-0.926	9.532e-06			-0.926	1.249e-05
-0.925	3.635e-06		-0.845	-3.74e-06		-0.925	5.479e-06		-0.925	1.098e-05		-0.925	9.487e-06			-0.925	1.247e-05
-0.924	3.364e-06		-0.844	-3.44e-06		-0.924	5.386e-06		-0.924	1.106e-05		-0.924	9.399e-06			-0.924	1.24e-05
-0.923	3.389e-06		-0.843	-3.509e-06		-0.923	5.323e-06		-0.923	1.082e-05		-0.923	9.331e-06			-0.923	1.239e-05
-0.922	3.121e-06		-0.842	-3.195e-06		-0.922	5.269e-06		-0.922	1.091e-05		-0.922	9.215e-06			-0.922	1.231e-05
-0.921	3.13e-06		-0.841	-3.289e-06		-0.921	5.177e-06		-0.921	1.066e-05		-0.921	9.145e-06			-0.921	1.228e-05
-0.92	2.868e-06		-0.84	-2.983e-06		-0.92	5.1e-06		-0.92	1.072e-05		-0.92	9.037e-06			-0.92	1.223e-05
-0.919	2.882e-06		-0.839	-3.08e-06		-0.919	5.039e-06		-0.919	1.049e-05		-0.919	8.981e-06			-0.919	1.219e-05
-0.918	2.604e-06		-0.838	-2.789e-06		-0.918	4.956e-06		-0.918	1.055e-05		-0.918	8.888e-06			-0.918	1.213e-05
-0.917	2.642e-06		-0.837	-2.861e-06		-0.917	4.898e-06		-0.917	1.031e-05		-0.917	8.848e-06			-0.917	1.211e-05
-0.916	2.371e-06		-0.836	-2.56e-06		-0.916	4.813e-06		-0.916	1.039e-05		-0.916	8.728e-06			-0.916	1.204e-05
-0.915	2.379e-06		-0.835	-2.651e-06		-0.915	4.764e-06		-0.915	1.016e-05		-0.915	8.679e-06			-0.915	1.202e-05
-0.914	2.093e-06		-0.834	-2.356e-06		-0.914	4.637e-06		-0.914	1.022e-05		-0.914	8.565e-06			-0.914	1.194e-05
-0.913	2.134e-06		-0.833	-2.417e-06		-0.913	4.595e-06		-0.913	9.978e-06		-0.913	8.521e-06			-0.913	1.19e-05
-0.912	1.857e-06		-0.832	-2.143e-06		-0.912	4.502e-06		-0.912	1.004e-05		-0.912	8.417e-06			-0.912	1.185e-05
-0.911	1.891e-06		-0.831	-2.215e-06		-0.911	4.424e-06		-0.911	9.797e-06		-0.911	8.342e-06			-0.911	1.182e-05
-0.91	1.611e-06		-0.83	-1.922e-06		-0.91	4.35e-06		-0.91	9.861e-06		-0.91	8.211e-06			-0.91	1.175e-05
-0.909	1.639e-06		-0.829	-1.994e-06		-0.909	4.287e-06		-0.909	9.611e-06		-0.909	8.158e-06			-0.909	1.172e-05
-0.908	1.357e-06		-0.828	-1.715e-06		-0.908	4.191e-06		-0.908	9.694e-06		-0.908	8.051e-06			-0.908	1.164e-05
-0.907	1.399e-06		-0.827	-1.803e-06		-0.907	4.146e-06		-0.907	9.425e-06		-0.907	8.005e-06			-0.907	1.161e-05
-0.906	1.111e-06		-0.826	-1.504e-06		-0.906	4.076e-06		-0.906	9.493e-06		-0.906	7.897e-06			-0.906	1.153e-05
-0.905	1.152e-06		-0.825	-1.613e-06		-0.905	4.007e-06		-0.905	9.224e-06		-0.905	7.817e-06			-0.905	1.15e-05
-0.904	8.727e-07		-0.824	-1.294e-06		-0.904	3.923e-06		-0.904	9.312e-06		-0.904	7.727e-06			-0.904	1.14e-05
-0.903	9.16e-07		-0.823	-1.398e-06		-0.903	3.841e-06		-0.903	9.023e-06		-0.903	7.648e-06			-0.903	1.138e-05
-0.902	6.416e-07		-0.822	-1.127e-06		-0.902	3.775e-06		-0.902	9.106e-06		-0.902	7.517e-06			-0.902	1.13e-05
-0.901	6.789e-07		-0.821	-1.208e-06		-0.901	3.701e-06		-0.901	8.842e-06		-0.901	7.46e-06			-0.901	1.127e-05
-0.9	3.956e-07		-0.82	-9.229e-07		-0.9	3.618e-06		-0.9	8.905e-06		-0.9	7.362e-06			-0.9	1.118e-05
-0.899	4.212e-07		-0.819	-1.013e-06		-0.899	3.554e-06		-0.899	8.653e-06		-0.899	7.305e-06			-0.899	1.114e-05
-0.898	1.664e-07		-0.818	-7.271e-07		-0.898	3.489e-06		-0.898	8.718e-06		-0.898	7.19e-06			-0.898	1.107e-05
-0.897	1.999e-07		-0.817	-8.344e-07		-0.897	3.418e-06		-0.897	8.462e-06		-0.897	7.122e-06			-0.897	1.103e-05
-0.896	-7.948e-08		-0.816	-5.481e-07		-0.896	3.367e-06		-0.896	8.519e-06		-0.896	7.003e-06			-0.896	1.095e-05
-0.895	-2.046e-08		-0.815	-6.484e-07		-0.895	3.29e-06		-0.895	8.249e-06		-0.895	6.951e-06			-0.895	1.089e-05
-0.894	-3.067e-07		-0.814	-3.622e-07		-0.894	3.201e-06		-0.894	8.293e-06		-0.894	6.821e-06			-0.894	1.079e-05
-0.893	-2.674e-07		-0.813	-4.576e-07		-0.893	3.16e-06		-0.893	8.036e-06		-0.893	6.765e-06			-0.893	1.075e-05
-0.892	-5.192e-07		-0.812	-1.763e-07		-0.892	3.055e-06		-0.892	8.074e-06		-0.892	6.641e-06			-0.892	1.067e-05
-0.891	-5.044e-07		-0.811	-2.943e-07		-0.891	3.029e-06		-0.891	7.845e-06		-0.891	6.566e-06			-0.891	1.062e-05
-0.89	-7.808e-07		-0.81	-2.085e-08		-0.89	2.931e-06		-0.89	7.873e-06		-0.89	6.443e-06			-0.89	1.054e-05
-0.889	-7.307e-07		-0.809	-1.094e-07		-0.889	2.869e-06		-0.889	7.627e-06		-0.889	6.369e-06			-0.889	1.049e-05
-0.888	-9.874e-07		-0.808	1.71e-07		-0.888	2.797e-06		-0.888	7.662e-06		-0.888	6.254e-06			-0.888	1.04e-05
-0.887	-9.569e-07		-0.807	5.882e-08		-0.887	2.744e-06		-0.887	7.417e-06		-0.887	6.208e-06			-0.887	1.036e-05
-0.886	-1.207e-06		-0.806	3.559e-07		-0.886	2.664e-06		-0.886	7.436e-06		-0.886	6.083e-06			-0.886	1.026e-05
-0.885	-1.169e-06		-0.805	2.369e-07		-0.885	2.588e-06		-0.885	7.194e-06		-0.885	6.003e-06			-0.885	1.019e-05
-0.884	-1.429e-06		-0.804	5.133e-07		-0.884	2.487e-06		-0.884	7.226e-06		-0.884	5.901e-06			-0.884	1.009e-05
-0.883	-1.384e-06		-0.803	3.982e-07		-0.883	2.442e-06		-0.883	6.978e-06		-0.883	5.835e-06			-0.883	1.003e-05
-0.882	-1.64e-06		-0.802	6.805e-07		-0.882	2.373e-06		-0.882	7.023e-06		-0.882	5.667e-06			-0.882	9.924e-06
-0.881	-1.606e-06		-0.801	5.546e-07		-0.881	2.295e-06		-0.881	6.757e-06		-0.881	5.6e-06			-0.881	9.863e-06
-0.88	-1.857e-06		-0.8	8.408e-07		-0.88	2.228e-06		-0.88	6.795e-06		-0.88	5.47e-06			-0.88	9.781e-06
-0.879	-1.808e-06		-0.799	7.169e-07		-0.879	2.163e-06		-0.879	6.529e-06		-0.879	5.405e-06			-0.879	9.696e-06
-0.878	-2.055e-06		-0.798	9.923e-07		-0.878	2.078e-06		-0.878	6.574e-06		-0.878	5.278e-06			-0.878	9.588e-06
-0.877	-2.011e-06		-0.797	8.723e-07		-0.877	2.013e-06		-0.877	6.33e-06		-0.877	5.205e-06			-0.877	9.503e-06
-0.876	-2.268e-06		-0.796	1.15e-06		-0.876	1.944e-06		-0.876	6.327e-06		-0.876	5.063e-06			-0.876	9.417e-06
-0.875	-2.205e-06		-0.795	1.019e-06		-0.875	1.895e-06		-0.875	6.083e-06		-0.875	5.004e-06			-0.875	9.359e-06
-0.874	-2.465e-06		-0.794	1.299e-06		-0.874	1.806e-06		-0.874	6.114e-06		-0.874	4.878e-06			-0.874	9.24e-06
-0.873	-2.407e-06		-0.793	1.173e-06		-0.873	1.751e-06		-0.873	5.857e-06		-0.873	4.801e-06			-0.873	9.161e-06
-0.872	-2.661e-06		-0.792	1.445e-06		-0.872	1.666e-06		-0.872	5.884e-06		-0.872	4.691e-06			-0.872	9.046e-06
-0.871	-2.596e-06		-0.791	1.305e-06		-0.871	1.614e-06		-0.871	5.63e-06		-0.871	4.599e-06			-0.871	8.959e-06
-0.87	-2.84e-06		-0.79	1.566e-06		-0.87	1.531e-06		-0.87	5.635e-06		-0.87	4.458e-06			-0.87	8.844e-06
-0.869	-2.766e-06		-0.789	1.44e-06		-0.869	1.454e-06		-0.869	5.4e-06		-0.869	4.393e-06			-0.869	8.776e-06
-0.868	-3.019e-06		-0.788	1.729e-06		-0.868	1.394e-06		-0.868	5.397e-06		-0.868	4.259e-06			-0.868	8.647e-06
-0.867	-2.946e-06		-0.787	1.595e-06		-0.867	1.327e-06		-0.867	5.158e-06		-0.867	4.18e-06			-0.867	8.536e-06
-0.866	-3.178e-06		-0.786	1.855e-06		-0.866	1.257e-06		-0.866	5.148e-06		-0.866	4.041e-06			-0.866	8.399e-06
-0.865	-3.128e-06		-0.785	1.716e-06		-0.865	1.198e-06		-0.865	4.891e-06		-0.865	3.962e-06			-0.865	8.35e-06
-0.864	-3.345e-06		-0.784	1.985e-06		-0.864	1.111e-06		-0.864	4.903e-06		-0.864	3.84e-06			-0.864	8.219e-06
-0.863	-3.289e-06		-0.783	1.861e-06		-0.863	1.056e-06		-0.863	4.657e-06		-0.863	3.757e-06			-0.863	8.122e-06
-0.862	-3.527e-06		-0.782	2.104e-06		-0.862	9.75e-07		-0.862	4.649e-06		-0.862	3.616e-06			-0.862	8.002e-06
-0.861	-3.474e-06		-0.781	1.956e-06		-0.861	9.15e-07		-0.861	4.402e-06		-0.861	3.562e-06			-0.861	7.903e-06
-0.86	-3.692e-06		-0.78	2.229e-06		-0.86	8.471e-07		-0.86	4.408e-06		-0.86	3.416e-06			-0.86	7.754e-06
-0.859	-3.601e-06		-0.779	2.088e-06		-0.859	7.802e-07		-0.859	4.139e-06		-0.859	3.338e-06			-0.859	7.657e-06
-0.858	-3.836e-06		-0.778	2.347e-06		-0.858	6.986e-07		-0.858	4.145e-06		-0.858	3.248e-06			-0.858	7.523e-06
-0.857	-3.761e-06		-0.777	2.183e-06		-0.857	6.612e-07		-0.857	3.918e-06		-0.857	3.17e-06			-0.857	7.431e-06
-0.856	-3.98e-06		-0.776	2.459e-06		-0.856	5.727e-07		-0.856	3.903e-06		-0.856	3.031e-06			-0.856	7.29e-06
-0.855	-3.891e-06		-0.775	2.308e-06		-0.855	5.304e-07		-0.855	3.665e-06		-0.855	2.962e-06			-0.855	7.175e-06
-0.854	-4.115e-06		-0.774	2.551e-06		-0.854	4.32e-07		-0.854	3.661e-06		-0.854	2.832e-06			-0.854	7.03e-06
-0.853	-4.019e-06		-0.773	2.398e-06		-0.853	3.848e-07		-0.853	3.419e-06		-0.853	2.746e-06			-0.853	6.926e-06
-0.852	-4.244e-06		-0.772	2.669e-06		-0.852	2.845e-07		-0.852	3.418e-06		-0.852	2.602e-06			-0.852	6.77e-06
-0.851	-4.16e-06		-0.771	2.515e-06		-0.851	2.491e-07		-0.851	3.177e-06		-0.851	2.543e-06			-0.851	6.662e-06
-0.85	-4.375e-06		-0.77	2.76e-06		-0.85	1.733e-07		-0.85	3.165e-06		-0.85	2.398e-06			-0.85	6.505e-06
-0.849	-4.278e-06		-0.769	2.618e-06		-0.849	1.143e-07		-0.849	2.926e-06		-0.849	2.316e-06			-0.849	6.411e-06
-0.848	-4.497e-06		-0.768	2.855e-06		-0.848	3.659e-08		-0.848	2.916e-06		-0.848	2.199e-06			-0.848	6.257e-06
-0.847	-4.393e-06		-0.767	2.689e-06		-0.847	-7.673e-09		-0.847	2.691e-06		-0.847	2.128e-06			-0.847	6.12e-06
-0.846	-4.612e-06		-0.766	2.934e-06		-0.846	-8.243e-08		-0.846	2.66e-06		-0.846	1.984e-06			-0.846	5.981e-06
-0.845	-4.493e-06		-0.765	2.783e-06		-0.845	-1.513e-07		-0.845	2.419e-06		-0.845	1.908e-06			-0.845	5.854e-06
-0.844	-4.69e-06		-0.764	3.034e-06		-0.844	-2.231e-07		-0.844	2.421e-06		-0.844	1.762e-06			-0.844	5.662e-06
-0.843	-4.565e-06		-0.763	2.859e-06		-0.843	-2.713e-07		-0.843	2.159e-06		-0.843	1.725e-06			-0.843	5.525e-06
-0.842	-4.794e-06		-0.762	3.119e-06		-0.842	-3.579e-07		-0.842	2.16e-06		-0.842	1.562e-06			-0.842	5.339e-06
-0.841	-4.685e-06		-0.761	2.937e-06		-0.841	-3.933e-07		-0.841	1.915e-06		-0.841	1.47e-06			-0.841	5.207e-06
-0.84	-4.876e-06		-0.76	3.183e-06		-0.84	-4.936e-07		-0.84	1.906e-06		-0.84	1.347e-06			-0.84	5.029e-06
-0.839	-4.77e-06		-0.759	3.016e-06		-0.839	-5.408e-07		-0.839	1.688e-06		-0.839	1.28e-06			-0.839	4.879e-06
-0.838	-4.95e-06		-0.758	3.261e-06		-0.838	-6.284e-07		-0.838	1.649e-06		-0.838	1.143e-06			-0.838	4.683e-06
-0.837	-4.834e-06		-0.757	3.098e-06		-0.837	-6.49e-07		-0.837	1.422e-06		-0.837	1.067e-06			-0.837	4.545e-06
-0.836	-5.037e-06		-0.756	3.344e-06		-0.836	-7.395e-07		-0.836	1.391e-06		-0.836	9.15e-07			-0.836	4.349e-06
-0.835	-4.89e-06		-0.755	3.173e-06		-0.835	-7.671e-07		-0.835	1.162e-06		-0.835	8.442e-07			-0.835	4.207e-06
-0.834	-5.087e-06		-0.754	3.408e-06		-0.834	-8.743e-07		-0.834	1.128e-06		-0.834	7.163e-07			-0.834	3.997e-06
-0.833	-4.936e-06		-0.753	3.235e-06		-0.833	-9.146e-07		-0.833	9.17e-07		-0.833	6.248e-07			-0.833	3.856e-06
-0.832	-5.139e-06		-0.752	3.472e-06		-0.832	-9.864e-07		-0.832	8.875e-07		-0.832	4.92e-07			-0.832	3.666e-06
-0.831	-5.003e-06		-0.751	3.297e-06		-0.831	-1.033e-06		-0.831	6.563e-07		-0.831	4.301e-07			-0.831	3.519e-06
-0.83	-5.179e-06		-0.75	3.552e-06		-0.83	-1.123e-06		-0.83	6.14e-07		-0.83	2.845e-07			-0.83	3.331e-06
-0.829	-5.049e-06		-0.749	3.365e-06		-0.829	-1.17e-06		-0.829	3.986e-07		-0.829	2.009e-07			-0.829	3.175e-06
-0.828	-5.234e-06		-0.748	3.609e-06		-0.828	-1.228e-06		-0.828	3.612e-07		-0.828	7.791e-08			-0.828	2.969e-06
-0.827	-5.059e-06		-0.747	3.424e-06		-0.827	-1.295e-06		-0.827	1.3e-07		-0.827	-2.046e-08			-0.827	2.814e-06
-0.826	-5.23e-06		-0.746	3.667e-06		-0.826	-1.35e-06		-0.826	1.173e-07		-0.826	-1.66e-07			-0.826	2.599e-06
-0.825	-5.104e-06		-0.745	3.476e-06		-0.825	-1.415e-06		-0.825	-1.051e-07		-0.825	-2.27e-07			-0.825	2.432e-06
-0.824	-5.252e-06		-0.744	3.723e-06		-0.824	-1.484e-06		-0.824	-1.582e-07		-0.824	-3.766e-07			-0.824	2.224e-06
-0.823	-5.095e-06		-0.743	3.543e-06		-0.823	-1.55e-06		-0.823	-3.716e-07		-0.823	-4.552e-07			-0.823	2.047e-06
-0.822	-5.275e-06		-0.742	3.764e-06		-0.822	-1.607e-06		-0.822	-4.316e-07		-0.822	-5.9e-07			-0.822	1.833e-06
-0.821	-5.124e-06		-0.741	3.582e-06		-0.821	-1.633e-06		-0.821	-6.362e-07		-0.821	-6.5e-07			-0.821	1.687e-06
-0.82	-5.268e-06		-0.74	3.817e-06		-0.82	-1.738e-06		-0.82	-6.746e-07		-0.82	-7.828e-07			-0.82	1.476e-06
-0.819	-5.118e-06		-0.739	3.624e-06		-0.819	-1.792e-06		-0.819	-8.792e-07		-0.819	-8.723e-07			-0.819	1.296e-06
-0.818	-5.258e-06		-0.738	3.838e-06		-0.818	-1.844e-06		-0.818	-9.323e-07		-0.818	-1.004e-06			-0.818	1.091e-06
-0.817	-5.098e-06		-0.737	3.666e-06		-0.817	-1.917e-06		-0.817	-1.143e-06		-0.817	-1.072e-06			-0.817	9.052e-07
-0.816	-5.256e-06		-0.736	3.891e-06		-0.816	-1.976e-06		-0.816	-1.198e-06		-0.816	-1.21e-06			-0.816	6.858e-07
-0.815	-5.08e-06		-0.735	3.704e-06		-0.815	-2.034e-06		-0.815	-1.402e-06		-0.815	-1.292e-06			-0.815	5.265e-07
-0.814	-5.22e-06		-0.734	3.939e-06		-0.814	-2.091e-06		-0.814	-1.444e-06		-0.814	-1.437e-06			-0.814	3.169e-07
-0.813	-5.042e-06		-0.733	3.735e-06		-0.813	-2.116e-06		-0.813	-1.657e-06		-0.813	-1.518e-06			-0.813	1.173e-07
-0.812	-5.185e-06		-0.732	3.967e-06		-0.812	-2.22e-06		-0.812	-1.703e-06		-0.812	-1.663e-06			-0.812	-1.129e-07
-0.811	-5.033e-06		-0.731	3.787e-06		-0.811	-2.261e-06		-0.811	-1.931e-06		-0.811	-1.729e-06			-0.811	-3.126e-07
-0.81	-5.162e-06		-0.73	3.999e-06		-0.81	-2.319e-06		-0.81	-1.973e-06		-0.81	-1.87e-06			-0.81	-5.261e-07
-0.809	-4.988e-06		-0.729	3.81e-06		-0.809	-2.356e-06		-0.809	-2.183e-06		-0.809	-1.972e-06			-0.809	-7.179e-07
-0.808	-5.13e-06		-0.728	4.04e-06		-0.808	-2.433e-06		-0.808	-2.226e-06		-0.808	-2.099e-06			-0.808	-9.392e-07
-0.807	-4.932e-06		-0.727	3.849e-06		-0.807	-2.472e-06		-0.807	-2.42e-06		-0.807	-2.139e-06			-0.807	-1.118e-06
-0.806	-5.072e-06		-0.726	4.038e-06		-0.806	-2.543e-06		-0.806	-2.488e-06		-0.806	-2.276e-06			-0.806	-1.371e-06
-0.805	-4.884e-06		-0.725	3.858e-06		-0.805	-2.571e-06		-0.805	-2.677e-06		-0.805	-2.346e-06			-0.805	-1.566e-06
-0.804	-5.004e-06		-0.724	4.068e-06		-0.804	-2.644e-06		-0.804	-2.738e-06		-0.804	-2.488e-06			-0.804	-1.804e-06
-0.803	-4.808e-06		-0.723	3.91e-06		-0.803	-2.668e-06		-0.803	-2.935e-06		-0.803	-2.567e-06			-0.803	-1.987e-06
-0.802	-4.936e-06		-0.722	4.107e-06		-0.802	-2.753e-06		-0.802	-2.987e-06		-0.802	-2.687e-06			-0.802	-2.226e-06
-0.801	-4.766e-06		-0.721	3.892e-06		-0.801	-2.792e-06		-0.801	-3.184e-06		-0.801	-2.753e-06			-0.801	-2.423e-06
-0.8	-4.886e-06		-0.72	4.12e-06		-0.8	-2.86e-06		-0.8	-3.217e-06		-0.8	-2.903e-06			-0.8	-2.657e-06
-0.799	-4.689e-06		-0.719	3.921e-06		-0.799	-2.91e-06		-0.799	-3.424e-06		-0.799	-2.962e-06			-0.799	-2.847e-06
-0.798	-4.803e-06		-0.718	4.132e-06		-0.798	-2.975e-06		-0.798	-3.469e-06		-0.798	-3.11e-06			-0.798	-3.086e-06
-0.797	-4.597e-06		-0.717	3.934e-06		-0.797	-3.001e-06		-0.797	-3.673e-06		-0.797	-3.185e-06			-0.797	-3.283e-06
-0.796	-4.725e-06		-0.716	4.156e-06		-0.796	-3.076e-06		-0.796	-3.747e-06		-0.796	-3.345e-06			-0.796	-3.527e-06
-0.795	-4.529e-06		-0.715	3.961e-06		-0.795	-3.114e-06		-0.795	-3.935e-06		-0.795	-3.4e-06			-0.795	-3.732e-06
-0.794	-4.652e-06		-0.714	4.162e-06		-0.794	-3.156e-06		-0.794	-3.979e-06		-0.794	-3.527e-06			-0.794	-3.968e-06
-0.793	-4.427e-06		-0.713	3.953e-06		-0.793	-3.212e-06		-0.793	-4.191e-06		-0.793	-3.587e-06			-0.793	-4.15e-06
-0.792	-4.572e-06		-0.712	4.162e-06		-0.792	-3.275e-06		-0.792	-4.242e-06		-0.792	-3.733e-06			-0.792	-4.408e-06
-0.791	-4.371e-06		-0.711	3.967e-06		-0.791	-3.307e-06		-0.791	-4.423e-06		-0.791	-3.804e-06			-0.791	-4.614e-06
-0.79	-4.475e-06		-0.71	4.163e-06		-0.79	-3.369e-06		-0.79	-4.503e-06		-0.79	-3.944e-06			-0.79	-4.857e-06
-0.789	-4.276e-06		-0.709	3.977e-06		-0.789	-3.422e-06		-0.789	-4.671e-06		-0.789	-4.018e-06			-0.789	-5.063e-06
-0.788	-4.391e-06		-0.708	4.175e-06		-0.788	-3.479e-06		-0.788	-4.751e-06		-0.788	-4.166e-06			-0.788	-5.312e-06
-0.787	-4.187e-06		-0.707	3.971e-06		-0.787	-3.513e-06		-0.787	-4.91e-06		-0.787	-4.202e-06			-0.787	-5.492e-06
-0.786	-4.289e-06		-0.706	4.194e-06		-0.786	-3.59e-06		-0.786	-4.994e-06		-0.786	-4.343e-06			-0.786	-5.742e-06
-0.785	-4.097e-06		-0.705	3.997e-06		-0.785	-3.623e-06		-0.785	-5.164e-06		-0.785	-4.428e-06			-0.785	-5.908e-06
-0.784	-4.19e-06		-0.704	4.2e-06		-0.784	-3.669e-06		-0.784	-5.235e-06		-0.784	-4.561e-06			-0.784	-6.159e-06
-0.783	-4.007e-06		-0.703	3.993e-06		-0.783	-3.713e-06		-0.783	-5.401e-06		-0.783	-4.62e-06			-0.783	-6.347e-06
-0.782	-4.118e-06		-0.702	4.171e-06		-0.782	-3.785e-06		-0.782	-5.464e-06		-0.782	-4.754e-06			-0.782	-6.598e-06
-0.781	-3.911e-06		-0.701	3.978e-06		-0.781	-3.807e-06		-0.781	-5.64e-06		-0.781	-4.827e-06			-0.781	-6.793e-06
-0.78	-4.029e-06		-0.7	4.188e-06		-0.78	-3.871e-06		-0.78	-5.709e-06		-0.78	-4.957e-06			-0.78	-7.027e-06
-0.779	-3.802e-06		-0.699	3.977e-06		-0.779	-3.917e-06		-0.779	-5.859e-06		-0.779	-5.043e-06			-0.779	-7.24e-06
-0.778	-3.94e-06		-0.698	4.189e-06		-0.778	-3.969e-06		-0.778	-5.921e-06		-0.778	-5.151e-06			-0.778	-7.473e-06
-0.777	-3.726e-06		-0.697	3.981e-06		-0.777	-3.997e-06		-0.777	-6.091e-06		-0.777	-5.204e-06			-0.777	-7.67e-06
-0.776	-3.827e-06		-0.696	4.193e-06		-0.776	-4.043e-06		-0.776	-6.165e-06		-0.776	-5.355e-06			-0.776	-7.901e-06
-0.775	-3.633e-06		-0.695	3.967e-06		-0.775	-4.064e-06		-0.775	-6.327e-06		-0.775	-5.409e-06			-0.775	-8.079e-06
-0.774	-3.756e-06		-0.694	4.174e-06		-0.774	-4.13e-06		-0.774	-6.393e-06		-0.774	-5.526e-06			-0.774	-8.306e-06
-0.773	-3.548e-06		-0.693	3.992e-06		-0.773	-4.173e-06		-0.773	-6.554e-06		-0.773	-5.586e-06			-0.773	-8.48e-06
-0.772	-3.66e-06		-0.692	4.181e-06		-0.772	-4.209e-06		-0.772	-6.629e-06		-0.772	-5.717e-06			-0.772	-8.709e-06
-0.771	-3.438e-06		-0.691	3.961e-06		-0.771	-4.234e-06		-0.771	-6.788e-06		-0.771	-5.767e-06			-0.771	-8.907e-06
-0.77	-3.569e-06		-0.69	4.153e-06		-0.77	-4.327e-06		-0.77	-6.858e-06		-0.77	-5.888e-06			-0.77	-9.145e-06
-0.769	-3.379e-06		-0.689	3.953e-06		-0.769	-4.334e-06		-0.769	-7.02e-06		-0.769	-5.971e-06			-0.769	-9.356e-06
-0.768	-3.468e-06		-0.688	4.137e-06		-0.768	-4.399e-06		-0.768	-7.077e-06		-0.768	-6.068e-06			-0.768	-9.572e-06
-0.767	-3.275e-06		-0.687	3.947e-06		-0.767	-4.446e-06		-0.767	-7.237e-06		-0.767	-6.133e-06			-0.767	-9.768e-06
-0.766	-3.41e-06		-0.686	4.14e-06		-0.766	-4.497e-06		-0.766	-7.33e-06		-0.766	-6.259e-06			-0.766	-9.966e-06
-0.765	-3.175e-06		-0.685	3.949e-06		-0.765	-4.507e-06		-0.765	-7.447e-06		-0.765	-6.318e-06			-0.765	-1.013e-05
-0.764	-3.308e-06		-0.684	4.152e-06		-0.764	-4.569e-06		-0.764	-7.53e-06		-0.764	-6.44e-06			-0.764	-1.036e-05
-0.763	-3.115e-06		-0.683	3.933e-06		-0.763	-4.588e-06		-0.763	-7.681e-06		-0.763	-6.497e-06			-0.763	-1.054e-05
-0.762	-3.209e-06		-0.682	4.138e-06		-0.762	-4.636e-06		-0.762	-7.765e-06		-0.762	-6.612e-06			-0.762	-1.078e-05
-0.761	-3.027e-06		-0.681	3.902e-06		-0.761	-4.672e-06		-0.761	-7.896e-06		-0.761	-6.687e-06			-0.761	-1.092e-05
-0.76	-3.13e-06		-0.68	4.109e-06		-0.76	-4.74e-06		-0.76	-7.975e-06		-0.76	-6.785e-06			-0.76	-1.111e-05
-0.759	-2.934e-06		-0.679	3.916e-06		-0.759	-4.757e-06		-0.759	-8.091e-06		-0.759	-6.86e-06			-0.759	-1.125e-05
-0.758	-3.073e-06		-0.678	4.107e-06		-0.758	-4.795e-06		-0.758	-8.191e-06		-0.758	-6.984e-06			-0.758	-1.143e-05
-0.757	-2.866e-06		-0.677	3.883e-06		-0.757	-4.82e-06		-0.757	-8.289e-06		-0.757	-7.041e-06			-0.757	-1.157e-05
-0.756	-2.988e-06		-0.676	4.083e-06		-0.756	-4.862e-06		-0.756	-8.373e-06		-0.756	-7.151e-06			-0.756	-1.178e-05
-0.755	-2.79e-06		-0.675	3.86e-06		-0.755	-4.905e-06		-0.755	-8.491e-06		-0.755	-7.198e-06			-0.755	-1.192e-05
-0.754	-2.922e-06		-0.674	4.063e-06		-0.754	-4.949e-06		-0.754	-8.567e-06		-0.754	-7.331e-06			-0.754	-1.214e-05
-0.753	-2.723e-06		-0.673	3.86e-06		-0.753	-4.966e-06		-0.753	-8.695e-06		-0.753	-7.38e-06			-0.753	-1.23e-05
-0.752	-2.847e-06		-0.672	4.061e-06		-0.752	-5.02e-06		-0.752	-8.778e-06		-0.752	-7.502e-06			-0.752	-1.25e-05
-0.751	-2.635e-06		-0.671	3.827e-06		-0.751	-5.033e-06		-0.751	-8.895e-06		-0.751	-7.559e-06			-0.751	-1.267e-05
-0.75	-2.783e-06		-0.67	4.031e-06		-0.75	-5.091e-06		-0.75	-8.971e-06		-0.75	-7.668e-06			-0.75	-1.287e-05
-0.749	-2.576e-06		-0.669	3.812e-06		-0.749	-5.11e-06		-0.749	-9.079e-06		-0.749	-7.707e-06			-0.749	-1.3e-05
-0.748	-2.725e-06		-0.668	4.01e-06		-0.748	-5.166e-06		-0.748	-9.163e-06		-0.748	-7.816e-06			-0.748	-1.319e-05
-0.747	-2.521e-06		-0.667	3.807e-06		-0.747	-5.177e-06		-0.747	-9.284e-06		-0.747	-7.879e-06			-0.747	-1.333e-05
-0.746	-2.639e-06		-0.666	3.981e-06		-0.746	-5.218e-06		-0.746	-9.368e-06		-0.746	-7.983e-06			-0.746	-1.351e-05
-0.745	-2.464e-06		-0.665	3.784e-06		-0.745	-5.238e-06		-0.745	-9.445e-06		-0.745	-8.039e-06			-0.745	-1.364e-05
-0.744	-2.596e-06		-0.664	3.976e-06		-0.744	-5.291e-06		-0.744	-9.526e-06		-0.744	-8.129e-06			-0.744	-1.383e-05
-0.743	-2.406e-06		-0.663	3.757e-06		-0.743	-5.299e-06		-0.743	-9.62e-06		-0.743	-8.164e-06			-0.743	-1.397e-05
-0.742	-2.539e-06		-0.662	3.944e-06		-0.742	-5.337e-06		-0.742	-9.702e-06		-0.742	-8.274e-06			-0.742	-1.414e-05
-0.741	-2.348e-06		-0.661	3.74e-06		-0.741	-5.348e-06		-0.741	-9.789e-06		-0.741	-8.328e-06			-0.741	-1.428e-05
-0.74	-2.472e-06		-0.66	3.921e-06		-0.74	-5.395e-06		-0.74	-9.864e-06		-0.74	-8.42e-06			-0.74	-1.445e-05
-0.739	-2.299e-06		-0.659	3.703e-06		-0.739	-5.415e-06		-0.739	-9.967e-06		-0.739	-8.464e-06			-0.739	-1.453e-05
-0.738	-2.436e-06		-0.658	3.905e-06		-0.738	-5.455e-06		-0.738	-1.006e-05		-0.738	-8.585e-06			-0.738	-1.471e-05
-0.737	-2.237e-06		-0.657	3.685e-06		-0.737	-5.469e-06		-0.737	-1.012e-05		-0.737	-8.595e-06			-0.737	-1.483e-05
-0.736	-2.374e-06		-0.656	3.887e-06		-0.736	-5.507e-06		-0.736	-1.02e-05		-0.736	-8.702e-06			-0.736	-1.498e-05
-0.735	-2.206e-06		-0.655	3.654e-06		-0.735	-5.513e-06		-0.735	-1.026e-05		-0.735	-8.743e-06			-0.735	-1.507e-05
-0.734	-2.341e-06		-0.654	3.853e-06		-0.734	-5.569e-06		-0.734	-1.036e-05		-0.734	-8.84e-06			-0.734	-1.521e-05
-0.733	-2.164e-06		-0.653	3.634e-06		-0.733	-5.58e-06		-0.733	-1.041e-05		-0.733	-8.882e-06			-0.733	-1.533e-05
-0.732	-2.291e-06		-0.652	3.84e-06		-0.732	-5.614e-06		-0.732	-1.053e-05		-0.732	-8.963e-06			-0.732	-1.547e-05
-0.731	-2.099e-06		-0.651	3.626e-06		-0.731	-5.633e-06		-0.731	-1.058e-05		-0.731	-9.019e-06			-0.731	-1.557e-05
-0.73	-2.234e-06		-0.65	3.82e-06		-0.73	-5.641e-06		-0.73	-1.067e-05		-0.73	-9.098e-06			-0.73	-1.569e-05
-0.729	-2.063e-06		-0.649	3.599e-06		-0.729	-5.681e-06		-0.729	-1.072e-05		-0.729	-9.143e-06			-0.729	-1.578e-05
-0.728	-2.207e-06		-0.648	3.798e-06		-0.728	-5.734e-06		-0.728	-1.08e-05		-0.728	-9.23e-06			-0.728	-1.591e-05
-0.727	-2.018e-06		-0.647	3.575e-06		-0.727	-5.726e-06		-0.727	-1.084e-05		-0.727	-9.267e-06			-0.727	-1.6e-05
-0.726	-2.162e-06		-0.646	3.778e-06		-0.726	-5.76e-06		-0.726	-1.094e-05		-0.726	-9.366e-06			-0.726	-1.612e-05
-0.725	-1.981e-06		-0.645	3.545e-06		-0.725	-5.737e-06		-0.725	-1.097e-05		-0.725	-9.373e-06			-0.725	-1.621e-05
-0.724	-2.12e-06		-0.644	3.748e-06		-0.724	-5.791e-06		-0.724	-1.106e-05		-0.724	-9.461e-06			-0.724	-1.634e-05
-0.723	-1.933e-06		-0.643	3.524e-06		-0.723	-5.806e-06		-0.723	-1.109e-05		-0.723	-9.491e-06			-0.723	-1.641e-05
-0.722	-2.087e-06		-0.642	3.719e-06		-0.722	-5.855e-06		-0.722	-1.116e-05		-0.722	-9.566e-06			-0.722	-1.653e-05
-0.721	-1.906e-06		-0.641	3.504e-06		-0.721	-5.835e-06		-0.721	-1.12e-05		-0.721	-9.607e-06			-0.721	-1.658e-05
-0.72	-2.038e-06		-0.64	3.708e-06		-0.72	-5.887e-06		-0.72	-1.128e-05		-0.72	-9.687e-06			-0.72	-1.67e-05
-0.719	-1.882e-06		-0.639	3.454e-06		-0.719	-5.893e-06		-0.719	-1.13e-05		-0.719	-9.722e-06			-0.719	-1.677e-05
-0.718	-2.023e-06		-0.638	3.666e-06		-0.718	-5.93e-06		-0.718	-1.137e-05		-0.718	-9.792e-06			-0.718	-1.688e-05
-0.717	-1.831e-06		-0.637	3.442e-06		-0.717	-5.93e-06		-0.717	-1.139e-05		-0.717	-9.807e-06			-0.717	-1.693e-05
-0.716	-2.001e-06		-0.636	3.645e-06		-0.716	-5.958e-06		-0.716	-1.146e-05		-0.716	-9.891e-06			-0.716	-1.703e-05
-0.715	-1.813e-06		-0.635	3.408e-06		-0.715	-5.947e-06		-0.715	-1.146e-05		-0.715	-9.895e-06			-0.715	-1.707e-05
-0.714	-1.984e-06		-0.634	3.602e-06		-0.714	-6.007e-06		-0.714	-1.154e-05		-0.714	-9.974e-06			-0.714	-1.718e-05
-0.713	-1.778e-06		-0.633	3.4e-06		-0.713	-5.983e-06		-0.713	-1.156e-05		-0.713	-9.958e-06			-0.713	-1.722e-05
-0.712	-1.942e-06		-0.632	3.589e-06		-0.712	-6.032e-06		-0.712	-1.164e-05		-0.712	-1.006e-05			-0.712	-1.733e-05
-0.711	-1.775e-06		-0.631	3.363e-06		-0.711	-6.045e-06		-0.711	-1.162e-05		-0.711	-1.006e-05			-0.711	-1.738e-05
-0.71	-1.921e-06		-0.63	3.56e-06		-0.71	-6.075e-06		-0.71	-1.17e-05		-0.71	-1.011e-05			-0.71	-1.746e-05
-0.709	-1.731e-06		-0.629	3.353e-06		-0.709	-6.081e-06		-0.709	-1.169e-05		-0.709	-1.013e-05			-0.709	-1.751e-05
-0.708	-1.886e-06		-0.628	3.539e-06		-0.708	-6.104e-06		-0.708	-1.175e-05		-0.708	-1.021e-05			-0.708	-1.757e-05
-0.707	-1.725e-06		-0.627	3.307e-06		-0.707	-6.103e-06		-0.707	-1.174e-05		-0.707	-1.02e-05			-0.707	-1.762e-05
-0.706	-1.876e-06		-0.626	3.504e-06		-0.706	-6.14e-06		-0.706	-1.182e-05		-0.706	-1.026e-05			-0.706	-1.768e-05
-0.705	-1.689e-06		-0.625	3.287e-06		-0.705	-6.145e-06		-0.705	-1.178e-05		-0.705	-1.027e-05			-0.705	-1.77e-05
-0.704	-1.832e-06		-0.624	3.47e-06		-0.704	-6.144e-06		-0.704	-1.186e-05		-0.704	-1.034e-05			-0.704	-1.776e-05
-0.703	-1.671e-06		-0.623	3.259e-06		-0.703	-6.161e-06		-0.703	-1.181e-05		-0.703	-1.032e-05			-0.703	-1.78e-05
-0.702	-1.813e-06		-0.622	3.456e-06		-0.702	-6.187e-06		-0.702	-1.189e-05		-0.702	-1.038e-05			-0.702	-1.787e-05
-0.701	-1.646e-06		-0.621	3.226e-06		-0.701	-6.182e-06		-0.701	-1.185e-05		-0.701	-1.038e-05			-0.701	-1.789e-05
-0.7	-1.81e-06		-0.62	3.415e-06		-0.7	-6.222e-06		-0.7	-1.19e-05		-0.7	-1.043e-05			-0.7	-1.794e-05
-0.699	-1.624e-06		-0.619	3.191e-06		-0.699	-6.205e-06		-0.699	-1.185e-05		-0.699	-1.042e-05			-0.699	-1.797e-05
-0.698	-1.781e-06		-0.618	3.392e-06		-0.698	-6.251e-06		-0.698	-1.193e-05		-0.698	-1.049e-05			-0.698	-1.8e-05
-0.697	-1.603e-06		-0.617	3.173e-06		-0.697	-6.228e-06		-0.697	-1.186e-05		-0.697	-1.048e-05			-0.697	-1.803e-05
-0.696	-1.765e-06		-0.616	3.381e-06		-0.696	-6.272e-06		-0.696	-1.193e-05		-0.696	-1.055e-05			-0.696	-1.808e-05
-0.695	-1.604e-06		-0.615	3.15e-06		-0.695	-6.267e-06		-0.695	-1.186e-05		-0.695	-1.053e-05			-0.695	-1.809e-05
-0.694	-1.758e-06		-0.614	3.334e-06		-0.694	-6.295e-06		-0.694	-1.191e-05		-0.694	-1.057e-05			-0.694	-1.814e-05
-0.693	-1.581e-06		-0.613	3.126e-06		-0.693	-6.28e-06		-0.693	-1.183e-05		-0.693	-1.054e-05			-0.693	-1.813e-05
-0.692	-1.741e-06		-0.612	3.308e-06		-0.692	-6.311e-06		-0.692	-1.19e-05		-0.692	-1.058e-05			-0.692	-1.816e-05
-0.691	-1.554e-06		-0.611	3.097e-06		-0.691	-6.291e-06		-0.691	-1.181e-05		-0.691	-1.056e-05			-0.691	-1.815e-05
-0.69	-1.72e-06		-0.61	3.281e-06		-0.69	-6.314e-06		-0.69	-1.187e-05		-0.69	-1.063e-05			-0.69	-1.821e-05
-0.689	-1.563e-06		-0.609	3.064e-06		-0.689	-6.292e-06		-0.689	-1.18e-05		-0.689	-1.061e-05			-0.689	-1.821e-05
-0.688	-1.695e-06		-0.608	3.261e-06		-0.688	-6.339e-06		-0.688	-1.184e-05		-0.688	-1.064e-05			-0.688	-1.826e-05
-0.687	-1.531e-06		-0.607	3.035e-06		-0.687	-6.335e-06		-0.687	-1.175e-05		-0.687	-1.062e-05			-0.687	-1.825e-05
-0.686	-1.696e-06		-0.606	3.252e-06		-0.686	-6.35e-06		-0.686	-1.178e-05		-0.686	-1.064e-05			-0.686	-1.828e-05
-0.685	-1.539e-06		-0.605	3.016e-06		-0.685	-6.326e-06		-0.685	-1.168e-05		-0.685	-1.062e-05			-0.685	-1.829e-05
-0.684	-1.682e-06		-0.604	3.202e-06		-0.684	-6.365e-06		-0.684	-1.173e-05		-0.684	-1.065e-05			-0.684	-1.832e-05
-0.683	-1.522e-06		-0.603	2.999e-06		-0.683	-6.359e-06		-0.683	-1.161e-05		-0.683	-1.062e-05			-0.683	-1.832e-05
-0.682	-1.681e-06		-0.602	3.194e-06		-0.682	-6.386e-06		-0.682	-1.168e-05		-0.682	-1.063e-05			-0.682	-1.835e-05
-0.681	-1.505e-06		-0.601	2.983e-06		-0.681	-6.349e-06		-0.681	-1.154e-05		-0.681	-1.061e-05			-0.681	-1.832e-05
-0.68	-1.662e-06		-0.6	3.158e-06		-0.68	-6.374e-06		-0.68	-1.159e-05		-0.68	-1.062e-05			-0.68	-1.834e-05
-0.679	-1.479e-06		-0.599	2.955e-06		-0.679	-6.386e-06		-0.679	-1.147e-05		-0.679	-1.057e-05			-0.679	-1.831e-05
-0.678	-1.658e-06		-0.598	3.122e-06		-0.678	-6.389e-06		-0.678	-1.152e-05		-0.678	-1.059e-05			-0.678	-1.834e-05
-0.677	-1.49e-06		-0.597	2.899e-06		-0.677	-6.395e-06		-0.677	-1.138e-05		-0.677	-1.057e-05			-0.677	-1.832e-05
-0.676	-1.651e-06		-0.596	3.102e-06		-0.676	-6.408e-06		-0.676	-1.144e-05		-0.676	-1.056e-05			-0.676	-1.835e-05
-0.675	-1.485e-06		-0.595	2.89e-06		-0.675	-6.396e-06		-0.675	-1.129e-05		-0.675	-1.053e-05			-0.675	-1.83e-05
-0.674	-1.623e-06		-0.594	3.094e-06		-0.674	-6.427e-06		-0.674	-1.132e-05		-0.674	-1.054e-05			-0.674	-1.833e-05
-0.673	-1.46e-06		-0.593	2.878e-06		-0.673	-6.398e-06		-0.673	-1.117e-05		-0.673	-1.049e-05			-0.673	-1.832e-05
-0.672	-1.611e-06		-0.592	3.062e-06		-0.672	-6.415e-06		-0.672	-1.121e-05		-0.672	-1.051e-05			-0.672	-1.833e-05
-0.671	-1.458e-06		-0.591	2.857e-06		-0.671	-6.4e-06		-0.671	-1.105e-05		-0.671	-1.047e-05			-0.671	-1.831e-05
-0.67	-1.63e-06		-0.59	3.03e-06		-0.67	-6.43e-06		-0.67	-1.11e-05		-0.67	-1.048e-05			-0.67	-1.831e-05
-0.669	-1.451e-06		-0.589	2.828e-06		-0.669	-6.393e-06		-0.669	-1.094e-05		-0.669	-1.041e-05			-0.669	-1.827e-05
-0.668	-1.602e-06		-0.588	3.026e-06		-0.668	-6.425e-06		-0.668	-1.098e-05		-0.668	-1.04e-05			-0.668	-1.831e-05
-0.667	-1.44e-06		-0.587	2.787e-06		-0.667	-6.399e-06		-0.667	-1.081e-05		-0.667	-1.034e-05			-0.667	-1.828e-05
-0.666	-1.59e-06		-0.586	3e-06		-0.666	-6.449e-06		-0.666	-1.084e-05		-0.666	-1.036e-05			-0.666	-1.83e-05
-0.665	-1.444e-06		-0.585	2.756e-06		-0.665	-6.393e-06		-0.665	-1.067e-05		-0.665	-1.029e-05			-0.665	-1.827e-05
-0.664	-1.617e-06		-0.584	2.956e-06		-0.664	-6.417e-06		-0.664	-1.07e-05		-0.664	-1.03e-05			-0.664	-1.827e-05
-0.663	-1.422e-06		-0.583	2.751e-06		-0.663	-6.418e-06		-0.663	-1.054e-05		-0.663	-1.025e-05			-0.663	-1.823e-05
-0.662	-1.612e-06		-0.582	2.946e-06		-0.662	-6.423e-06		-0.662	-1.056e-05		-0.662	-1.026e-05			-0.662	-1.825e-05
-0.661	-1.425e-06		-0.581	2.744e-06		-0.661	-6.378e-06		-0.661	-1.039e-05		-0.661	-1.019e-05			-0.661	-1.823e-05
-0.66	-1.613e-06		-0.58	2.914e-06		-0.66	-6.432e-06		-0.66	-1.042e-05		-0.66	-1.016e-05			-0.66	-1.823e-05
-0.659	-1.417e-06		-0.579	2.708e-06		-0.659	-6.392e-06		-0.659	-1.022e-05		-0.659	-1.01e-05			-0.659	-1.82e-05
-0.658	-1.596e-06		-0.578	2.889e-06		-0.658	-6.413e-06		-0.658	-1.027e-05		-0.658	-1.007e-05			-0.658	-1.82e-05
-0.657	-1.429e-06		-0.577	2.684e-06		-0.657	-6.409e-06		-0.657	-1.006e-05		-0.657	-1.003e-05			-0.657	-1.819e-05
-0.656	-1.594e-06		-0.576	2.884e-06		-0.656	-6.417e-06		-0.656	-1.012e-05		-0.656	-1.003e-05			-0.656	-1.817e-05
-0.655	-1.431e-06		-0.575	2.671e-06		-0.655	-6.38e-06		-0.655	-9.919e-06		-0.655	-9.95e-06			-0.655	-1.813e-05
-0.654	-1.591e-06		-0.574	2.845e-06		-0.654	-6.399e-06		-0.654	-9.958e-06		-0.654	-9.929e-06			-0.654	-1.814e-05
-0.653	-1.405e-06		-0.573	2.652e-06		-0.653	-6.375e-06		-0.653	-9.752e-06		-0.653	-9.891e-06			-0.653	-1.809e-05
-0.652	-1.585e-06		-0.572	2.822e-06		-0.652	-6.415e-06		-0.652	-9.79e-06		-0.652	-9.876e-06			-0.652	-1.809e-05
-0.651	-1.413e-06		-0.571	2.628e-06		-0.651	-6.379e-06		-0.651	-9.571e-06		-0.651	-9.796e-06			-0.651	-1.806e-05
-0.65	-1.581e-06		-0.57	2.815e-06		-0.65	-6.401e-06		-0.65	-9.648e-06		-0.65	-9.787e-06			-0.65	-1.806e-05
-0.649	-1.402e-06		-0.569	2.581e-06		-0.649	-6.372e-06		-0.649	-9.436e-06		-0.649	-9.735e-06			-0.649	-1.802e-05
-0.648	-1.583e-06		-0.568	2.787e-06		-0.648	-6.363e-06		-0.648	-9.458e-06		-0.648	-9.706e-06			-0.648	-1.801e-05
-0.647	-1.408e-06		-0.567	2.584e-06		-0.647	-6.357e-06		-0.647	-9.252e-06		-0.647	-9.642e-06			-0.647	-1.798e-05
-0.646	-1.565e-06		-0.566	2.766e-06		-0.646	-6.36e-06		-0.646	-9.306e-06		-0.646	-9.634e-06			-0.646	-1.798e-05
-0.645	-1.412e-06		-0.565	2.549e-06		-0.645	-6.338e-06		-0.645	-9.109e-06		-0.645	-9.554e-06			-0.645	-1.794e-05
-0.644	-1.551e-06		-0.564	2.745e-06		-0.644	-6.351e-06		-0.644	-9.145e-06		-0.644	-9.521e-06			-0.644	-1.795e-05
-0.643	-1.406e-06		-0.563	2.547e-06		-0.643	-6.331e-06		-0.643	-8.95e-06		-0.643	-9.458e-06			-0.643	-1.789e-05
-0.642	-1.569e-06		-0.562	2.708e-06		-0.642	-6.344e-06		-0.642	-8.998e-06		-0.642	-9.444e-06			-0.642	-1.79e-05
-0.641	-1.386e-06		-0.561	2.508e-06		-0.641	-6.322e-06		-0.641	-8.798e-06		-0.641	-9.365e-06			-0.641	-1.786e-05
-0.64	-1.564e-06		-0.56	2.686e-06		-0.64	-6.346e-06		-0.64	-8.826e-06		-0.64	-9.354e-06			-0.64	-1.783e-05
-0.639	-1.382e-06		-0.559	2.519e-06		-0.639	-6.302e-06		-0.639	-8.632e-06		-0.639	-9.293e-06			-0.639	-1.777e-05
-0.638	-1.552e-06		-0.558	2.683e-06		-0.638	-6.323e-06		-0.638	-8.69e-06		-0.638	-9.263e-06			-0.638	-1.776e-05
-0.637	-1.395e-06		-0.557	2.489e-06		-0.637	-6.291e-06		-0.637	-8.485e-06		-0.637	-9.191e-06			-0.637	-1.773e-05
-0.636	-1.565e-06		-0.556	2.654e-06		-0.636	-6.29e-06		-0.636	-8.549e-06		-0.636	-9.176e-06			-0.636	-1.771e-05
-0.635	-1.384e-06		-0.555	2.47e-06		-0.635	-6.26e-06		-0.635	-8.343e-06		-0.635	-9.1e-06			-0.635	-1.767e-05
-0.634	-1.557e-06		-0.554	2.623e-06		-0.634	-6.277e-06		-0.634	-8.406e-06		-0.634	-9.079e-06			-0.634	-1.766e-05
-0.633	-1.388e-06		-0.553	2.456e-06		-0.633	-6.267e-06		-0.633	-8.196e-06		-0.633	-8.986e-06			-0.633	-1.761e-05
-0.632	-1.557e-06		-0.552	2.629e-06		-0.632	-6.274e-06		-0.632	-8.266e-06		-0.632	-8.995e-06			-0.632	-1.762e-05
-0.631	-1.382e-06		-0.551	2.437e-06		-0.631	-6.237e-06		-0.631	-8.058e-06		-0.631	-8.922e-06			-0.631	-1.757e-05
-0.63	-1.553e-06		-0.55	2.606e-06		-0.63	-6.224e-06		-0.63	-8.121e-06		-0.63	-8.883e-06			-0.63	-1.756e-05
-0.629	-1.38e-06		-0.549	2.423e-06		-0.629	-6.223e-06		-0.629	-7.916e-06		-0.629	-8.816e-06			-0.629	-1.751e-05
-0.628	-1.551e-06		-0.548	2.601e-06		-0.628	-6.225e-06		-0.628	-8.012e-06		-0.628	-8.838e-06			-0.628	-1.75e-05
-0.627	-1.377e-06		-0.547	2.379e-06		-0.627	-6.196e-06		-0.627	-7.777e-06		-0.627	-8.739e-06			-0.627	-1.745e-05
-0.626	-1.563e-06		-0.546	2.55e-06		-0.626	-6.191e-06		-0.626	-7.851e-06		-0.626	-8.723e-06			-0.626	-1.744e-05
-0.625	-1.394e-06		-0.545	2.391e-06		-0.625	-6.186e-06		-0.625	-7.637e-06		-0.625	-8.644e-06			-0.625	-1.739e-05
-0.624	-1.542e-06		-0.544	2.552e-06		-0.624	-6.169e-06		-0.624	-7.725e-06		-0.624	-8.643e-06			-0.624	-1.738e-05
-0.623	-1.406e-06		-0.543	2.346e-06		-0.623	-6.151e-06		-0.623	-7.507e-06		-0.623	-8.571e-06			-0.623	-1.734e-05
-0.622	-1.554e-06		-0.542	2.535e-06		-0.622	-6.166e-06		-0.622	-7.6e-06		-0.622	-8.526e-06			-0.622	-1.733e-05
-0.621	-1.395e-06		-0.541	2.343e-06		-0.621	-6.125e-06		-0.621	-7.389e-06		-0.621	-8.473e-06			-0.621	-1.728e-05
-0.62	-1.549e-06		-0.54	2.52e-06		-0.62	-6.131e-06		-0.62	-7.47e-06		-0.62	-8.496e-06			-0.62	-1.726e-05
-0.619	-1.387e-06		-0.539	2.322e-06		-0.619	-6.112e-06		-0.619	-7.26e-06		-0.619	-8.414e-06			-0.619	-1.721e-05
-0.618	-1.559e-06		-0.538	2.494e-06		-0.618	-6.127e-06		-0.618	-7.363e-06		-0.618	-8.405e-06			-0.618	-1.719e-05
-0.617	-1.391e-06		-0.537	2.322e-06		-0.617	-6.103e-06		-0.617	-7.142e-06		-0.617	-8.339e-06			-0.617	-1.714e-05
-0.616	-1.546e-06		-0.536	2.497e-06		-0.616	-6.097e-06		-0.616	-7.228e-06		-0.616	-8.32e-06			-0.616	-1.714e-05
-0.615	-1.384e-06		-0.535	2.288e-06		-0.615	-6.061e-06		-0.615	-7.018e-06		-0.615	-8.24e-06			-0.615	-1.709e-05
-0.614	-1.555e-06		-0.534	2.473e-06		-0.614	-6.061e-06		-0.614	-7.115e-06		-0.614	-8.221e-06			-0.614	-1.708e-05
-0.613	-1.395e-06		-0.533	2.276e-06		-0.613	-6.026e-06		-0.613	-6.918e-06		-0.613	-8.161e-06			-0.613	-1.702e-05
-0.612	-1.562e-06		-0.532	2.446e-06		-0.612	-6.045e-06		-0.612	-7.009e-06		-0.612	-8.135e-06			-0.612	-1.7e-05
-0.611	-1.38e-06		-0.531	2.263e-06		-0.611	-6.008e-06		-0.611	-6.814e-06		-0.611	-8.064e-06			-0.611	-1.694e-05
-0.61	-1.562e-06		-0.53	2.434e-06		-0.61	-6.017e-06		-0.61	-6.899e-06		-0.61	-8.062e-06			-0.61	-1.691e-05
-0.609	-1.379e-06		-0.529	2.248e-06		-0.609	-5.968e-06		-0.609	-6.687e-06		-0.609	-8.015e-06			-0.609	-1.687e-05
-0.608	-1.558e-06		-0.528	2.424e-06		-0.608	-5.994e-06		-0.608	-6.801e-06		-0.608	-7.984e-06			-0.608	-1.684e-05
-0.607	-1.376e-06		-0.527	2.231e-06		-0.607	-5.958e-06		-0.607	-6.583e-06		-0.607	-7.913e-06			-0.607	-1.679e-05
-0.606	-1.551e-06		-0.526	2.414e-06		-0.606	-5.954e-06		-0.606	-6.7e-06		-0.606	-7.896e-06			-0.606	-1.677e-05
-0.605	-1.399e-06		-0.525	2.225e-06		-0.605	-5.924e-06		-0.605	-6.469e-06		-0.605	-7.842e-06			-0.605	-1.672e-05
-0.604	-1.557e-06		-0.524	2.39e-06		-0.604	-5.937e-06		-0.604	-6.604e-06		-0.604	-7.815e-06			-0.604	-1.67e-05
-0.603	-1.394e-06		-0.523	2.213e-06		-0.603	-5.877e-06		-0.603	-6.373e-06		-0.603	-7.756e-06			-0.603	-1.668e-05
-0.602	-1.558e-06		-0.522	2.377e-06		-0.602	-5.9e-06		-0.602	-6.501e-06		-0.602	-7.739e-06			-0.602	-1.662e-05
-0.601	-1.391e-06		-0.521	2.2e-06		-0.601	-5.878e-06		-0.601	-6.302e-06		-0.601	-7.669e-06			-0.601	-1.658e-05
-0.6	-1.571e-06		-0.52	2.367e-06		-0.6	-5.876e-06		-0.6	-6.399e-06		-0.6	-7.657e-06			-0.6	-1.657e-05
-0.599	-1.38e-06		-0.519	2.178e-06		-0.599	-5.862e-06		-0.599	-6.183e-06		-0.599	-7.596e-06			-0.599	-1.651e-05
-0.598	-1.557e-06		-0.518	2.349e-06		-0.598	-5.854e-06		-0.598	-6.311e-06		-0.598	-7.591e-06			-0.598	-1.648e-05
-0.597	-1.378e-06		-0.517	2.161e-06		-0.597	-5.805e-06		-0.597	-6.101e-06		-0.597	-7.532e-06			-0.597	-1.641e-05
-0.596	-1.569e-06		-0.516	2.345e-06		-0.596	-5.815e-06		-0.596	-6.231e-06		-0.596	-7.51e-06			-0.596	-1.639e-05
-0.595	-1.405e-06		-0.515	2.165e-06		-0.595	-5.757e-06		-0.595	-5.997e-06		-0.595	-7.444e-06			-0.595	-1.634e-05
-0.594	-1.571e-06		-0.514	2.329e-06		-0.594	-5.761e-06		-0.594	-6.128e-06		-0.594	-7.446e-06			-0.594	-1.632e-05
-0.593	-1.396e-06		-0.513	2.142e-06		-0.593	-5.76e-06		-0.593	-5.941e-06		-0.593	-7.382e-06			-0.593	-1.626e-05
-0.592	-1.569e-06		-0.512	2.325e-06		-0.592	-5.753e-06		-0.592	-6.062e-06		-0.592	-7.353e-06			-0.592	-1.625e-05
-0.591	-1.404e-06		-0.511	2.124e-06		-0.591	-5.722e-06		-0.591	-5.86e-06		-0.591	-7.311e-06			-0.591	-1.619e-05
-0.59	-1.57e-06		-0.51	2.272e-06		-0.59	-5.731e-06		-0.59	-5.971e-06		-0.59	-7.293e-06			-0.59	-1.616e-05
-0.589	-1.375e-06		-0.509	2.105e-06		-0.589	-5.684e-06		-0.589	-5.782e-06		-0.589	-7.254e-06			-0.589	-1.609e-05
-0.588	-1.588e-06		-0.508	2.26e-06		-0.588	-5.686e-06		-0.588	-5.894e-06		-0.588	-7.247e-06			-0.588	-1.606e-05
-0.587	-1.394e-06		-0.507	2.099e-06		-0.587	-5.648e-06		-0.587	-5.691e-06		-0.587	-7.197e-06			-0.587	-1.602e-05
-0.586	-1.571e-06		-0.506	2.272e-06		-0.586	-5.654e-06		-0.586	-5.822e-06		-0.586	-7.163e-06			-0.586	-1.599e-05
-0.585	-1.386e-06		-0.505	2.09e-06		-0.585	-5.599e-06		-0.585	-5.618e-06		-0.585	-7.114e-06			-0.585	-1.593e-05
-0.584	-1.559e-06		-0.504	2.265e-06		-0.584	-5.618e-06		-0.584	-5.756e-06		-0.584	-7.093e-06			-0.584	-1.59e-05
-0.583	-1.407e-06		-0.503	2.074e-06		-0.583	-5.578e-06		-0.583	-5.561e-06		-0.583	-7.045e-06			-0.583	-1.585e-05
-0.582	-1.577e-06		-0.502	2.256e-06		-0.582	-5.593e-06		-0.582	-5.682e-06		-0.582	-7.047e-06			-0.582	-1.582e-05
-0.581	-1.406e-06		-0.501	2.057e-06		-0.581	-5.552e-06		-0.581	-5.489e-06		-0.581	-6.984e-06			-0.581	-1.577e-05
-0.58	-1.571e-06		-0.5	2.246e-06		-0.58	-5.545e-06		-0.58	-5.628e-06		-0.58	-6.983e-06			-0.58	-1.573e-05
-0.579	-1.407e-06		-0.499	2.052e-06		-0.579	-5.543e-06		-0.579	-5.416e-06		-0.579	-6.946e-06			-0.579	-1.57e-05
-0.578	-1.586e-06		-0.498	2.212e-06		-0.578	-5.526e-06		-0.578	-5.546e-06		-0.578	-6.93e-06			-0.578	-1.566e-05
-0.577	-1.407e-06		-0.497	2.042e-06		-0.577	-5.482e-06		-0.577	-5.352e-06		-0.577	-6.873e-06			-0.577	-1.562e-05
-0.576	-1.578e-06		-0.496	2.231e-06		-0.576	-5.481e-06		-0.576	-5.474e-06		-0.576	-6.865e-06			-0.576	-1.556e-05
-0.575	-1.418e-06		-0.495	2.011e-06		-0.575	-5.472e-06		-0.575	-5.294e-06		-0.575	-6.8e-06			-0.575	-1.551e-05
-0.574	-1.582e-06		-0.494	2.206e-06		-0.574	-5.449e-06		-0.574	-5.433e-06		-0.574	-6.811e-06			-0.574	-1.549e-05
-0.573	-1.412e-06		-0.493	2.015e-06		-0.573	-5.412e-06		-0.573	-5.227e-06		-0.573	-6.739e-06			-0.573	-1.543e-05
-0.572	-1.585e-06		-0.492	2.207e-06		-0.572	-5.411e-06		-0.572	-5.356e-06		-0.572	-6.765e-06			-0.572	-1.541e-05
-0.571	-1.422e-06		-0.491	2.025e-06		-0.571	-5.381e-06		-0.571	-5.161e-06		-0.571	-6.706e-06			-0.571	-1.536e-05
-0.57	-1.591e-06		-0.49	2.18e-06		-0.57	-5.397e-06		-0.57	-5.295e-06		-0.57	-6.673e-06			-0.57	-1.531e-05
-0.569	-1.413e-06		-0.489	2.008e-06		-0.569	-5.362e-06		-0.569	-5.092e-06		-0.569	-6.62e-06			-0.569	-1.527e-05
-0.568	-1.586e-06		-0.488	2.17e-06		-0.568	-5.342e-06		-0.568	-5.238e-06		-0.568	-6.638e-06			-0.568	-1.525e-05
-0.567	-1.418e-06		-0.487	1.983e-06		-0.567	-5.306e-06		-0.567	-5.038e-06		-0.567	-6.591e-06			-0.567	-1.52e-05
-0.566	-1.588e-06		-0.486	2.153e-06		-0.566	-5.302e-06		-0.566	-5.184e-06		-0.566	-6.571e-06			-0.566	-1.515e-05
-0.565	-1.424e-06		-0.485	1.98e-06		-0.565	-5.28e-06		-0.565	-4.99e-06		-0.565	-6.521e-06			-0.565	-1.509e-05
-0.564	-1.581e-06		-0.484	2.156e-06		-0.564	-5.28e-06		-0.564	-5.129e-06		-0.564	-6.514e-06			-0.564	-1.508e-05
-0.563	-1.43e-06		-0.483	1.978e-06		-0.563	-5.254e-06		-0.563	-4.931e-06		-0.563	-6.472e-06			-0.563	-1.501e-05
-0.562	-1.597e-06		-0.482	2.149e-06		-0.562	-5.224e-06		-0.562	-5.076e-06		-0.562	-6.482e-06			-0.562	-1.499e-05
-0.561	-1.41e-06		-0.481	1.967e-06		-0.561	-5.219e-06		-0.561	-4.862e-06		-0.561	-6.436e-06			-0.561	-1.494e-05
-0.56	-1.596e-06		-0.48	2.131e-06		-0.56	-5.217e-06		-0.56	-5.008e-06		-0.56	-6.425e-06			-0.56	-1.49e-05
-0.559	-1.412e-06		-0.479	1.95e-06		-0.559	-5.198e-06		-0.559	-4.807e-06		-0.559	-6.37e-06			-0.559	-1.486e-05
-0.558	-1.602e-06		-0.478	2.12e-06		-0.558	-5.165e-06		-0.558	-4.972e-06		-0.558	-6.366e-06			-0.558	-1.482e-05
-0.557	-1.427e-06		-0.477	1.943e-06		-0.557	-5.161e-06		-0.557	-4.77e-06		-0.557	-6.332e-06			-0.557	-1.477e-05
-0.556	-1.605e-06		-0.476	2.127e-06		-0.556	-5.149e-06		-0.556	-4.955e-06		-0.556	-6.336e-06			-0.556	-1.471e-05
-0.555	-1.426e-06		-0.475	1.936e-06		-0.555	-5.096e-06		-0.555	-4.705e-06		-0.555	-6.286e-06			-0.555	-1.466e-05
-0.554	-1.596e-06		-0.474	2.103e-06		-0.554	-5.109e-06		-0.554	-4.868e-06		-0.554	-6.27e-06			-0.554	-1.463e-05
-0.553	-1.437e-06		-0.473	1.927e-06		-0.553	-5.074e-06		-0.553	-4.657e-06		-0.553	-6.239e-06			-0.553	-1.459e-05
-0.552	-1.597e-06		-0.472	2.098e-06		-0.552	-5.059e-06		-0.552	-4.791e-06		-0.552	-6.248e-06			-0.552	-1.454e-05
-0.551	-1.437e-06		-0.471	1.916e-06		-0.551	-5.034e-06		-0.551	-4.6e-06		-0.551	-6.19e-06			-0.551	-1.45e-05
-0.55	-1.585e-06		-0.47	2.092e-06		-0.55	-5.025e-06		-0.55	-4.753e-06		-0.55	-6.188e-06			-0.55	-1.446e-05
-0.549	-1.448e-06		-0.469	1.919e-06		-0.549	-4.988e-06		-0.549	-4.561e-06		-0.549	-6.14e-06			-0.549	-1.441e-05
-0.548	-1.619e-06		-0.468	2.074e-06		-0.548	-5.001e-06		-0.548	-4.712e-06		-0.548	-6.141e-06			-0.548	-1.436e-05
-0.547	-1.415e-06		-0.467	1.901e-06		-0.547	-4.958e-06		-0.547	-4.498e-06		-0.547	-6.08e-06			-0.547	-1.432e-05
-0.546	-1.612e-06		-0.466	2.049e-06		-0.546	-4.946e-06		-0.546	-4.661e-06		-0.546	-6.09e-06			-0.546	-1.429e-05
-0.545	-1.423e-06		-0.465	1.902e-06		-0.545	-4.92e-06		-0.545	-4.451e-06		-0.545	-6.06e-06			-0.545	-1.424e-05
-0.544	-1.618e-06		-0.464	2.067e-06		-0.544	-4.929e-06		-0.544	-4.606e-06		-0.544	-6.05e-06			-0.544	-1.419e-05
-0.543	-1.44e-06		-0.463	1.885e-06		-0.543	-4.876e-06		-0.543	-4.39e-06		-0.543	-6.021e-06			-0.543	-1.415e-05
-0.542	-1.617e-06		-0.462	2.047e-06		-0.542	-4.884e-06		-0.542	-4.6e-06		-0.542	-6.013e-06			-0.542	-1.409e-05
-0.541	-1.446e-06		-0.461	1.893e-06		-0.541	-4.868e-06		-0.541	-4.385e-06		-0.541	-5.983e-06			-0.541	-1.405e-05
-0.54	-1.624e-06		-0.46	2.041e-06		-0.54	-4.841e-06		-0.54	-4.523e-06		-0.54	-5.981e-06			-0.54	-1.4e-05
-0.539	-1.451e-06		-0.459	1.874e-06		-0.539	-4.809e-06		-0.539	-4.328e-06		-0.539	-5.926e-06			-0.539	-1.396e-05
-0.538	-1.608e-06		-0.458	2.029e-06		-0.538	-4.81e-06		-0.538	-4.493e-06		-0.538	-5.953e-06			-0.538	-1.393e-05
-0.537	-1.448e-06		-0.457	1.877e-06		-0.537	-4.769e-06		-0.537	-4.294e-06		-0.537	-5.911e-06			-0.537	-1.386e-05
-0.536	-1.612e-06		-0.456	2.039e-06		-0.536	-4.764e-06		-0.536	-4.44e-06		-0.536	-5.893e-06			-0.536	-1.381e-05
-0.535	-1.43e-06		-0.455	1.855e-06		-0.535	-4.741e-06		-0.535	-4.256e-06		-0.535	-5.853e-06			-0.535	-1.376e-05
-0.534	-1.62e-06		-0.454	2.022e-06		-0.534	-4.734e-06		-0.534	-4.396e-06		-0.534	-5.863e-06			-0.534	-1.374e-05
-0.533	-1.444e-06		-0.453	1.864e-06		-0.533	-4.699e-06		-0.533	-4.193e-06		-0.533	-5.817e-06			-0.533	-1.369e-05
-0.532	-1.619e-06		-0.452	2.009e-06		-0.532	-4.7e-06		-0.532	-4.361e-06		-0.532	-5.815e-06			-0.532	-1.365e-05
-0.531	-1.451e-06		-0.451	1.854e-06		-0.531	-4.665e-06		-0.531	-4.166e-06		-0.531	-5.784e-06			-0.531	-1.359e-05
-0.53	-1.619e-06		-0.45	2.023e-06		-0.53	-4.657e-06		-0.53	-4.311e-06		-0.53	-5.789e-06			-0.53	-1.357e-05
-0.529	-1.442e-06		-0.449	1.864e-06		-0.529	-4.626e-06		-0.529	-4.121e-06		-0.529	-5.756e-06			-0.529	-1.35e-05
-0.528	-1.639e-06		-0.448	1.995e-06		-0.528	-4.629e-06		-0.528	-4.287e-06		-0.528	-5.741e-06			-0.528	-1.347e-05
-0.527	-1.458e-06		-0.447	1.844e-06		-0.527	-4.586e-06		-0.527	-4.089e-06		-0.527	-5.719e-06			-0.527	-1.342e-05
-0.526	-1.638e-06		-0.446	2.005e-06		-0.526	-4.577e-06		-0.526	-4.25e-06		-0.526	-5.712e-06			-0.526	-1.337e-05
-0.525	-1.46e-06		-0.445	1.83e-06		-0.525	-4.553e-06		-0.525	-4.058e-06		-0.525	-5.668e-06			-0.525	-1.333e-05
-0.524	-1.617e-06		-0.444	2.011e-06		-0.524	-4.545e-06		-0.524	-4.21e-06		-0.524	-5.667e-06			-0.524	-1.329e-05
-0.523	-1.44e-06		-0.443	1.826e-06		-0.523	-4.518e-06		-0.523	-4.012e-06		-0.523	-5.631e-06			-0.523	-1.326e-05
-0.522	-1.626e-06		-0.442	2.003e-06		-0.522	-4.52e-06		-0.522	-4.176e-06		-0.522	-5.64e-06			-0.522	-1.319e-05
-0.521	-1.47e-06		-0.441	1.84e-06		-0.521	-4.479e-06		-0.521	-3.992e-06		-0.521	-5.612e-06			-0.521	-1.316e-05
-0.52	-1.619e-06		-0.44	1.978e-06		-0.52	-4.464e-06		-0.52	-4.141e-06		-0.52	-5.62e-06			-0.52	-1.312e-05
-0.519	-1.466e-06		-0.439	1.82e-06		-0.519	-4.449e-06		-0.519	-3.944e-06		-0.519	-5.589e-06			-0.519	-1.307e-05
-0.518	-1.617e-06		-0.438	1.979e-06		-0.518	-4.442e-06		-0.518	-4.121e-06		-0.518	-5.574e-06			-0.518	-1.303e-05
-0.517	-1.461e-06		-0.437	1.823e-06		-0.517	-4.406e-06		-0.517	-3.919e-06		-0.517	-5.547e-06			-0.517	-1.3e-05
-0.516	-1.633e-06		-0.436	1.98e-06		-0.516	-4.413e-06		-0.516	-4.087e-06		-0.516	-5.557e-06			-0.516	-1.293e-05
-0.515	-1.475e-06		-0.435	1.807e-06		-0.515	-4.348e-06		-0.515	-3.877e-06		-0.515	-5.509e-06			-0.515	-1.29e-05
-0.514	-1.639e-06		-0.434	1.958e-06		-0.514	-4.361e-06		-0.514	-4.042e-06		-0.514	-5.505e-06			-0.514	-1.284e-05
-0.513	-1.48e-06		-0.433	1.8e-06		-0.513	-4.329e-06		-0.513	-3.846e-06		-0.513	-5.471e-06			-0.513	-1.28e-05
-0.512	-1.629e-06		-0.432	1.959e-06		-0.512	-4.338e-06		-0.512	-4.019e-06		-0.512	-5.48e-06			-0.512	-1.276e-05
-0.511	-1.478e-06		-0.431	1.812e-06		-0.511	-4.302e-06		-0.511	-3.824e-06		-0.511	-5.454e-06			-0.511	-1.272e-05
-0.51	-1.645e-06		-0.43	1.95e-06		-0.51	-4.29e-06		-0.51	-4e-06		-0.51	-5.453e-06			-0.51	-1.268e-05
-0.509	-1.459e-06		-0.429	1.81e-06		-0.509	-4.263e-06		-0.509	-3.789e-06		-0.509	-5.422e-06			-0.509	-1.264e-05
-0.508	-1.644e-06		-0.428	1.955e-06		-0.508	-4.261e-06		-0.508	-3.951e-06		-0.508	-5.418e-06			-0.508	-1.261e-05
-0.507	-1.471e-06		-0.427	1.799e-06		-0.507	-4.228e-06		-0.507	-3.763e-06		-0.507	-5.398e-06			-0.507	-1.253e-05
-0.506	-1.642e-06		-0.426	1.944e-06		-0.506	-4.233e-06		-0.506	-3.917e-06		-0.506	-5.384e-06			-0.506	-1.251e-05
-0.505	-1.478e-06		-0.425	1.789e-06		-0.505	-4.199e-06		-0.505	-3.719e-06		-0.505	-5.362e-06			-0.505	-1.246e-05
-0.504	-1.649e-06		-0.424	1.957e-06		-0.504	-4.192e-06		-0.504	-3.911e-06		-0.504	-5.374e-06			-0.504	-1.244e-05
-0.503	-1.473e-06		-0.423	1.778e-06		-0.503	-4.166e-06		-0.503	-3.716e-06		-0.503	-5.325e-06			-0.503	-1.238e-05
-0.502	-1.646e-06		-0.422	1.941e-06		-0.502	-4.156e-06		-0.502	-3.866e-06		-0.502	-5.322e-06			-0.502	-1.234e-05
-0.501	-1.475e-06		-0.421	1.787e-06		-0.501	-4.138e-06		-0.501	-3.67e-06		-0.501	-5.318e-06			-0.501	-1.229e-05
-0.5	-1.654e-06		-0.42	1.933e-06		-0.5	-4.148e-06		-0.5	-3.823e-06		-0.5	-5.312e-06			-0.5	-1.226e-05
-0.499	-1.481e-06		-0.419	1.785e-06		-0.499	-4.109e-06		-0.499	-3.641e-06		-0.499	-5.264e-06			-0.499	-1.221e-05
-0.498	-1.646e-06		-0.418	1.944e-06		-0.498	-4.115e-06		-0.498	-3.833e-06		-0.498	-5.278e-06			-0.498	-1.216e-05
-0.497	-1.505e-06		-0.417	1.781e-06		-0.497	-4.074e-06		-0.497	-3.623e-06		-0.497	-5.248e-06			-0.497	-1.212e-05
-0.496	-1.664e-06		-0.416	1.909e-06		-0.496	-4.068e-06		-0.496	-3.773e-06		-0.496	-5.258e-06			-0.496	-1.209e-05
-0.495	-1.484e-06		-0.415	1.767e-06		-0.495	-4.035e-06		-0.495	-3.597e-06		-0.495	-5.217e-06			-0.495	-1.205e-05
-0.494	-1.65e-06		-0.414	1.945e-06		-0.494	-4.038e-06		-0.494	-3.758e-06		-0.494	-5.244e-06			-0.494	-1.201e-05
-0.493	-1.5e-06		-0.413	1.775e-06		-0.493	-4.005e-06		-0.493	-3.566e-06		-0.493	-5.194e-06			-0.493	-1.195e-05
-0.492	-1.654e-06		-0.412	1.923e-06		-0.492	-3.995e-06		-0.492	-3.724e-06		-0.492	-5.194e-06			-0.492	-1.194e-05
-0.491	-1.487e-06		-0.411	1.749e-06		-0.491	-3.973e-06		-0.491	-3.548e-06		-0.491	-5.154e-06			-0.491	-1.188e-05
-0.49	-1.664e-06		-0.41	1.929e-06		-0.49	-3.973e-06		-0.49	-3.71e-06		-0.49	-5.174e-06			-0.49	-1.185e-05
-0.489	-1.491e-06		-0.409	1.775e-06		-0.489	-3.957e-06		-0.489	-3.495e-06		-0.489	-5.147e-06			-0.489	-1.18e-05
-0.488	-1.666e-06		-0.408	1.908e-06		-0.488	-3.921e-06		-0.488	-3.68e-06		-0.488	-5.142e-06			-0.488	-1.177e-05
-0.487	-1.478e-06		-0.407	1.774e-06		-0.487	-3.924e-06		-0.487	-3.506e-06		-0.487	-5.105e-06			-0.487	-1.173e-05
-0.486	-1.662e-06		-0.406	1.886e-06		-0.486	-3.914e-06		-0.486	-3.66e-06		-0.486	-5.115e-06			-0.486	-1.168e-05
-0.485	-1.483e-06		-0.405	1.756e-06		-0.485	-3.873e-06		-0.485	-3.463e-06		-0.485	-5.092e-06			-0.485	-1.164e-05
-0.484	-1.662e-06		-0.404	1.895e-06		-0.484	-3.864e-06		-0.484	-3.619e-06		-0.484	-5.085e-06			-0.484	-1.161e-05
-0.483	-1.51e-06		-0.403	1.744e-06		-0.483	-3.831e-06		-0.483	-3.441e-06		-0.483	-5.055e-06			-0.483	-1.16e-05
-0.482	-1.67e-06		-0.402	1.911e-06		-0.482	-3.841e-06		-0.482	-3.605e-06		-0.482	-5.05e-06			-0.482	-1.154e-05
-0.481	-1.495e-06		-0.401	1.779e-06		-0.481	-3.821e-06		-0.481	-3.426e-06		-0.481	-5.031e-06			-0.481	-1.15e-05
-0.48	-1.674e-06		-0.4	1.887e-06		-0.48	-3.804e-06		-0.48	-3.581e-06		-0.48	-5.02e-06			-0.48	-1.146e-05
-0.479	-1.498e-06		-0.399	1.735e-06		-0.479	-3.787e-06		-0.479	-3.395e-06		-0.479	-4.995e-06			-0.479	-1.144e-05
-0.478	-1.671e-06		-0.398	1.889e-06		-0.478	-3.778e-06		-0.478	-3.573e-06		-0.478	-5.01e-06			-0.478	-1.14e-05
-0.477	-1.513e-06		-0.397	1.756e-06		-0.477	-3.757e-06		-0.477	-3.367e-06		-0.477	-4.974e-06			-0.477	-1.134e-05
-0.476	-1.674e-06		-0.396	1.886e-06		-0.476	-3.744e-06		-0.476	-3.534e-06		-0.476	-4.991e-06			-0.476	-1.132e-05
-0.475	-1.495e-06		-0.395	1.752e-06		-0.475	-3.736e-06		-0.475	-3.342e-06		-0.475	-4.948e-06			-0.475	-1.128e-05
-0.474	-1.681e-06		-0.394	1.885e-06		-0.474	-3.737e-06		-0.474	-3.516e-06		-0.474	-4.947e-06			-0.474	-1.125e-05
-0.473	-1.515e-06		-0.393	1.745e-06		-0.473	-3.695e-06		-0.473	-3.334e-06		-0.473	-4.917e-06			-0.473	-1.12e-05
-0.472	-1.681e-06		-0.392	1.87e-06		-0.472	-3.691e-06		-0.472	-3.493e-06		-0.472	-4.944e-06			-0.472	-1.116e-05
-0.471	-1.514e-06		-0.391	1.746e-06		-0.471	-3.662e-06		-0.471	-3.312e-06		-0.471	-4.898e-06			-0.471	-1.115e-05
-0.47	-1.691e-06		-0.39	1.89e-06		-0.47	-3.662e-06		-0.47	-3.462e-06		-0.47	-4.911e-06			-0.47	-1.11e-05
-0.469	-1.51e-06		-0.389	1.749e-06		-0.469	-3.64e-06		-0.469	-3.293e-06		-0.469	-4.868e-06			-0.469	-1.107e-05
-0.468	-1.679e-06		-0.388	1.886e-06		-0.468	-3.628e-06		-0.468	-3.47e-06		-0.468	-4.889e-06			-0.468	-1.104e-05
-0.467	-1.509e-06		-0.387	1.73e-06		-0.467	-3.62e-06		-0.467	-3.273e-06		-0.467	-4.863e-06			-0.467	-1.1e-05
-0.466	-1.689e-06		-0.386	1.869e-06		-0.466	-3.637e-06		-0.466	-3.429e-06		-0.466	-4.865e-06			-0.466	-1.096e-05
-0.465	-1.524e-06		-0.385	1.75e-06		-0.465	-3.594e-06		-0.465	-3.241e-06		-0.465	-4.823e-06			-0.465	-1.093e-05
-0.464	-1.689e-06		-0.384	1.869e-06		-0.464	-3.583e-06		-0.464	-3.403e-06		-0.464	-4.846e-06			-0.464	-1.089e-05
-0.463	-1.503e-06		-0.383	1.74e-06		-0.463	-3.552e-06		-0.463	-3.23e-06		-0.463	-4.793e-06			-0.463	-1.086e-05
-0.462	-1.691e-06		-0.382	1.86e-06		-0.462	-3.573e-06		-0.462	-3.395e-06		-0.462	-4.816e-06			-0.462	-1.082e-05
-0.461	-1.508e-06		-0.381	1.747e-06		-0.461	-3.521e-06		-0.461	-3.195e-06		-0.461	-4.794e-06			-0.461	-1.077e-05
-0.46	-1.701e-06		-0.38	1.865e-06		-0.46	-3.522e-06		-0.46	-3.368e-06		-0.46	-4.777e-06			-0.46	-1.074e-05
-0.459	-1.527e-06		-0.379	1.727e-06		-0.459	-3.501e-06		-0.459	-3.176e-06		-0.459	-4.755e-06			-0.459	-1.072e-05
-0.458	-1.69e-06		-0.378	1.875e-06		-0.458	-3.503e-06		-0.458	-3.355e-06		-0.458	-4.774e-06			-0.458	-1.068e-05
-0.457	-1.521e-06		-0.377	1.724e-06		-0.457	-3.481e-06		-0.457	-3.176e-06		-0.457	-4.732e-06			-0.457	-1.064e-05
-0.456	-1.689e-06		-0.376	1.868e-06		-0.456	-3.469e-06		-0.456	-3.36e-06		-0.456	-4.739e-06			-0.456	-1.059e-05
-0.455	-1.524e-06		-0.375	1.734e-06		-0.455	-3.452e-06		-0.455	-3.137e-06		-0.455	-4.693e-06			-0.455	-1.057e-05
-0.454	-1.69e-06		-0.374	1.85e-06		-0.454	-3.445e-06		-0.454	-3.313e-06		-0.454	-4.713e-06			-0.454	-1.054e-05
-0.453	-1.539e-06		-0.373	1.727e-06		-0.453	-3.412e-06		-0.453	-3.14e-06		-0.453	-4.675e-06			-0.453	-1.05e-05
-0.452	-1.692e-06		-0.372	1.844e-06		-0.452	-3.431e-06		-0.452	-3.29e-06		-0.452	-4.693e-06			-0.452	-1.047e-05
-0.451	-1.522e-06		-0.371	1.736e-06		-0.451	-3.407e-06		-0.451	-3.106e-06		-0.451	-4.648e-06			-0.451	-1.042e-05
-0.45	-1.702e-06		-0.37	1.86e-06		-0.45	-3.397e-06		-0.45	-3.263e-06		-0.45	-4.687e-06			-0.45	-1.039e-05
-0.449	-1.545e-06		-0.369	1.733e-06		-0.449	-3.4e-06		-0.449	-3.099e-06		-0.449	-4.64e-06			-0.449	-1.036e-05
-0.448	-1.692e-06		-0.368	1.854e-06		-0.448	-3.388e-06		-0.448	-3.249e-06		-0.448	-4.659e-06			-0.448	-1.031e-05
-0.447	-1.528e-06		-0.367	1.733e-06		-0.447	-3.359e-06		-0.447	-3.067e-06		-0.447	-4.612e-06			-0.447	-1.029e-05
-0.446	-1.707e-06		-0.366	1.863e-06		-0.446	-3.352e-06		-0.446	-3.239e-06		-0.446	-4.63e-06			-0.446	-1.027e-05
-0.445	-1.536e-06		-0.365	1.716e-06		-0.445	-3.338e-06		-0.445	-3.064e-06		-0.445	-4.601e-06			-0.445	-1.025e-05
-0.444	-1.707e-06		-0.364	1.859e-06		-0.444	-3.331e-06		-0.444	-3.225e-06		-0.444	-4.612e-06			-0.444	-1.019e-05
-0.443	-1.548e-06		-0.363	1.714e-06		-0.443	-3.319e-06		-0.443	-3.048e-06		-0.443	-4.576e-06			-0.443	-1.017e-05
-0.442	-1.717e-06		-0.362	1.857e-06		-0.442	-3.305e-06		-0.442	-3.21e-06		-0.442	-4.602e-06			-0.442	-1.014e-05
-0.441	-1.533e-06		-0.361	1.727e-06		-0.441	-3.291e-06		-0.441	-3.041e-06		-0.441	-4.547e-06			-0.441	-1.01e-05
-0.44	-1.705e-06		-0.36	1.857e-06		-0.44	-3.285e-06		-0.44	-3.193e-06		-0.44	-4.565e-06			-0.44	-1.007e-05
-0.439	-1.56e-06		-0.359	1.738e-06		-0.439	-3.259e-06		-0.439	-3.022e-06		-0.439	-4.543e-06			-0.439	-1.003e-05
-0.438	-1.71e-06		-0.358	1.853e-06		-0.438	-3.265e-06		-0.438	-3.168e-06		-0.438	-4.556e-06			-0.438	-1.001e-05
-0.437	-1.565e-06		-0.357	1.736e-06		-0.437	-3.229e-06		-0.437	-3.01e-06		-0.437	-4.506e-06			-0.437	-9.989e-06
-0.436	-1.714e-06		-0.356	1.844e-06		-0.436	-3.226e-06		-0.436	-3.168e-06		-0.436	-4.51e-06			-0.436	-9.943e-06
-0.435	-1.54e-06		-0.355	1.726e-06		-0.435	-3.208e-06		-0.435	-2.997e-06		-0.435	-4.494e-06			-0.435	-9.893e-06
-0.434	-1.72e-06		-0.354	1.834e-06		-0.434	-3.205e-06		-0.434	-3.152e-06		-0.434	-4.523e-06			-0.434	-9.886e-06
-0.433	-1.564e-06		-0.353	1.733e-06		-0.433	-3.197e-06		-0.433	-2.979e-06		-0.433	-4.474e-06			-0.433	-9.841e-06
-0.432	-1.723e-06		-0.352	1.845e-06		-0.432	-3.197e-06		-0.432	-3.142e-06		-0.432	-4.481e-06			-0.432	-9.811e-06
-0.431	-1.54e-06		-0.351	1.712e-06		-0.431	-3.172e-06		-0.431	-2.953e-06		-0.431	-4.465e-06			-0.431	-9.795e-06
-0.43	-1.705e-06		-0.35	1.848e-06		-0.43	-3.169e-06		-0.43	-3.119e-06		-0.43	-4.493e-06			-0.43	-9.779e-06
-0.429	-1.549e-06		-0.349	1.717e-06		-0.429	-3.159e-06		-0.429	-2.953e-06		-0.429	-4.42e-06			-0.429	-9.73e-06
-0.428	-1.726e-06		-0.348	1.828e-06		-0.428	-3.151e-06		-0.428	-3.111e-06		-0.428	-4.432e-06			-0.428	-9.714e-06
-0.427	-1.532e-06		-0.347	1.714e-06		-0.427	-3.11e-06		-0.427	-2.938e-06		-0.427	-4.421e-06			-0.427	-9.665e-06
-0.426	-1.722e-06		-0.346	1.843e-06		-0.426	-3.117e-06		-0.426	-3.093e-06		-0.426	-4.442e-06			-0.426	-9.621e-06
-0.425	-1.553e-06		-0.345	1.706e-06		-0.425	-3.12e-06		-0.425	-2.931e-06		-0.425	-4.389e-06			-0.425	-9.595e-06
-0.424	-1.722e-06		-0.344	1.825e-06		-0.424	-3.111e-06		-0.424	-3.093e-06		-0.424	-4.418e-06			-0.424	-9.582e-06
-0.423	-1.557e-06		-0.343	1.713e-06		-0.423	-3.079e-06		-0.423	-2.902e-06		-0.423	-4.383e-06			-0.423	-9.546e-06
-0.422	-1.725e-06		-0.342	1.822e-06		-0.422	-3.111e-06		-0.422	-3.067e-06		-0.422	-4.399e-06			-0.422	-9.51e-06
-0.421	-1.566e-06		-0.341	1.719e-06		-0.421	-3.06e-06		-0.421	-2.9e-06		-0.421	-4.366e-06			-0.421	-9.499e-06
-0.42	-1.736e-06		-0.34	1.835e-06		-0.42	-3.069e-06		-0.42	-3.054e-06		-0.42	-4.381e-06			-0.42	-9.46e-06
-0.419	-1.549e-06		-0.339	1.718e-06		-0.419	-3.064e-06		-0.419	-2.885e-06		-0.419	-4.341e-06			-0.419	-9.431e-06
-0.418	-1.726e-06		-0.338	1.838e-06		-0.418	-3.04e-06		-0.418	-3.04e-06		-0.418	-4.36e-06			-0.418	-9.401e-06
-0.417	-1.576e-06		-0.337	1.722e-06		-0.417	-3.033e-06		-0.417	-2.893e-06		-0.417	-4.319e-06			-0.417	-9.367e-06
-0.416	-1.738e-06		-0.336	1.834e-06		-0.416	-3.009e-06		-0.416	-3.024e-06		-0.416	-4.342e-06			-0.416	-9.35e-06
-0.415	-1.559e-06		-0.335	1.727e-06		-0.415	-3.004e-06		-0.415	-2.86e-06		-0.415	-4.294e-06			-0.415	-9.306e-06
-0.414	-1.728e-06		-0.334	1.829e-06		-0.414	-2.993e-06		-0.414	-3.016e-06		-0.414	-4.327e-06			-0.414	-9.285e-06
-0.413	-1.558e-06		-0.333	1.72e-06		-0.413	-2.987e-06		-0.413	-2.861e-06		-0.413	-4.285e-06			-0.413	-9.255e-06
-0.412	-1.736e-06		-0.332	1.858e-06		-0.412	-2.985e-06		-0.412	-2.997e-06		-0.412	-4.308e-06			-0.412	-9.227e-06
-0.411	-1.574e-06		-0.331	1.712e-06		-0.411	-2.97e-06		-0.411	-2.87e-06		-0.411	-4.284e-06			-0.411	-9.201e-06
-0.41	-1.759e-06		-0.33	1.847e-06		-0.41	-2.983e-06		-0.41	-2.996e-06		-0.41	-4.279e-06			-0.41	-9.164e-06
-0.409	-1.577e-06		-0.329	1.728e-06		-0.409	-2.952e-06		-0.409	-2.843e-06		-0.409	-4.256e-06			-0.409	-9.152e-06
-0.408	-1.751e-06		-0.328	1.834e-06		-0.408	-2.954e-06		-0.408	-2.991e-06		-0.408	-4.28e-06			-0.408	-9.129e-06
-0.407	-1.574e-06		-0.327	1.733e-06		-0.407	-2.946e-06		-0.407	-2.824e-06		-0.407	-4.246e-06			-0.407	-9.092e-06
-0.406	-1.739e-06		-0.326	1.832e-06		-0.406	-2.934e-06		-0.406	-2.966e-06		-0.406	-4.26e-06			-0.406	-9.077e-06
-0.405	-1.591e-06		-0.325	1.716e-06		-0.405	-2.927e-06		-0.405	-2.831e-06		-0.405	-4.237e-06			-0.405	-9.038e-06
-0.404	-1.742e-06		-0.324	1.839e-06		-0.404	-2.924e-06		-0.404	-2.944e-06		-0.404	-4.25e-06			-0.404	-9.011e-06
-0.403	-1.583e-06		-0.323	1.72e-06		-0.403	-2.903e-06		-0.403	-2.786e-06		-0.403	-4.214e-06			-0.403	-8.989e-06
-0.402	-1.752e-06		-0.322	1.821e-06		-0.402	-2.896e-06		-0.402	-2.934e-06		-0.402	-4.23e-06			-0.402	-8.955e-06
-0.401	-1.585e-06		-0.321	1.71e-06		-0.401	-2.885e-06		-0.401	-2.788e-06		-0.401	-4.202e-06			-0.401	-8.934e-06
-0.4	-1.755e-06		-0.32	1.834e-06		-0.4	-2.896e-06		-0.4	-2.932e-06		-0.4	-4.208e-06			-0.4	-8.9e-06
-0.399	-1.585e-06		-0.319	1.727e-06		-0.399	-2.863e-06		-0.399	-2.783e-06		-0.399	-4.178e-06			-0.399	-8.858e-06
-0.398	-1.757e-06		-0.318	1.837e-06		-0.398	-2.865e-06		-0.398	-2.915e-06		-0.398	-4.181e-06			-0.398	-8.844e-06
-0.397	-1.594e-06		-0.317	1.722e-06		-0.397	-2.865e-06		-0.397	-2.784e-06		-0.397	-4.161e-06			-0.397	-8.819e-06
-0.396	-1.757e-06		-0.316	1.819e-06		-0.396	-2.856e-06		-0.396	-2.905e-06		-0.396	-4.176e-06			-0.396	-8.797e-06
-0.395	-1.582e-06		-0.315	1.725e-06		-0.395	-2.836e-06		-0.395	-2.779e-06		-0.395	-4.159e-06			-0.395	-8.768e-06
-0.394	-1.76e-06		-0.314	1.836e-06		-0.394	-2.85e-06		-0.394	-2.888e-06		-0.394	-4.16e-06			-0.394	-8.739e-06
-0.393	-1.585e-06		-0.313	1.725e-06		-0.393	-2.816e-06		-0.393	-2.746e-06		-0.393	-4.126e-06			-0.393	-8.715e-06
-0.392	-1.765e-06		-0.312	1.826e-06		-0.392	-2.802e-06		-0.392	-2.895e-06		-0.392	-4.143e-06			-0.392	-8.674e-06
-0.391	-1.598e-06		-0.311	1.708e-06		-0.391	-2.795e-06		-0.391	-2.751e-06		-0.391	-4.121e-06			-0.391	-8.666e-06
-0.39	-1.759e-06		-0.31	1.825e-06		-0.39	-2.817e-06		-0.39	-2.868e-06		-0.39	-4.141e-06			-0.39	-8.64e-06
-0.389	-1.611e-06		-0.309	1.738e-06		-0.389	-2.792e-06		-0.389	-2.74e-06		-0.389	-4.097e-06			-0.389	-8.61e-06
-0.388	-1.752e-06		-0.308	1.843e-06		-0.388	-2.79e-06		-0.388	-2.862e-06		-0.388	-4.119e-06			-0.388	-8.592e-06
-0.387	-1.605e-06		-0.307	1.734e-06		-0.387	-2.776e-06		-0.387	-2.737e-06		-0.387	-4.08e-06			-0.387	-8.584e-06
-0.386	-1.765e-06		-0.306	1.829e-06		-0.386	-2.777e-06		-0.386	-2.853e-06		-0.386	-4.118e-06			-0.386	-8.544e-06
-0.385	-1.592e-06		-0.305	1.729e-06		-0.385	-2.758e-06		-0.385	-2.726e-06		-0.385	-4.082e-06			-0.385	-8.512e-06
-0.384	-1.779e-06		-0.304	1.816e-06		-0.384	-2.741e-06		-0.384	-2.85e-06		-0.384	-4.074e-06			-0.384	-8.493e-06
-0.383	-1.61e-06		-0.303	1.708e-06		-0.383	-2.748e-06		-0.383	-2.724e-06		-0.383	-4.067e-06			-0.383	-8.494e-06
-0.382	-1.777e-06		-0.302	1.823e-06		-0.382	-2.731e-06		-0.382	-2.83e-06		-0.382	-4.073e-06			-0.382	-8.458e-06
-0.381	-1.607e-06		-0.301	1.726e-06		-0.381	-2.724e-06		-0.381	-2.718e-06		-0.381	-4.04e-06			-0.381	-8.428e-06
-0.38	-1.781e-06		-0.3	1.838e-06		-0.38	-2.739e-06		-0.38	-2.825e-06		-0.38	-4.068e-06			-0.38	-8.413e-06
-0.379	-1.6e-06		-0.299	1.721e-06		-0.379	-2.715e-06		-0.379	-2.714e-06		-0.379	-4.042e-06			-0.379	-8.384e-06
-0.378	-1.783e-06		-0.298	1.83e-06		-0.378	-2.714e-06		-0.378	-2.812e-06		-0.378	-4.035e-06			-0.378	-8.363e-06
-0.377	-1.596e-06		-0.297	1.731e-06		-0.377	-2.701e-06		-0.377	-2.693e-06		-0.377	-4.024e-06			-0.377	-8.341e-06
-0.376	-1.772e-06		-0.296	1.821e-06		-0.376	-2.697e-06		-0.376	-2.81e-06		-0.376	-4.042e-06			-0.376	-8.299e-06
-0.375	-1.607e-06		-0.295	1.729e-06		-0.375	-2.68e-06		-0.375	-2.692e-06		-0.375	-4.003e-06			-0.375	-8.3e-06
-0.374	-1.759e-06		-0.294	1.806e-06		-0.374	-2.674e-06		-0.374	-2.797e-06		-0.374	-4.039e-06			-0.374	-8.289e-06
-0.373	-1.614e-06		-0.293	1.726e-06		-0.373	-2.678e-06		-0.373	-2.682e-06		-0.373	-3.991e-06			-0.373	-8.261e-06
-0.372	-1.782e-06		-0.292	1.818e-06		-0.372	-2.679e-06		-0.372	-2.799e-06		-0.372	-4.006e-06			-0.372	-8.222e-06
-0.371	-1.614e-06		-0.291	1.747e-06		-0.371	-2.676e-06		-0.371	-2.691e-06		-0.371	-3.961e-06			-0.371	-8.207e-06
-0.37	-1.794e-06		-0.29	1.815e-06		-0.37	-2.669e-06		-0.37	-2.799e-06		-0.37	-3.995e-06			-0.37	-8.19e-06
-0.369	-1.621e-06		-0.289	1.744e-06		-0.369	-2.659e-06		-0.369	-2.662e-06		-0.369	-3.947e-06			-0.369	-8.167e-06
-0.368	-1.804e-06		-0.288	1.84e-06		-0.368	-2.65e-06		-0.368	-2.765e-06		-0.368	-3.976e-06			-0.368	-8.152e-06
-0.367	-1.626e-06		-0.287	1.742e-06		-0.367	-2.641e-06		-0.367	-2.673e-06		-0.367	-3.952e-06			-0.367	-8.122e-06
-0.366	-1.794e-06		-0.286	1.818e-06		-0.366	-2.638e-06		-0.366	-2.766e-06		-0.366	-3.963e-06			-0.366	-8.105e-06
-0.365	-1.623e-06		-0.285	1.732e-06		-0.365	-2.619e-06		-0.365	-2.656e-06		-0.365	-3.936e-06			-0.365	-8.095e-06
-0.364	-1.795e-06		-0.284	1.829e-06		-0.364	-2.632e-06		-0.364	-2.757e-06		-0.364	-3.957e-06			-0.364	-8.067e-06
-0.363	-1.625e-06		-0.283	1.726e-06		-0.363	-2.597e-06		-0.363	-2.658e-06		-0.363	-3.913e-06			-0.363	-8.057e-06
-0.362	-1.816e-06		-0.282	1.826e-06		-0.362	-2.607e-06		-0.362	-2.775e-06		-0.362	-3.945e-06			-0.362	-8.025e-06
-0.361	-1.647e-06		-0.281	1.715e-06		-0.361	-2.61e-06		-0.361	-2.682e-06		-0.361	-3.917e-06			-0.361	-8.004e-06
-0.36	-1.79e-06		-0.28	1.84e-06		-0.36	-2.609e-06		-0.36	-2.752e-06		-0.36	-3.934e-06			-0.36	-7.983e-06
-0.359	-1.628e-06		-0.279	1.741e-06		-0.359	-2.591e-06		-0.359	-2.663e-06		-0.359	-3.897e-06			-0.359	-7.944e-06
-0.358	-1.803e-06		-0.278	1.848e-06		-0.358	-2.575e-06		-0.358	-2.751e-06		-0.358	-3.929e-06			-0.358	-7.957e-06
-0.357	-1.643e-06		-0.277	1.748e-06		-0.357	-2.578e-06		-0.357	-2.658e-06		-0.357	-3.89e-06			-0.357	-7.93e-06
-0.356	-1.789e-06		-0.276	1.808e-06		-0.356	-2.579e-06		-0.356	-2.726e-06		-0.356	-3.9e-06			-0.356	-7.901e-06
-0.355	-1.637e-06		-0.275	1.739e-06		-0.355	-2.571e-06		-0.355	-2.649e-06		-0.355	-3.864e-06			-0.355	-7.872e-06
-0.354	-1.8e-06		-0.274	1.825e-06		-0.354	-2.571e-06		-0.354	-2.743e-06		-0.354	-3.887e-06			-0.354	-7.868e-06
-0.353	-1.633e-06		-0.273	1.74e-06		-0.353	-2.54e-06		-0.353	-2.641e-06		-0.353	-3.868e-06			-0.353	-7.843e-06
-0.352	-1.8e-06		-0.272	1.805e-06		-0.352	-2.555e-06		-0.352	-2.731e-06		-0.352	-3.88e-06			-0.352	-7.811e-06
-0.351	-1.645e-06		-0.271	1.755e-06		-0.351	-2.55e-06		-0.351	-2.637e-06		-0.351	-3.85e-06			-0.351	-7.791e-06
-0.35	-1.804e-06		-0.27	1.826e-06		-0.35	-2.57e-06		-0.35	-2.729e-06		-0.35	-3.874e-06			-0.35	-7.78e-06
-0.349	-1.646e-06		-0.269	1.738e-06		-0.349	-2.536e-06		-0.349	-2.632e-06		-0.349	-3.848e-06			-0.349	-7.766e-06
-0.348	-1.808e-06		-0.268	1.817e-06		-0.348	-2.539e-06		-0.348	-2.722e-06		-0.348	-3.842e-06			-0.348	-7.753e-06
-0.347	-1.646e-06		-0.267	1.736e-06		-0.347	-2.531e-06		-0.347	-2.618e-06		-0.347	-3.834e-06			-0.347	-7.73e-06
-0.346	-1.809e-06		-0.266	1.82e-06		-0.346	-2.513e-06		-0.346	-2.712e-06		-0.346	-3.848e-06			-0.346	-7.699e-06
-0.345	-1.659e-06		-0.265	1.728e-06		-0.345	-2.525e-06		-0.345	-2.63e-06		-0.345	-3.823e-06			-0.345	-7.681e-06
-0.344	-1.811e-06		-0.264	1.819e-06		-0.344	-2.516e-06		-0.344	-2.701e-06		-0.344	-3.843e-06			-0.344	-7.683e-06
-0.343	-1.65e-06		-0.263	1.741e-06		-0.343	-2.522e-06		-0.343	-2.616e-06		-0.343	-3.815e-06			-0.343	-7.648e-06
-0.342	-1.816e-06		-0.262	1.834e-06		-0.342	-2.495e-06		-0.342	-2.683e-06		-0.342	-3.82e-06			-0.342	-7.626e-06
-0.341	-1.654e-06		-0.261	1.757e-06		-0.341	-2.507e-06		-0.341	-2.613e-06		-0.341	-3.798e-06			-0.341	-7.622e-06
-0.34	-1.846e-06		-0.26	1.824e-06		-0.34	-2.497e-06		-0.34	-2.71e-06		-0.34	-3.819e-06			-0.34	-7.605e-06
-0.339	-1.665e-06		-0.259	1.745e-06		-0.339	-2.484e-06		-0.339	-2.616e-06		-0.339	-3.785e-06			-0.339	-7.577e-06
-0.338	-1.833e-06		-0.258	1.83e-06		-0.338	-2.483e-06		-0.338	-2.685e-06		-0.338	-3.808e-06			-0.338	-7.543e-06
-0.337	-1.65e-06		-0.257	1.761e-06		-0.337	-2.486e-06		-0.337	-2.592e-06		-0.337	-3.775e-06			-0.337	-7.522e-06
-0.336	-1.836e-06		-0.256	1.829e-06		-0.336	-2.48e-06		-0.336	-2.657e-06		-0.336	-3.797e-06			-0.336	-7.522e-06
-0.335	-1.66e-06		-0.255	1.751e-06		-0.335	-2.47e-06		-0.335	-2.596e-06		-0.335	-3.767e-06			-0.335	-7.504e-06
-0.334	-1.829e-06		-0.254	1.814e-06		-0.334	-2.464e-06		-0.334	-2.658e-06		-0.334	-3.789e-06			-0.334	-7.483e-06
-0.333	-1.661e-06		-0.253	1.75e-06		-0.333	-2.455e-06		-0.333	-2.6e-06		-0.333	-3.743e-06			-0.333	-7.466e-06
-0.332	-1.839e-06		-0.252	1.831e-06		-0.332	-2.445e-06		-0.332	-2.667e-06		-0.332	-3.768e-06			-0.332	-7.451e-06
-0.331	-1.666e-06		-0.251	1.767e-06		-0.331	-2.452e-06		-0.331	-2.588e-06		-0.331	-3.736e-06			-0.331	-7.439e-06
-0.33	-1.838e-06		-0.25	1.833e-06		-0.33	-2.438e-06		-0.33	-2.672e-06		-0.33	-3.77e-06			-0.33	-7.417e-06
-0.329	-1.666e-06		-0.249	1.756e-06		-0.329	-2.441e-06		-0.329	-2.576e-06		-0.329	-3.743e-06			-0.329	-7.409e-06
-0.328	-1.853e-06		-0.248	1.834e-06		-0.328	-2.424e-06		-0.328	-2.652e-06		-0.328	-3.739e-06			-0.328	-7.381e-06
-0.327	-1.677e-06		-0.247	1.749e-06		-0.327	-2.427e-06		-0.327	-2.601e-06		-0.327	-3.715e-06			-0.327	-7.382e-06
-0.326	-1.844e-06		-0.246	1.834e-06		-0.326	-2.428e-06		-0.326	-2.652e-06		-0.326	-3.733e-06			-0.326	-7.362e-06
-0.325	-1.658e-06		-0.245	1.761e-06		-0.325	-2.409e-06		-0.325	-2.567e-06		-0.325	-3.714e-06			-0.325	-7.331e-06
-0.324	-1.843e-06		-0.244	1.808e-06		-0.324	-2.421e-06		-0.324	-2.647e-06		-0.324	-3.715e-06			-0.324	-7.314e-06
-0.323	-1.672e-06		-0.243	1.768e-06		-0.323	-2.395e-06		-0.323	-2.567e-06		-0.323	-3.69e-06			-0.323	-7.295e-06
-0.322	-1.832e-06		-0.242	1.835e-06		-0.322	-2.407e-06		-0.322	-2.63e-06		-0.322	-3.73e-06			-0.322	-7.274e-06
-0.321	-1.664e-06		-0.241	1.775e-06		-0.321	-2.431e-06		-0.321	-2.582e-06		-0.321	-3.707e-06			-0.321	-7.271e-06
-0.32	-1.881e-06		-0.24	1.84e-06		-0.32	-2.405e-06		-0.32	-2.634e-06		-0.32	-3.693e-06			-0.32	-7.247e-06
-0.319	-1.688e-06		-0.239	1.762e-06		-0.319	-2.402e-06		-0.319	-2.576e-06		-0.319	-3.67e-06			-0.319	-7.228e-06
-0.318	-1.848e-06		-0.238	1.828e-06		-0.318	-2.384e-06		-0.318	-2.632e-06		-0.318	-3.717e-06			-0.318	-7.208e-06
-0.317	-1.683e-06		-0.237	1.79e-06		-0.317	-2.378e-06		-0.317	-2.58e-06		-0.317	-3.699e-06			-0.317	-7.192e-06
-0.316	-1.846e-06		-0.236	1.833e-06		-0.316	-2.393e-06		-0.316	-2.626e-06		-0.316	-3.679e-06			-0.316	-7.176e-06
-0.315	-1.694e-06		-0.235	1.795e-06		-0.315	-2.376e-06		-0.315	-2.567e-06		-0.315	-3.668e-06			-0.315	-7.172e-06
-0.314	-1.859e-06		-0.234	1.831e-06		-0.314	-2.371e-06		-0.314	-2.606e-06		-0.314	-3.683e-06			-0.314	-7.14e-06
-0.313	-1.689e-06		-0.233	1.771e-06		-0.313	-2.378e-06		-0.313	-2.56e-06		-0.313	-3.651e-06			-0.313	-7.128e-06
-0.312	-1.849e-06		-0.232	1.826e-06		-0.312	-2.35e-06		-0.312	-2.605e-06		-0.312	-3.663e-06			-0.312	-7.188e-06
-0.311	-1.679e-06		-0.231	1.786e-06		-0.311	-2.364e-06		-0.311	-2.55e-06		-0.311	-3.639e-06			-0.311	-7.139e-06
-0.31	-1.865e-06		-0.23	1.819e-06		-0.31	-2.363e-06		-0.31	-2.599e-06		-0.31	-3.645e-06			-0.31	-7.107e-06
-0.309	-1.694e-06		-0.229	1.771e-06		-0.309	-2.37e-06		-0.309	-2.569e-06		-0.309	-3.635e-06			-0.309	-7.085e-06
-0.308	-1.874e-06		-0.228	1.826e-06		-0.308	-2.363e-06		-0.308	-2.596e-06		-0.308	-3.643e-06			-0.308	-7.061e-06
-0.307	-1.682e-06		-0.227	1.782e-06		-0.307	-2.351e-06		-0.307	-2.564e-06		-0.307	-3.593e-06			-0.307	-7.048e-06
-0.306	-1.867e-06		-0.226	1.826e-06		-0.306	-2.353e-06		-0.306	-2.59e-06		-0.306	-3.637e-06			-0.306	-7.027e-06
-0.305	-1.708e-06		-0.225	1.774e-06		-0.305	-2.349e-06		-0.305	-2.57e-06		-0.305	-3.633e-06			-0.305	-7.012e-06
-0.304	-1.885e-06		-0.224	1.844e-06		-0.304	-2.319e-06		-0.304	-2.578e-06		-0.304	-3.626e-06			-0.304	-6.995e-06
-0.303	-1.712e-06		-0.223	1.785e-06		-0.303	-2.344e-06		-0.303	-2.541e-06		-0.303	-3.598e-06			-0.303	-6.994e-06
-0.302	-1.886e-06		-0.222	1.829e-06		-0.302	-2.33e-06		-0.302	-2.575e-06		-0.302	-3.621e-06			-0.302	-6.981e-06
-0.301	-1.701e-06		-0.221	1.785e-06		-0.301	-2.32e-06		-0.301	-2.549e-06		-0.301	-3.581e-06			-0.301	-6.944e-06
-0.3	-1.863e-06		-0.22	1.825e-06		-0.3	-2.316e-06		-0.3	-2.597e-06		-0.3	-3.599e-06			-0.3	-6.941e-06
-0.299	-1.695e-06		-0.219	1.794e-06		-0.299	-2.315e-06		-0.299	-2.547e-06		-0.299	-3.568e-06			-0.299	-6.924e-06
-0.298	-1.868e-06		-0.218	1.839e-06		-0.298	-2.326e-06		-0.298	-2.571e-06		-0.298	-3.587e-06			-0.298	-6.903e-06
-0.297	-1.707e-06		-0.217	1.795e-06		-0.297	-2.32e-06		-0.297	-2.539e-06		-0.297	-3.585e-06			-0.297	-6.894e-06
-0.296	-1.887e-06		-0.216	1.855e-06		-0.296	-2.308e-06		-0.296	-2.571e-06		-0.296	-3.592e-06			-0.296	-6.868e-06
-0.295	-1.71e-06		-0.215	1.778e-06		-0.295	-2.298e-06		-0.295	-2.529e-06		-0.295	-3.578e-06			-0.295	-6.881e-06
-0.294	-1.888e-06		-0.214	1.839e-06		-0.294	-2.3e-06		-0.294	-2.576e-06		-0.294	-3.585e-06			-0.294	-6.837e-06
-0.293	-1.705e-06		-0.213	1.797e-06		-0.293	-2.308e-06		-0.293	-2.549e-06		-0.293	-3.567e-06			-0.293	-6.843e-06
-0.292	-1.893e-06		-0.212	1.837e-06		-0.292	-2.303e-06		-0.292	-2.559e-06		-0.292	-3.563e-06			-0.292	-6.822e-06
-0.291	-1.733e-06		-0.211	1.8e-06		-0.291	-2.286e-06		-0.291	-2.534e-06		-0.291	-3.554e-06			-0.291	-6.81e-06
-0.29	-1.882e-06		-0.21	1.838e-06		-0.29	-2.287e-06		-0.29	-2.547e-06		-0.29	-3.565e-06			-0.29	-6.797e-06
-0.289	-1.73e-06		-0.209	1.798e-06		-0.289	-2.284e-06		-0.289	-2.539e-06		-0.289	-3.543e-06			-0.289	-6.792e-06
-0.288	-1.899e-06		-0.208	1.842e-06		-0.288	-2.281e-06		-0.288	-2.564e-06		-0.288	-3.566e-06			-0.288	-6.766e-06
-0.287	-1.725e-06		-0.207	1.801e-06		-0.287	-2.3e-06		-0.287	-2.544e-06		-0.287	-3.553e-06			-0.287	-6.757e-06
-0.286	-1.895e-06		-0.206	1.855e-06		-0.286	-2.259e-06		-0.286	-2.551e-06		-0.286	-3.566e-06			-0.286	-6.748e-06
-0.285	-1.723e-06		-0.205	1.799e-06		-0.285	-2.278e-06		-0.285	-2.53e-06		-0.285	-3.523e-06			-0.285	-6.725e-06
-0.284	-1.907e-06		-0.204	1.846e-06		-0.284	-2.28e-06		-0.284	-2.544e-06		-0.284	-3.564e-06			-0.284	-6.717e-06
-0.283	-1.731e-06		-0.203	1.815e-06		-0.283	-2.267e-06		-0.283	-2.527e-06		-0.283	-3.519e-06			-0.283	-6.69e-06
-0.282	-1.915e-06		-0.202	1.831e-06		-0.282	-2.273e-06		-0.282	-2.558e-06		-0.282	-3.546e-06			-0.282	-6.696e-06
-0.281	-1.734e-06		-0.201	1.797e-06		-0.281	-2.26e-06		-0.281	-2.534e-06		-0.281	-3.51e-06			-0.281	-6.679e-06
-0.28	-1.905e-06		-0.2	1.839e-06		-0.28	-2.256e-06		-0.28	-2.526e-06		-0.28	-3.542e-06			-0.28	-6.664e-06
-0.279	-1.74e-06		-0.199	1.812e-06		-0.279	-2.261e-06		-0.279	-2.519e-06		-0.279	-3.514e-06			-0.279	-6.637e-06
-0.278	-1.918e-06		-0.198	1.835e-06		-0.278	-2.259e-06		-0.278	-2.544e-06		-0.278	-3.53e-06			-0.278	-6.634e-06
-0.277	-1.734e-06		-0.197	1.807e-06		-0.277	-2.276e-06		-0.277	-2.528e-06		-0.277	-3.514e-06			-0.277	-6.627e-06
-0.276	-1.915e-06		-0.196	1.844e-06		-0.276	-2.264e-06		-0.276	-2.526e-06		-0.276	-3.526e-06			-0.276	-6.604e-06
-0.275	-1.726e-06		-0.195	1.809e-06		-0.275	-2.255e-06		-0.275	-2.526e-06		-0.275	-3.49e-06			-0.275	-6.589e-06
-0.274	-1.917e-06		-0.194	1.85e-06		-0.274	-2.25e-06		-0.274	-2.529e-06		-0.274	-3.501e-06			-0.274	-6.578e-06
-0.273	-1.749e-06		-0.193	1.826e-06		-0.273	-2.25e-06		-0.273	-2.534e-06		-0.273	-3.478e-06			-0.273	-6.558e-06
-0.272	-1.912e-06		-0.192	1.836e-06		-0.272	-2.23e-06		-0.272	-2.525e-06		-0.272	-3.485e-06			-0.272	-6.55e-06
-0.271	-1.741e-06		-0.191	1.829e-06		-0.271	-2.249e-06		-0.271	-2.513e-06		-0.271	-3.466e-06			-0.271	-6.527e-06
-0.27	-1.915e-06		-0.19	1.843e-06		-0.27	-2.22e-06		-0.27	-2.522e-06		-0.27	-3.491e-06			-0.27	-6.515e-06
-0.269	-1.741e-06		-0.189	1.811e-06		-0.269	-2.238e-06		-0.269	-2.513e-06		-0.269	-3.453e-06			-0.269	-6.521e-06
-0.268	-1.93e-06		-0.188	1.86e-06		-0.268	-2.237e-06		-0.268	-2.513e-06		-0.268	-3.466e-06			-0.268	-6.504e-06
-0.267	-1.749e-06		-0.187	1.828e-06		-0.267	-2.239e-06		-0.267	-2.524e-06		-0.267	-3.462e-06			-0.267	-6.493e-06
-0.266	-1.924e-06		-0.186	1.852e-06		-0.266	-2.238e-06		-0.266	-2.513e-06		-0.266	-3.463e-06			-0.266	-6.474e-06
-0.265	-1.76e-06		-0.185	1.827e-06		-0.265	-2.224e-06		-0.265	-2.528e-06		-0.265	-3.44e-06			-0.265	-6.467e-06
-0.264	-1.938e-06		-0.184	1.851e-06		-0.264	-2.217e-06		-0.264	-2.516e-06		-0.264	-3.464e-06			-0.264	-6.452e-06
-0.263	-1.764e-06		-0.183	1.829e-06		-0.263	-2.217e-06		-0.263	-2.519e-06		-0.263	-3.442e-06			-0.263	-6.443e-06
-0.262	-1.961e-06		-0.182	1.853e-06		-0.262	-2.222e-06		-0.262	-2.531e-06		-0.262	-3.468e-06			-0.262	-6.417e-06
-0.261	-1.765e-06		-0.181	1.825e-06		-0.261	-2.212e-06		-0.261	-2.519e-06		-0.261	-3.434e-06			-0.261	-6.426e-06
-0.26	-1.934e-06		-0.18	1.862e-06		-0.26	-2.207e-06		-0.26	-2.511e-06		-0.26	-3.47e-06			-0.26	-6.416e-06
-0.259	-1.765e-06		-0.179	1.852e-06		-0.259	-2.198e-06		-0.259	-2.523e-06		-0.259	-3.448e-06			-0.259	-6.399e-06
-0.258	-1.935e-06		-0.178	1.834e-06		-0.258	-2.199e-06		-0.258	-2.514e-06		-0.258	-3.442e-06			-0.258	-6.381e-06
-0.257	-1.782e-06		-0.177	1.831e-06		-0.257	-2.206e-06		-0.257	-2.533e-06		-0.257	-3.434e-06			-0.257	-6.372e-06
-0.256	-1.937e-06		-0.176	1.853e-06		-0.256	-2.198e-06		-0.256	-2.478e-06		-0.256	-3.441e-06			-0.256	-6.353e-06
-0.255	-1.759e-06		-0.175	1.835e-06		-0.255	-2.187e-06		-0.255	-2.512e-06		-0.255	-3.407e-06			-0.255	-6.342e-06
-0.254	-1.928e-06		-0.174	1.857e-06		-0.254	-2.193e-06		-0.254	-2.507e-06		-0.254	-3.428e-06			-0.254	-6.352e-06
-0.253	-1.757e-06		-0.173	1.842e-06		-0.253	-2.179e-06		-0.253	-2.533e-06		-0.253	-3.402e-06			-0.253	-6.327e-06
-0.252	-1.943e-06		-0.172	1.861e-06		-0.252	-2.187e-06		-0.252	-2.487e-06		-0.252	-3.426e-06			-0.252	-6.313e-06
-0.251	-1.77e-06		-0.171	1.846e-06		-0.251	-2.184e-06		-0.251	-2.505e-06		-0.251	-3.418e-06			-0.251	-6.316e-06
-0.25	-1.949e-06		-0.17	1.857e-06		-0.25	-2.185e-06		-0.25	-2.491e-06		-0.25	-3.425e-06			-0.25	-6.262e-06
-0.249	-1.765e-06		-0.169	1.845e-06		-0.249	-2.178e-06		-0.249	-2.509e-06		-0.249	-3.398e-06			-0.249	-6.273e-06
-0.248	-1.952e-06		-0.168	1.865e-06		-0.248	-2.174e-06		-0.248	-2.484e-06		-0.248	-3.414e-06			-0.248	-6.27e-06
-0.247	-1.779e-06		-0.167	1.843e-06		-0.247	-2.182e-06		-0.247	-2.493e-06		-0.247	-3.391e-06			-0.247	-6.251e-06
-0.246	-1.956e-06		-0.166	1.867e-06		-0.246	-2.179e-06		-0.246	-2.477e-06		-0.246	-3.4e-06			-0.246	-6.224e-06
-0.245	-1.783e-06		-0.165	1.853e-06		-0.245	-2.172e-06		-0.245	-2.517e-06		-0.245	-3.381e-06			-0.245	-6.245e-06
-0.244	-1.96e-06		-0.164	1.876e-06		-0.244	-2.174e-06		-0.244	-2.48e-06		-0.244	-3.391e-06			-0.244	-6.217e-06
-0.243	-1.793e-06		-0.163	1.845e-06		-0.243	-2.173e-06		-0.243	-2.505e-06		-0.243	-3.388e-06			-0.243	-6.207e-06
-0.242	-1.947e-06		-0.162	1.863e-06		-0.242	-2.166e-06		-0.242	-2.466e-06		-0.242	-3.419e-06			-0.242	-6.19e-06
-0.241	-1.785e-06		-0.161	1.858e-06		-0.241	-2.193e-06		-0.241	-2.512e-06		-0.241	-3.39e-06			-0.241	-6.191e-06
-0.24	-1.956e-06		-0.16	1.847e-06		-0.24	-2.187e-06		-0.24	-2.466e-06		-0.24	-3.396e-06			-0.24	-6.182e-06
-0.239	-1.791e-06		-0.159	1.858e-06		-0.239	-2.163e-06		-0.239	-2.527e-06		-0.239	-3.368e-06			-0.239	-6.17e-06
-0.238	-1.969e-06		-0.158	1.866e-06		-0.238	-2.182e-06		-0.238	-2.483e-06		-0.238	-3.381e-06			-0.238	-6.143e-06
-0.237	-1.814e-06		-0.157	1.849e-06		-0.237	-2.155e-06		-0.237	-2.527e-06		-0.237	-3.353e-06			-0.237	-6.15e-06
-0.236	-1.981e-06		-0.156	1.858e-06		-0.236	-2.169e-06		-0.236	-2.475e-06		-0.236	-3.38e-06			-0.236	-6.135e-06
-0.235	-1.791e-06		-0.155	1.844e-06		-0.235	-2.155e-06		-0.235	-2.504e-06		-0.235	-3.379e-06			-0.235	-6.12e-06
-0.234	-1.966e-06		-0.154	1.867e-06		-0.234	-2.143e-06		-0.234	-2.484e-06		-0.234	-3.364e-06			-0.234	-6.117e-06
-0.233	-1.793e-06		-0.153	1.85e-06		-0.233	-2.157e-06		-0.233	-2.536e-06		-0.233	-3.359e-06			-0.233	-6.111e-06
-0.232	-1.985e-06		-0.152	1.872e-06		-0.232	-2.135e-06		-0.232	-2.463e-06		-0.232	-3.369e-06			-0.232	-6.094e-06
-0.231	-1.795e-06		-0.151	1.882e-06		-0.231	-2.135e-06		-0.231	-2.509e-06		-0.231	-3.344e-06			-0.231	-6.081e-06
-0.23	-1.995e-06		-0.15	1.86e-06		-0.23	-2.137e-06		-0.23	-2.457e-06		-0.23	-3.35e-06			-0.23	-6.07e-06
-0.229	-1.813e-06		-0.149	1.858e-06		-0.229	-2.141e-06		-0.229	-2.529e-06		-0.229	-3.329e-06			-0.229	-6.063e-06
-0.228	-1.996e-06		-0.148	1.871e-06		-0.228	-2.156e-06		-0.228	-2.458e-06		-0.228	-3.348e-06			-0.228	-6.065e-06
-0.227	-1.804e-06		-0.147	1.851e-06		-0.227	-2.155e-06		-0.227	-2.523e-06		-0.227	-3.328e-06			-0.227	-6.047e-06
-0.226	-1.99e-06		-0.146	1.878e-06		-0.226	-2.129e-06		-0.226	-2.471e-06		-0.226	-3.349e-06			-0.226	-6.022e-06
-0.225	-1.819e-06		-0.145	1.869e-06		-0.225	-2.157e-06		-0.225	-2.536e-06		-0.225	-3.312e-06			-0.225	-6.032e-06
-0.224	-2.003e-06		-0.144	1.877e-06		-0.224	-2.142e-06		-0.224	-2.45e-06		-0.224	-3.35e-06			-0.224	-6.02e-06
-0.223	-1.81e-06		-0.143	1.869e-06		-0.223	-2.15e-06		-0.223	-2.504e-06		-0.223	-3.329e-06			-0.223	-6.009e-06
-0.222	-1.995e-06		-0.142	1.87e-06		-0.222	-2.135e-06		-0.222	-2.458e-06		-0.222	-3.324e-06			-0.222	-6e-06
-0.221	-1.814e-06		-0.141	1.863e-06		-0.221	-2.129e-06		-0.221	-2.491e-06		-0.221	-3.325e-06			-0.221	-5.991e-06
-0.22	-1.995e-06		-0.14	1.885e-06		-0.22	-2.135e-06		-0.22	-2.444e-06		-0.22	-3.337e-06			-0.22	-5.983e-06
-0.219	-1.816e-06		-0.139	1.872e-06		-0.219	-2.133e-06		-0.219	-2.516e-06		-0.219	-3.315e-06			-0.219	-5.977e-06
-0.218	-1.994e-06		-0.138	1.867e-06		-0.218	-2.139e-06		-0.218	-2.443e-06		-0.218	-3.33e-06			-0.218	-5.959e-06
-0.217	-1.832e-06		-0.137	1.891e-06		-0.217	-2.125e-06		-0.217	-2.497e-06		-0.217	-3.317e-06			-0.217	-5.963e-06
-0.216	-1.985e-06		-0.136	1.862e-06		-0.216	-2.128e-06		-0.216	-2.446e-06		-0.216	-3.332e-06			-0.216	-5.945e-06
-0.215	-1.836e-06		-0.135	1.869e-06		-0.215	-2.141e-06		-0.215	-2.507e-06		-0.215	-3.28e-06			-0.215	-5.956e-06
-0.214	-2.018e-06		-0.134	1.862e-06		-0.214	-2.111e-06		-0.214	-2.462e-06		-0.214	-3.322e-06			-0.214	-5.923e-06
-0.213	-1.839e-06		-0.133	1.865e-06		-0.213	-2.143e-06		-0.213	-2.502e-06		-0.213	-3.304e-06			-0.213	-5.921e-06
-0.212	-2.029e-06		-0.132	1.876e-06		-0.212	-2.109e-06		-0.212	-2.454e-06		-0.212	-3.323e-06			-0.212	-5.908e-06
-0.211	-1.828e-06		-0.131	1.898e-06		-0.211	-2.114e-06		-0.211	-2.517e-06		-0.211	-3.282e-06			-0.211	-5.906e-06
-0.21	-2.02e-06		-0.13	1.865e-06		-0.21	-2.11e-06		-0.21	-2.457e-06		-0.21	-3.286e-06			-0.21	-5.889e-06
-0.209	-1.837e-06		-0.129	1.901e-06		-0.209	-2.123e-06		-0.209	-2.524e-06		-0.209	-3.286e-06			-0.209	-5.876e-06
-0.208	-2.028e-06		-0.128	1.872e-06		-0.208	-2.127e-06		-0.208	-2.437e-06		-0.208	-3.31e-06			-0.208	-5.882e-06
-0.207	-1.838e-06		-0.127	1.883e-06		-0.207	-2.12e-06		-0.207	-2.523e-06		-0.207	-3.289e-06			-0.207	-5.89e-06
-0.206	-2.019e-06		-0.126	1.879e-06		-0.206	-2.111e-06		-0.206	-2.452e-06		-0.206	-3.292e-06			-0.206	-5.874e-06
-0.205	-1.841e-06		-0.125	1.899e-06		-0.205	-2.126e-06		-0.205	-2.506e-06		-0.205	-3.277e-06			-0.205	-5.848e-06
-0.204	-2.009e-06		-0.124	1.882e-06		-0.204	-2.102e-06		-0.204	-2.434e-06		-0.204	-3.296e-06			-0.204	-5.854e-06
-0.203	-1.841e-06		-0.123	1.896e-06		-0.203	-2.133e-06		-0.203	-2.517e-06		-0.203	-3.272e-06			-0.203	-5.854e-06
-0.202	-2.041e-06		-0.122	1.883e-06		-0.202	-2.102e-06		-0.202	-2.457e-06		-0.202	-3.323e-06			-0.202	-5.83e-06
-0.201	-1.864e-06		-0.121	1.878e-06		-0.201	-2.112e-06		-0.201	-2.533e-06		-0.201	-3.263e-06			-0.201	-5.808e-06
-0.2	-2.031e-06		-0.12	1.869e-06		-0.2	-2.094e-06		-0.2	-2.435e-06		-0.2	-3.268e-06			-0.2	-5.806e-06
-0.199	-1.851e-06		-0.119	1.919e-06		-0.199	-2.115e-06		-0.199	-2.521e-06		-0.199	-3.262e-06			-0.199	-5.815e-06
-0.198	-2.04e-06		-0.118	1.885e-06		-0.198	-2.1e-06		-0.198	-2.457e-06		-0.198	-3.277e-06			-0.198	-5.803e-06
-0.197	-1.854e-06		-0.117	1.905e-06		-0.197	-2.122e-06		-0.197	-2.517e-06		-0.197	-3.263e-06			-0.197	-5.791e-06
-0.196	-2.04e-06		-0.116	1.874e-06		-0.196	-2.103e-06		-0.196	-2.45e-06		-0.196	-3.278e-06			-0.196	-5.787e-06
-0.195	-1.862e-06		-0.115	1.888e-06		-0.195	-2.1e-06		-0.195	-2.51e-06		-0.195	-3.259e-06			-0.195	-5.786e-06
-0.194	-2.043e-06		-0.114	1.893e-06		-0.194	-2.089e-06		-0.194	-2.437e-06		-0.194	-3.283e-06			-0.194	-5.761e-06
-0.193	-1.865e-06		-0.113	1.913e-06		-0.193	-2.102e-06		-0.193	-2.525e-06		-0.193	-3.25e-06			-0.193	-5.769e-06
-0.192	-2.049e-06		-0.112	1.88e-06		-0.192	-2.077e-06		-0.192	-2.445e-06		-0.192	-3.273e-06			-0.192	-5.762e-06
-0.191	-1.88e-06		-0.111	1.918e-06		-0.191	-2.112e-06		-0.191	-2.521e-06		-0.191	-3.251e-06			-0.191	-5.746e-06
-0.19	-2.043e-06		-0.11	1.886e-06		-0.19	-2.096e-06		-0.19	-2.452e-06		-0.19	-3.266e-06			-0.19	-5.742e-06
-0.189	-1.894e-06		-0.109	1.906e-06		-0.189	-2.123e-06		-0.189	-2.525e-06		-0.189	-3.235e-06			-0.189	-5.737e-06
-0.188	-2.076e-06		-0.108	1.904e-06		-0.188	-2.096e-06		-0.188	-2.442e-06		-0.188	-3.28e-06			-0.188	-5.717e-06
-0.187	-1.875e-06		-0.107	1.922e-06		-0.187	-2.104e-06		-0.187	-2.534e-06		-0.187	-3.258e-06			-0.187	-5.715e-06
-0.186	-2.051e-06		-0.106	1.893e-06		-0.186	-2.105e-06		-0.186	-2.444e-06		-0.186	-3.254e-06			-0.186	-5.721e-06
-0.185	-1.887e-06		-0.105	1.918e-06		-0.185	-2.092e-06		-0.185	-2.527e-06		-0.185	-3.243e-06			-0.185	-5.712e-06
-0.184	-2.059e-06		-0.104	1.889e-06		-0.184	-2.088e-06		-0.184	-2.442e-06		-0.184	-3.252e-06			-0.184	-5.694e-06
-0.183	-1.894e-06		-0.103	1.933e-06		-0.183	-2.105e-06		-0.183	-2.551e-06		-0.183	-3.241e-06			-0.183	-5.684e-06
-0.182	-2.063e-06		-0.102	1.911e-06		-0.182	-2.077e-06		-0.182	-2.439e-06		-0.182	-3.245e-06			-0.182	-5.684e-06
-0.181	-1.893e-06		-0.101	1.922e-06		-0.181	-2.1e-06		-0.181	-2.551e-06		-0.181	-3.217e-06			-0.181	-5.661e-06
-0.18	-2.059e-06		-0.1	1.892e-06		-0.18	-2.071e-06		-0.18	-2.446e-06		-0.18	-3.257e-06			-0.18	-5.676e-06
-0.179	-1.888e-06		-0.099	1.916e-06		-0.179	-2.113e-06		-0.179	-2.549e-06		-0.179	-3.232e-06			-0.179	-5.662e-06
-0.178	-2.075e-06		-0.098	1.906e-06		-0.178	-2.064e-06		-0.178	-2.447e-06		-0.178	-3.233e-06			-0.178	-5.648e-06
-0.177	-1.889e-06		-0.097	1.948e-06		-0.177	-2.095e-06		-0.177	-2.549e-06		-0.177	-3.204e-06			-0.177	-5.647e-06
-0.176	-2.064e-06		-0.096	1.909e-06		-0.176	-2.081e-06		-0.176	-2.451e-06		-0.176	-3.225e-06			-0.176	-5.629e-06
-0.175	-1.893e-06		-0.095	1.931e-06		-0.175	-2.081e-06		-0.175	-2.565e-06		-0.175	-3.223e-06			-0.175	-5.649e-06
-0.174	-2.08e-06		-0.094	1.902e-06		-0.174	-2.087e-06		-0.174	-2.455e-06		-0.174	-3.237e-06			-0.174	-5.629e-06
-0.173	-1.901e-06		-0.093	1.936e-06		-0.173	-2.09e-06		-0.173	-2.54e-06		-0.173	-3.214e-06			-0.173	-5.633e-06
-0.172	-2.073e-06		-0.092	1.904e-06		-0.172	-2.068e-06		-0.172	-2.447e-06		-0.172	-3.233e-06			-0.172	-5.603e-06
-0.171	-1.91e-06		-0.091	1.93e-06		-0.171	-2.09e-06		-0.171	-2.572e-06		-0.171	-3.211e-06			-0.171	-5.615e-06
-0.17	-2.093e-06		-0.09	1.919e-06		-0.17	-2.091e-06		-0.17	-2.44e-06		-0.17	-3.236e-06			-0.17	-5.6e-06
-0.169	-1.908e-06		-0.089	1.944e-06		-0.169	-2.082e-06		-0.169	-2.539e-06		-0.169	-3.208e-06			-0.169	-5.589e-06
-0.168	-2.1e-06		-0.088	1.895e-06		-0.168	-2.069e-06		-0.168	-2.459e-06		-0.168	-3.221e-06			-0.168	-5.572e-06
-0.167	-1.894e-06		-0.087	1.942e-06		-0.167	-2.093e-06		-0.167	-2.57e-06		-0.167	-3.189e-06			-0.167	-5.583e-06
-0.166	-2.078e-06		-0.086	1.913e-06		-0.166	-2.062e-06		-0.166	-2.433e-06		-0.166	-3.23e-06			-0.166	-5.566e-06
-0.165	-1.922e-06		-0.085	1.958e-06		-0.165	-2.099e-06		-0.165	-2.548e-06		-0.165	-3.216e-06			-0.165	-5.563e-06
-0.164	-2.088e-06		-0.084	1.918e-06		-0.164	-2.066e-06		-0.164	-2.439e-06		-0.164	-3.229e-06			-0.164	-5.551e-06
-0.163	-1.947e-06		-0.083	1.971e-06		-0.163	-2.079e-06		-0.163	-2.57e-06		-0.163	-3.194e-06			-0.163	-5.55e-06
-0.162	-2.088e-06		-0.082	1.924e-06		-0.162	-2.087e-06		-0.162	-2.452e-06		-0.162	-3.204e-06			-0.162	-5.54e-06
-0.161	-1.929e-06		-0.081	1.965e-06		-0.161	-2.096e-06		-0.161	-2.559e-06		-0.161	-3.188e-06			-0.161	-5.536e-06
-0.16	-2.087e-06		-0.08	1.916e-06		-0.16	-2.06e-06		-0.16	-2.467e-06		-0.16	-3.199e-06			-0.16	-5.523e-06
-0.159	-1.927e-06		-0.079	1.959e-06		-0.159	-2.104e-06		-0.159	-2.587e-06		-0.159	-3.183e-06			-0.159	-5.521e-06
-0.158	-2.099e-06		-0.078	1.923e-06		-0.158	-2.059e-06		-0.158	-2.465e-06		-0.158	-3.202e-06			-0.158	-5.525e-06
-0.157	-1.929e-06		-0.077	1.947e-06		-0.157	-2.083e-06		-0.157	-2.574e-06		-0.157	-3.169e-06			-0.157	-5.514e-06
-0.156	-2.099e-06		-0.076	1.898e-06		-0.156	-2.076e-06		-0.156	-2.465e-06		-0.156	-3.199e-06			-0.156	-5.493e-06
-0.155	-1.942e-06		-0.075	1.972e-06		-0.155	-2.077e-06		-0.155	-2.584e-06		-0.155	-3.186e-06			-0.155	-5.502e-06
-0.154	-2.118e-06		-0.074	1.929e-06		-0.154	-2.058e-06		-0.154	-2.469e-06		-0.154	-3.195e-06			-0.154	-5.491e-06
-0.153	-1.947e-06		-0.073	1.967e-06		-0.153	-2.08e-06		-0.153	-2.6e-06		-0.153	-3.173e-06			-0.153	-5.49e-06
-0.152	-2.121e-06		-0.072	1.906e-06		-0.152	-2.075e-06		-0.152	-2.458e-06		-0.152	-3.176e-06			-0.152	-5.467e-06
-0.151	-1.947e-06		-0.071	1.963e-06		-0.151	-2.068e-06		-0.151	-2.565e-06		-0.151	-3.16e-06			-0.151	-5.482e-06
-0.15	-2.123e-06		-0.07	1.901e-06		-0.15	-2.059e-06		-0.15	-2.458e-06		-0.15	-3.199e-06			-0.15	-5.481e-06
-0.149	-1.953e-06		-0.069	1.981e-06		-0.149	-2.08e-06		-0.149	-2.59e-06		-0.149	-3.191e-06			-0.149	-5.474e-06
-0.148	-2.135e-06		-0.068	1.925e-06		-0.148	-2.054e-06		-0.148	-2.456e-06		-0.148	-3.177e-06			-0.148	-5.462e-06
-0.147	-1.938e-06		-0.067	1.962e-06		-0.147	-2.084e-06		-0.147	-2.594e-06		-0.147	-3.169e-06			-0.147	-5.456e-06
-0.146	-2.135e-06		-0.066	1.93e-06		-0.146	-2.068e-06		-0.146	-2.454e-06		-0.146	-3.172e-06			-0.146	-5.449e-06
-0.145	-1.948e-06		-0.065	1.97e-06		-0.145	-2.067e-06		-0.145	-2.583e-06		-0.145	-3.167e-06			-0.145	-5.454e-06
-0.144	-2.132e-06		-0.064	1.943e-06		-0.144	-2.064e-06		-0.144	-2.46e-06		-0.144	-3.18e-06			-0.144	-5.437e-06
-0.143	-1.966e-06		-0.063	1.995e-06		-0.143	-2.101e-06		-0.143	-2.57e-06		-0.143	-3.14e-06			-0.143	-5.451e-06
-0.142	-2.13e-06		-0.062	1.927e-06		-0.142	-2.057e-06		-0.142	-2.468e-06		-0.142	-3.172e-06			-0.142	-5.43e-06
-0.141	-1.953e-06		-0.061	1.968e-06		-0.141	-2.073e-06		-0.141	-2.58e-06		-0.141	-3.152e-06			-0.141	-5.436e-06
-0.14	-2.134e-06		-0.06	1.917e-06		-0.14	-2.068e-06		-0.14	-2.474e-06		-0.14	-3.184e-06			-0.14	-5.416e-06
-0.139	-1.973e-06		-0.059	1.981e-06		-0.139	-2.079e-06		-0.139	-2.611e-06		-0.139	-3.161e-06			-0.139	-5.428e-06
-0.138	-2.145e-06		-0.058	1.916e-06		-0.138	-2.065e-06		-0.138	-2.459e-06		-0.138	-3.173e-06			-0.138	-5.402e-06
-0.137	-1.97e-06		-0.057	1.993e-06		-0.137	-2.078e-06		-0.137	-2.608e-06		-0.137	-3.152e-06			-0.137	-5.413e-06
-0.136	-2.145e-06		-0.056	1.922e-06		-0.136	-2.063e-06		-0.136	-2.465e-06		-0.136	-3.178e-06			-0.136	-5.403e-06
-0.135	-1.957e-06		-0.055	2.001e-06		-0.135	-2.079e-06		-0.135	-2.613e-06		-0.135	-3.147e-06			-0.135	-5.404e-06
-0.134	-2.158e-06		-0.054	1.924e-06		-0.134	-2.07e-06		-0.134	-2.461e-06		-0.134	-3.158e-06			-0.134	-5.383e-06
-0.133	-1.979e-06		-0.053	1.987e-06		-0.133	-2.091e-06		-0.133	-2.609e-06		-0.133	-3.147e-06			-0.133	-5.388e-06
-0.132	-2.157e-06		-0.052	1.925e-06		-0.132	-2.069e-06		-0.132	-2.46e-06		-0.132	-3.159e-06			-0.132	-5.374e-06
-0.131	-1.981e-06		-0.051	2.004e-06		-0.131	-2.069e-06		-0.131	-2.598e-06		-0.131	-3.146e-06			-0.131	-5.378e-06
-0.13	-2.165e-06		-0.05	1.94e-06		-0.13	-2.06e-06		-0.13	-2.459e-06		-0.13	-3.173e-06			-0.13	-5.381e-06
-0.129	-1.988e-06		-0.049	1.99e-06		-0.129	-2.067e-06		-0.129	-2.621e-06		-0.129	-3.129e-06			-0.129	-5.381e-06
-0.128	-2.16e-06		-0.048	1.938e-06		-0.128	-2.059e-06		-0.128	-2.459e-06		-0.128	-3.151e-06			-0.128	-5.337e-06
-0.127	-1.986e-06		-0.047	2.015e-06		-0.127	-2.072e-06		-0.127	-2.612e-06		-0.127	-3.127e-06			-0.127	-5.34e-06
-0.126	-2.174e-06		-0.046	1.949e-06		-0.126	-2.051e-06		-0.126	-2.475e-06		-0.126	-3.122e-06			-0.126	-5.35e-06
-0.125	-1.984e-06		-0.045	2.004e-06		-0.125	-2.079e-06		-0.125	-2.62e-06		-0.125	-3.126e-06			-0.125	-5.352e-06
-0.124	-2.169e-06		-0.044	1.929e-06		-0.124	-2.059e-06		-0.124	-2.493e-06		-0.124	-3.135e-06			-0.124	-5.343e-06
-0.123	-1.976e-06		-0.043	2.014e-06		-0.123	-2.072e-06		-0.123	-2.615e-06		-0.123	-3.124e-06			-0.123	-5.338e-06
-0.122	-2.185e-06		-0.042	1.943e-06		-0.122	-2.055e-06		-0.122	-2.488e-06		-0.122	-3.165e-06			-0.122	-5.331e-06
-0.121	-2.001e-06		-0.041	2.006e-06		-0.121	-2.076e-06		-0.121	-2.617e-06		-0.121	-3.115e-06			-0.121	-5.321e-06
-0.12	-2.183e-06		-0.04	1.947e-06		-0.12	-2.073e-06		-0.12	-2.484e-06		-0.12	-3.134e-06			-0.12	-5.309e-06
-0.119	-2.007e-06		-0.039	2.008e-06		-0.119	-2.069e-06		-0.119	-2.639e-06		-0.119	-3.117e-06			-0.119	-5.308e-06
-0.118	-2.178e-06		-0.038	1.955e-06		-0.118	-2.07e-06		-0.118	-2.481e-06		-0.118	-3.124e-06			-0.118	-5.298e-06
-0.117	-2.007e-06		-0.037	2.015e-06		-0.117	-2.08e-06		-0.117	-2.639e-06		-0.117	-3.11e-06			-0.117	-5.303e-06
-0.116	-2.182e-06		-0.036	1.947e-06		-0.116	-2.057e-06		-0.116	-2.481e-06		-0.116	-3.138e-06			-0.116	-5.284e-06
-0.115	-2.02e-06		-0.035	2.021e-06		-0.115	-2.064e-06		-0.115	-2.623e-06		-0.115	-3.126e-06			-0.115	-5.277e-06
-0.114	-2.184e-06		-0.034	1.936e-06		-0.114	-2.059e-06		-0.114	-2.497e-06		-0.114	-3.144e-06			-0.114	-5.269e-06
-0.113	-2.026e-06		-0.033	2.028e-06		-0.113	-2.093e-06		-0.113	-2.626e-06		-0.113	-3.116e-06			-0.113	-5.282e-06
-0.112	-2.198e-06		-0.032	1.956e-06		-0.112	-2.075e-06		-0.112	-2.493e-06		-0.112	-3.147e-06			-0.112	-5.27e-06
-0.111	-2.022e-06		-0.031	2.012e-06		-0.111	-2.101e-06		-0.111	-2.626e-06		-0.111	-3.119e-06			-0.111	-5.266e-06
-0.11	-2.203e-06		-0.03	1.954e-06		-0.11	-2.059e-06		-0.11	-2.505e-06		-0.11	-3.131e-06			-0.11	-5.26e-06
-0.109	-2.037e-06		-0.029	2.019e-06		-0.109	-2.067e-06		-0.109	-2.651e-06		-0.109	-3.108e-06			-0.109	-5.26e-06
-0.108	-2.205e-06		-0.028	1.953e-06		-0.108	-2.071e-06		-0.108	-2.491e-06		-0.108	-3.114e-06			-0.108	-5.244e-06
-0.107	-2.026e-06		-0.027	2.025e-06		-0.107	-2.101e-06		-0.107	-2.639e-06		-0.107	-3.129e-06			-0.107	-5.267e-06
-0.106	-2.217e-06		-0.026	1.952e-06		-0.106	-2.063e-06		-0.106	-2.488e-06		-0.106	-3.116e-06			-0.106	-5.248e-06
-0.105	-2.025e-06		-0.025	2.046e-06		-0.105	-2.083e-06		-0.105	-2.651e-06		-0.105	-3.086e-06			-0.105	-5.249e-06
-0.104	-2.223e-06		-0.024	1.952e-06		-0.104	-2.067e-06		-0.104	-2.482e-06		-0.104	-3.121e-06			-0.104	-5.226e-06
-0.103	-2.04e-06		-0.023	2.034e-06		-0.103	-2.078e-06		-0.103	-2.636e-06		-0.103	-3.115e-06			-0.103	-5.238e-06
-0.102	-2.222e-06		-0.022	1.941e-06		-0.102	-2.073e-06		-0.102	-2.498e-06		-0.102	-3.138e-06			-0.102	-5.232e-06
-0.101	-2.048e-06		-0.021	2.032e-06		-0.101	-2.085e-06		-0.101	-2.655e-06		-0.101	-3.093e-06			-0.101	-5.221e-06
-0.1	-2.214e-06		-0.02	1.968e-06		-0.1	-2.065e-06		-0.1	-2.494e-06		-0.1	-3.115e-06			-0.1	-5.211e-06
-0.099	-2.059e-06		-0.019	2.042e-06		-0.099	-2.075e-06		-0.099	-2.657e-06		-0.099	-3.112e-06			-0.099	-5.226e-06
-0.098	-2.242e-06		-0.018	1.962e-06		-0.098	-2.065e-06		-0.098	-2.497e-06		-0.098	-3.148e-06			-0.098	-5.211e-06
-0.097	-2.047e-06		-0.017	2.033e-06		-0.097	-2.076e-06		-0.097	-2.64e-06		-0.097	-3.114e-06			-0.097	-5.215e-06
-0.096	-2.229e-06		-0.016	1.961e-06		-0.096	-2.067e-06		-0.096	-2.475e-06		-0.096	-3.131e-06			-0.096	-5.192e-06
-0.095	-2.06e-06		-0.015	2.044e-06		-0.095	-2.076e-06		-0.095	-2.65e-06		-0.095	-3.081e-06			-0.095	-5.198e-06
-0.094	-2.229e-06		-0.014	1.963e-06		-0.094	-2.059e-06		-0.094	-2.513e-06		-0.094	-3.099e-06			-0.094	-5.193e-06
-0.093	-2.067e-06		-0.013	2.057e-06		-0.093	-2.077e-06		-0.093	-2.635e-06		-0.093	-3.079e-06			-0.093	-5.203e-06
-0.092	-2.239e-06		-0.012	1.946e-06		-0.092	-2.061e-06		-0.092	-2.505e-06		-0.092	-3.113e-06			-0.092	-5.203e-06
-0.091	-2.068e-06		-0.011	2.051e-06		-0.091	-2.092e-06		-0.091	-2.673e-06		-0.091	-3.085e-06			-0.091	-5.187e-06
-0.09	-2.247e-06		-0.01	1.965e-06		-0.09	-2.074e-06		-0.09	-2.505e-06		-0.09	-3.091e-06			-0.09	-5.173e-06
-0.089	-2.071e-06		-0.009	2.064e-06		-0.089	-2.085e-06		-0.089	-2.658e-06		-0.089	-3.089e-06			-0.089	-5.182e-06
-0.088	-2.251e-06		-0.008	1.977e-06		-0.088	-2.069e-06		-0.088	-2.515e-06		-0.088	-3.108e-06			-0.088	-5.169e-06
-0.087	-2.067e-06		-0.007	2.064e-06		-0.087	-2.104e-06		-0.087	-2.664e-06		-0.087	-3.089e-06			-0.087	-5.179e-06
-0.086	-2.259e-06		-0.006	1.973e-06		-0.086	-2.07e-06		-0.086	-2.514e-06		-0.086	-3.097e-06			-0.086	-5.165e-06
-0.085	-2.076e-06		-0.005	2.045e-06		-0.085	-2.104e-06		-0.085	-2.684e-06		-0.085	-3.073e-06			-0.085	-5.173e-06
-0.084	-2.275e-06		-0.004	1.978e-06		-0.084	-2.079e-06		-0.084	-2.5e-06		-0.084	-3.102e-06			-0.084	-5.156e-06
-0.083	-2.087e-06		-0.003	2.062e-06		-0.083	-2.104e-06		-0.083	-2.674e-06		-0.083	-3.088e-06			-0.083	-5.16e-06
-0.082	-2.28e-06		-0.002	1.983e-06		-0.082	-2.084e-06		-0.082	-2.526e-06		-0.082	-3.089e-06			-0.082	-5.141e-06
-0.081	-2.081e-06		-0.001	2.067e-06		-0.081	-2.089e-06		-0.081	-2.679e-06		-0.081	-3.085e-06			-0.081	-5.156e-06
-0.08	-2.266e-06		0	1.975e-06		-0.08	-2.074e-06		-0.08	-2.528e-06		-0.08	-3.095e-06			-0.08	-5.125e-06
-0.079	-2.104e-06		0.001	2.082e-06		-0.079	-2.112e-06		-0.079	-2.679e-06		-0.079	-3.09e-06			-0.079	-5.143e-06
-0.078	-2.265e-06		0.002	1.969e-06		-0.078	-2.076e-06		-0.078	-2.532e-06		-0.078	-3.093e-06			-0.078	-5.124e-06
-0.077	-2.102e-06		0.003	2.074e-06		-0.077	-2.09e-06		-0.077	-2.668e-06		-0.077	-3.068e-06			-0.077	-5.131e-06
-0.076	-2.284e-06		0.004	1.98e-06		-0.076	-2.093e-06		-0.076	-2.506e-06		-0.076	-3.07e-06			-0.076	-5.129e-06
-0.075	-2.101e-06		0.005	2.094e-06		-0.075	-2.107e-06		-0.075	-2.699e-06		-0.075	-3.066e-06			-0.075	-5.125e-06
-0.074	-2.292e-06		0.006	1.984e-06		-0.074	-2.077e-06		-0.074	-2.539e-06		-0.074	-3.085e-06			-0.074	-5.111e-06
-0.073	-2.104e-06		0.007	2.074e-06		-0.073	-2.103e-06		-0.073	-2.686e-06		-0.073	-3.077e-06			-0.073	-5.13e-06
-0.072	-2.285e-06		0.008	1.985e-06		-0.072	-2.065e-06		-0.072	-2.529e-06		-0.072	-3.086e-06			-0.072	-5.123e-06
-0.071	-2.11e-06		0.009	2.088e-06		-0.071	-2.108e-06		-0.071	-2.689e-06		-0.071	-3.084e-06			-0.071	-5.117e-06
-0.07	-2.299e-06		0.01	1.986e-06		-0.07	-2.081e-06		-0.07	-2.539e-06		-0.07	-3.091e-06			-0.07	-5.091e-06
-0.069	-2.134e-06		0.011	2.078e-06		-0.069	-2.096e-06		-0.069	-2.707e-06		-0.069	-3.06e-06			-0.069	-5.108e-06
-0.068	-2.317e-06		0.012	1.966e-06		-0.068	-2.073e-06		-0.068	-2.53e-06		-0.068	-3.088e-06			-0.068	-5.1e-06
-0.067	-2.139e-06		0.013	2.087e-06		-0.067	-2.102e-06		-0.067	-2.703e-06		-0.067	-3.082e-06			-0.067	-5.109e-06
-0.066	-2.299e-06		0.014	1.997e-06		-0.066	-2.097e-06		-0.066	-2.542e-06		-0.066	-3.085e-06			-0.066	-5.088e-06
-0.065	-2.119e-06		0.015	2.088e-06		-0.065	-2.099e-06		-0.065	-2.729e-06		-0.065	-3.061e-06			-0.065	-5.104e-06
-0.064	-2.303e-06		0.016	1.983e-06		-0.064	-2.068e-06		-0.064	-2.535e-06		-0.064	-3.057e-06			-0.064	-5.081e-06
-0.063	-2.135e-06		0.017	2.089e-06		-0.063	-2.112e-06		-0.063	-2.719e-06		-0.063	-3.047e-06			-0.063	-5.09e-06
-0.062	-2.312e-06		0.018	1.987e-06		-0.062	-2.082e-06		-0.062	-2.546e-06		-0.062	-3.07e-06			-0.062	-5.065e-06
-0.061	-2.139e-06		0.019	2.086e-06		-0.061	-2.11e-06		-0.061	-2.727e-06		-0.061	-3.06e-06			-0.061	-5.082e-06
-0.06	-2.326e-06		0.02	1.994e-06		-0.06	-2.085e-06		-0.06	-2.554e-06		-0.06	-3.064e-06			-0.06	-5.056e-06
-0.059	-2.151e-06		0.021	2.09e-06		-0.059	-2.103e-06		-0.059	-2.738e-06		-0.059	-3.048e-06			-0.059	-5.062e-06
-0.058	-2.324e-06		0.022	1.974e-06		-0.058	-2.1e-06		-0.058	-2.557e-06		-0.058	-3.069e-06			-0.058	-5.051e-06
-0.057	-2.145e-06		0.023	2.096e-06		-0.057	-2.118e-06		-0.057	-2.731e-06		-0.057	-3.043e-06			-0.057	-5.06e-06
-0.056	-2.325e-06		0.024	1.979e-06		-0.056	-2.081e-06		-0.056	-2.57e-06		-0.056	-3.088e-06			-0.056	-5.051e-06
-0.055	-2.143e-06		0.025	2.121e-06		-0.055	-2.12e-06		-0.055	-2.721e-06		-0.055	-3.062e-06			-0.055	-5.055e-06
-0.054	-2.326e-06		0.026	1.999e-06		-0.054	-2.096e-06		-0.054	-2.553e-06		-0.054	-3.055e-06			-0.054	-5.025e-06
-0.053	-2.165e-06		0.027	2.106e-06		-0.053	-2.106e-06		-0.053	-2.737e-06		-0.053	-3.038e-06			-0.053	-5.03e-06
-0.052	-2.33e-06		0.028	1.989e-06		-0.052	-2.075e-06		-0.052	-2.56e-06		-0.052	-3.07e-06			-0.052	-5.037e-06
-0.051	-2.151e-06		0.029	2.131e-06		-0.051	-2.128e-06		-0.051	-2.729e-06		-0.051	-3.046e-06			-0.051	-5.034e-06
-0.05	-2.34e-06		0.03	2.009e-06		-0.05	-2.117e-06		-0.05	-2.581e-06		-0.05	-3.058e-06			-0.05	-5.014e-06
-0.049	-2.192e-06		0.031	2.11e-06		-0.049	-2.111e-06		-0.049	-2.757e-06		-0.049	-3.042e-06			-0.049	-5.035e-06
-0.048	-2.362e-06		0.032	1.999e-06		-0.048	-2.086e-06		-0.048	-2.577e-06		-0.048	-3.07e-06			-0.048	-5.027e-06
-0.047	-2.18e-06		0.033	2.113e-06		-0.047	-2.098e-06		-0.047	-2.75e-06		-0.047	-3.049e-06			-0.047	-5.009e-06
-0.046	-2.368e-06		0.034	1.999e-06		-0.046	-2.087e-06		-0.046	-2.573e-06		-0.046	-3.079e-06			-0.046	-5.011e-06
-0.045	-2.184e-06		0.035	2.124e-06		-0.045	-2.118e-06		-0.045	-2.757e-06		-0.045	-3.033e-06			-0.045	-5.02e-06
-0.044	-2.367e-06		0.036	2.006e-06		-0.044	-2.12e-06		-0.044	-2.578e-06		-0.044	-3.065e-06			-0.044	-5.032e-06
-0.043	-2.206e-06		0.037	2.119e-06		-0.043	-2.151e-06		-0.043	-2.765e-06		-0.043	-3.046e-06			-0.043	-5.003e-06
-0.042	-2.371e-06		0.038	2.002e-06		-0.042	-2.081e-06		-0.042	-2.58e-06		-0.042	-3.035e-06			-0.042	-5.018e-06
-0.041	-2.185e-06		0.039	2.121e-06		-0.041	-2.139e-06		-0.041	-2.761e-06		-0.041	-3.062e-06			-0.041	-5.015e-06
-0.04	-2.364e-06		0.04	2.007e-06		-0.04	-2.095e-06		-0.04	-2.6e-06		-0.04	-3.051e-06			-0.04	-4.998e-06
-0.039	-2.203e-06		0.041	2.129e-06		-0.039	-2.125e-06		-0.039	-2.789e-06		-0.039	-3.028e-06			-0.039	-4.998e-06
-0.038	-2.38e-06		0.042	1.997e-06		-0.038	-2.106e-06		-0.038	-2.596e-06		-0.038	-3.035e-06			-0.038	-4.993e-06
-0.037	-2.187e-06		0.043	2.129e-06		-0.037	-2.126e-06		-0.037	-2.76e-06		-0.037	-3.028e-06			-0.037	-4.999e-06
-0.036	-2.393e-06		0.044	2.011e-06		-0.036	-2.121e-06		-0.036	-2.599e-06		-0.036	-3.063e-06			-0.036	-4.983e-06
-0.035	-2.202e-06		0.045	2.13e-06		-0.035	-2.134e-06		-0.035	-2.78e-06		-0.035	-3.035e-06			-0.035	-4.994e-06
-0.034	-2.382e-06		0.046	2.025e-06		-0.034	-2.108e-06		-0.034	-2.603e-06		-0.034	-3.054e-06			-0.034	-4.977e-06
-0.033	-2.218e-06		0.047	2.154e-06		-0.033	-2.153e-06		-0.033	-2.773e-06		-0.033	-3.031e-06			-0.033	-4.989e-06
-0.032	-2.394e-06		0.048	2.004e-06		-0.032	-2.123e-06		-0.032	-2.611e-06		-0.032	-3.048e-06			-0.032	-4.97e-06
-0.031	-2.217e-06		0.049	2.132e-06		-0.031	-2.145e-06		-0.031	-2.79e-06		-0.031	-3.042e-06			-0.031	-4.97e-06
-0.03	-2.384e-06		0.05	2e-06		-0.03	-2.101e-06		-0.03	-2.615e-06		-0.03	-3.051e-06			-0.03	-4.958e-06
-0.029	-2.22e-06		0.051	2.143e-06		-0.029	-2.136e-06		-0.029	-2.78e-06		-0.029	-3.028e-06			-0.029	-4.968e-06
-0.028	-2.422e-06		0.052	2.053e-06		-0.028	-2.127e-06		-0.028	-2.618e-06		-0.028	-3.026e-06			-0.028	-4.968e-06
-0.027	-2.222e-06		0.053	2.151e-06		-0.027	-2.14e-06		-0.027	-2.787e-06		-0.027	-3.031e-06			-0.027	-4.962e-06
-0.026	-2.404e-06		0.054	2.004e-06		-0.026	-2.111e-06		-0.026	-2.618e-06		-0.026	-3.048e-06			-0.026	-4.932e-06
-0.025	-2.238e-06		0.055	2.151e-06		-0.025	-2.144e-06		-0.025	-2.795e-06		-0.025	-3.029e-06			-0.025	-4.961e-06
-0.024	-2.419e-06		0.056	2.03e-06		-0.024	-2.135e-06		-0.024	-2.614e-06		-0.024	-3.051e-06			-0.024	-4.954e-06
-0.023	-2.232e-06		0.057	2.152e-06		-0.023	-2.127e-06		-0.023	-2.803e-06		-0.023	-3.024e-06			-0.023	-4.959e-06
-0.022	-2.397e-06		0.058	2.034e-06		-0.022	-2.127e-06		-0.022	-2.638e-06		-0.022	-3.043e-06			-0.022	-4.95e-06
-0.021	-2.25e-06		0.059	2.153e-06		-0.021	-2.142e-06		-0.021	-2.806e-06		-0.021	-3.029e-06			-0.021	-4.964e-06
-0.02	-2.427e-06		0.06	2.023e-06		-0.02	-2.136e-06		-0.02	-2.639e-06		-0.02	-3.046e-06			-0.02	-4.955e-06
-0.019	-2.248e-06		0.061	2.151e-06		-0.019	-2.135e-06		-0.019	-2.804e-06		-0.019	-3.039e-06			-0.019	-4.948e-06
-0.018	-2.43e-06		0.062	2.045e-06		-0.018	-2.127e-06		-0.018	-2.633e-06		-0.018	-3.039e-06			-0.018	-4.933e-06
-0.017	-2.256e-06		0.063	2.15e-06		-0.017	-2.164e-06		-0.017	-2.839e-06		-0.017	-3.02e-06			-0.017	-4.953e-06
-0.016	-2.417e-06		0.064	2.054e-06		-0.016	-2.124e-06		-0.016	-2.627e-06		-0.016	-3.038e-06			-0.016	-4.926e-06
-0.015	-2.274e-06		0.065	2.153e-06		-0.015	-2.175e-06		-0.015	-2.821e-06		-0.015	-3.015e-06			-0.015	-4.922e-06
-0.014	-2.441e-06		0.066	2.047e-06		-0.014	-2.131e-06		-0.014	-2.647e-06		-0.014	-3.04e-06			-0.014	-4.923e-06
-0.013	-2.258e-06		0.067	2.162e-06		-0.013	-2.16e-06		-0.013	-2.846e-06		-0.013	-3.016e-06			-0.013	-4.917e-06
-0.012	-2.449e-06		0.068	2.026e-06		-0.012	-2.135e-06		-0.012	-2.651e-06		-0.012	-3.027e-06			-0.012	-4.918e-06
-0.011	-2.282e-06		0.069	2.172e-06		-0.011	-2.152e-06		-0.011	-2.837e-06		-0.011	-3.028e-06			-0.011	-4.906e-06
-0.01	-2.452e-06		0.07	2.036e-06		-0.01	-2.147e-06		-0.01	-2.649e-06		-0.01	-3.033e-06			-0.01	-4.893e-06
-0.009	-2.272e-06		0.071	2.161e-06		-0.009	-2.179e-06		-0.009	-2.845e-06		-0.009	-3.016e-06			-0.009	-4.934e-06
-0.008	-2.45e-06		0.072	2.055e-06		-0.008	-2.157e-06		-0.008	-2.657e-06		-0.008	-3.031e-06			-0.008	-4.915e-06
-0.007	-2.278e-06		0.073	2.163e-06		-0.007	-2.153e-06		-0.007	-2.846e-06		-0.007	-3.009e-06			-0.007	-4.909e-06
-0.006	-2.448e-06		0.074	2.028e-06		-0.006	-2.129e-06		-0.006	-2.659e-06		-0.006	-3.029e-06			-0.006	-4.922e-06
-0.005	-2.289e-06		0.075	2.169e-06		-0.005	-2.161e-06		-0.005	-2.859e-06		-0.005	-3.024e-06			-0.005	-4.902e-06
-0.004	-2.473e-06		0.076	2.054e-06		-0.004	-2.135e-06		-0.004	-2.683e-06		-0.004	-3.027e-06			-0.004	-4.897e-06
-0.003	-2.292e-06		0.077	2.18e-06		-0.003	-2.168e-06		-0.003	-2.851e-06		-0.003	-3.029e-06			-0.003	-4.903e-06
-0.002	-2.482e-06		0.078	2.033e-06		-0.002	-2.15e-06		-0.002	-2.675e-06		-0.002	-3.013e-06			-0.002	-4.876e-06
-0.001	-2.299e-06		0.079	2.188e-06		-0.001	-2.161e-06		-0.001	-2.859e-06		-0.001	-3.031e-06			-0.001	-4.892e-06
0	-2.479e-06		0.08	2.043e-06		0	-2.163e-06		0	-2.675e-06		0	-3.029e-06			0	-4.553e-06
0.001	-2.296e-06		0.081	2.18e-06		0.001	-2.179e-06		0.001	-2.855e-06		0.001	-3.031e-06			-0.001	-4.226e-06
0.002	-2.481e-06		0.082	2.062e-06		0.002	-2.164e-06		0.002	-2.691e-06		0.002	-3.033e-06			-0.002	-4.098e-06
0.003	-2.317e-06		0.083	2.188e-06		0.003	-2.179e-06		0.003	-2.87e-06		0.003	-3.017e-06			-0.003	-4.043e-06
0.004	-2.487e-06		0.084	2.07e-06		0.004	-2.165e-06		0.004	-2.706e-06		0.004	-3.044e-06			-0.004	-3.947e-06
0.005	-2.322e-06		0.085	2.191e-06		0.005	-2.198e-06		0.005	-2.866e-06		0.005	-3.032e-06			-0.005	-3.88e-06
0.006	-2.484e-06		0.086	2.038e-06		0.006	-2.175e-06		0.006	-2.708e-06		0.006	-3.036e-06			-0.006	-3.801e-06
0.007	-2.304e-06		0.087	2.207e-06		0.007	-2.187e-06		0.007	-2.878e-06		0.007	-3.03e-06			-0.007	-3.752e-06
0.008	-2.507e-06		0.088	2.054e-06		0.008	-2.185e-06		0.008	-2.721e-06		0.008	-3.047e-06			-0.008	-3.689e-06
0.009	-2.319e-06		0.089	2.193e-06		0.009	-2.204e-06		0.009	-2.88e-06		0.009	-3.019e-06			-0.009	-3.638e-06
0.01	-2.511e-06		0.09	2.068e-06		0.01	-2.159e-06		0.01	-2.711e-06		0.01	-3.031e-06			-0.01	-3.557e-06
0.011	-2.342e-06		0.091	2.191e-06		0.011	-2.187e-06		0.011	-2.893e-06		0.011	-3.013e-06			-0.011	-3.531e-06
0.012	-2.508e-06		0.092	2.05e-06		0.012	-2.167e-06		0.012	-2.722e-06		0.012	-3.031e-06			-0.012	-3.47e-06
0.013	-2.335e-06		0.093	2.202e-06		0.013	-2.198e-06		0.013	-2.901e-06		0.013	-3.016e-06			-0.013	-3.457e-06
0.014	-2.527e-06		0.094	2.07e-06		0.014	-2.152e-06		0.014	-2.719e-06		0.014	-3.028e-06			-0.014	-3.386e-06
0.015	-2.341e-06		0.095	2.221e-06		0.015	-2.187e-06		0.015	-2.889e-06		0.015	-3.014e-06			-0.015	-3.34e-06
0.016	-2.519e-06		0.096	2.049e-06		0.016	-2.156e-06		0.016	-2.722e-06		0.016	-3.019e-06			-0.016	-3.302e-06
0.017	-2.344e-06		0.097	2.204e-06		0.017	-2.203e-06		0.017	-2.919e-06		0.017	-3.006e-06			-0.017	-3.271e-06
0.018	-2.548e-06		0.098	2.074e-06		0.018	-2.177e-06		0.018	-2.729e-06		0.018	-3.023e-06			-0.018	-3.22e-06
0.019	-2.358e-06		0.099	2.217e-06		0.019	-2.193e-06		0.019	-2.923e-06		0.019	-3.011e-06			-0.019	-3.201e-06
0.02	-2.54e-06		0.1	2.084e-06		0.02	-2.176e-06		0.02	-2.737e-06		0.02	-3.023e-06			-0.02	-3.16e-06
0.021	-2.356e-06		0.101	2.221e-06		0.021	-2.188e-06		0.021	-2.917e-06		0.021	-3.003e-06			-0.021	-3.135e-06
0.022	-2.545e-06		0.102	2.073e-06		0.022	-2.179e-06		0.022	-2.761e-06		0.022	-3.031e-06			-0.022	-3.084e-06
0.023	-2.37e-06		0.103	2.227e-06		0.023	-2.208e-06		0.023	-2.932e-06		0.023	-3.031e-06			-0.023	-3.063e-06
0.024	-2.56e-06		0.104	2.088e-06		0.024	-2.177e-06		0.024	-2.741e-06		0.024	-3.019e-06			-0.024	-3.012e-06
0.025	-2.368e-06		0.105	2.222e-06		0.025	-2.202e-06		0.025	-2.901e-06		0.025	-3.014e-06			-0.025	-3.006e-06
0.026	-2.546e-06		0.106	2.079e-06		0.026	-2.19e-06		0.026	-2.753e-06		0.026	-3.016e-06			-0.026	-2.964e-06
0.027	-2.387e-06		0.107	2.227e-06		0.027	-2.211e-06		0.027	-2.919e-06		0.027	-3.017e-06			-0.027	-2.946e-06
0.028	-2.562e-06		0.108	2.065e-06		0.028	-2.178e-06		0.028	-2.754e-06		0.028	-3.017e-06			-0.028	-2.91e-06
0.029	-2.377e-06		0.109	2.218e-06		0.029	-2.22e-06		0.029	-2.934e-06		0.029	-3.005e-06			-0.029	-2.892e-06
0.03	-2.554e-06		0.11	2.093e-06		0.03	-2.2e-06		0.03	-2.78e-06		0.03	-3.031e-06			-0.03	-2.862e-06
0.031	-2.379e-06		0.111	2.232e-06		0.031	-2.213e-06		0.031	-2.956e-06		0.031	-3.019e-06			-0.031	-2.841e-06
0.032	-2.552e-06		0.112	2.075e-06		0.032	-2.187e-06		0.032	-2.779e-06		0.032	-3.02e-06			-0.032	-2.795e-06
0.033	-2.387e-06		0.113	2.227e-06		0.033	-2.23e-06		0.033	-2.935e-06		0.033	-3.002e-06			-0.033	-2.807e-06
0.034	-2.58e-06		0.114	2.086e-06		0.034	-2.206e-06		0.034	-2.773e-06		0.034	-3.017e-06			-0.034	-2.765e-06
0.035	-2.408e-06		0.115	2.236e-06		0.035	-2.242e-06		0.035	-2.957e-06		0.035	-3.03e-06			-0.035	-2.747e-06
0.036	-2.564e-06		0.116	2.101e-06		0.036	-2.224e-06		0.036	-2.788e-06		0.036	-3.021e-06			-0.036	-2.713e-06
0.037	-2.397e-06		0.117	2.237e-06		0.037	-2.215e-06		0.037	-2.958e-06		0.037	-3.018e-06			-0.037	-2.71e-06
0.038	-2.578e-06		0.118	2.093e-06		0.038	-2.214e-06		0.038	-2.775e-06		0.038	-3.02e-06			-0.038	-2.656e-06
0.039	-2.403e-06		0.119	2.239e-06		0.039	-2.227e-06		0.039	-2.963e-06		0.039	-3.01e-06			-0.039	-2.669e-06
0.04	-2.583e-06		0.12	2.08e-06		0.04	-2.204e-06		0.04	-2.805e-06		0.04	-3.008e-06			-0.04	-2.623e-06
0.041	-2.424e-06		0.121	2.237e-06		0.041	-2.232e-06		0.041	-2.968e-06		0.041	-3.03e-06			-0.041	-2.628e-06
0.042	-2.585e-06		0.122	2.086e-06		0.042	-2.203e-06		0.042	-2.788e-06		0.042	-3.025e-06			-0.042	-2.581e-06
0.043	-2.415e-06		0.123	2.261e-06		0.043	-2.225e-06		0.043	-2.979e-06		0.043	-3.008e-06			-0.043	-2.577e-06
0.044	-2.598e-06		0.124	2.108e-06		0.044	-2.203e-06		0.044	-2.797e-06		0.044	-3.023e-06			-0.044	-2.539e-06
0.045	-2.428e-06		0.125	2.245e-06		0.045	-2.24e-06		0.045	-2.973e-06		0.045	-3.014e-06			-0.045	-2.548e-06
0.046	-2.594e-06		0.126	2.098e-06		0.046	-2.209e-06		0.046	-2.802e-06		0.046	-3.029e-06			-0.046	-2.521e-06
0.047	-2.423e-06		0.127	2.252e-06		0.047	-2.236e-06		0.047	-2.994e-06		0.047	-3.026e-06			-0.047	-2.497e-06
0.048	-2.598e-06		0.128	2.118e-06		0.048	-2.219e-06		0.048	-2.807e-06		0.048	-3.013e-06			-0.048	-2.486e-06
0.049	-2.422e-06		0.129	2.266e-06		0.049	-2.243e-06		0.049	-2.956e-06		0.049	-3.035e-06			-0.049	-2.471e-06
0.05	-2.613e-06		0.13	2.092e-06		0.05	-2.23e-06		0.05	-2.82e-06		0.05	-3.02e-06			-0.05	-2.443e-06
0.051	-2.429e-06		0.131	2.253e-06		0.051	-2.247e-06		0.051	-2.993e-06		0.051	-3.007e-06			-0.051	-2.437e-06
0.052	-2.61e-06		0.132	2.112e-06		0.052	-2.219e-06		0.052	-2.815e-06		0.052	-3.015e-06			-0.052	-2.403e-06
0.053	-2.452e-06		0.133	2.255e-06		0.053	-2.246e-06		0.053	-3.011e-06		0.053	-3.014e-06			-0.053	-2.391e-06
0.054	-2.616e-06		0.134	2.104e-06		0.054	-2.227e-06		0.054	-2.817e-06		0.054	-3.02e-06			-0.054	-2.346e-06
0.055	-2.445e-06		0.135	2.27e-06		0.055	-2.266e-06		0.055	-3.001e-06		0.055	-2.996e-06			-0.055	-2.372e-06
0.056	-2.628e-06		0.136	2.121e-06		0.056	-2.231e-06		0.056	-2.849e-06		0.056	-3.015e-06			-0.056	-2.338e-06
0.057	-2.446e-06		0.137	2.261e-06		0.057	-2.256e-06		0.057	-2.994e-06		0.057	-3.015e-06			-0.057	-2.322e-06
0.058	-2.626e-06		0.138	2.107e-06		0.058	-2.237e-06		0.058	-2.817e-06		0.058	-3.002e-06			-0.058	-2.301e-06
0.059	-2.456e-06		0.139	2.267e-06		0.059	-2.257e-06		0.059	-3.025e-06		0.059	-3.023e-06			-0.059	-2.308e-06
0.06	-2.631e-06		0.14	2.106e-06		0.06	-2.242e-06		0.06	-2.839e-06		0.06	-3.031e-06			-0.06	-2.275e-06
0.061	-2.478e-06		0.141	2.263e-06		0.061	-2.264e-06		0.061	-2.996e-06		0.061	-3.01e-06			-0.061	-2.282e-06
0.062	-2.643e-06		0.142	2.12e-06		0.062	-2.242e-06		0.062	-2.835e-06		0.062	-3.027e-06			-0.062	-2.226e-06
0.063	-2.449e-06		0.143	2.284e-06		0.063	-2.268e-06		0.063	-3.005e-06		0.063	-3.011e-06			-0.063	-2.223e-06
0.064	-2.642e-06		0.144	2.123e-06		0.064	-2.24e-06		0.064	-2.855e-06		0.064	-3.012e-06			-0.064	-2.221e-06
0.065	-2.467e-06		0.145	2.277e-06		0.065	-2.266e-06		0.065	-3.039e-06		0.065	-3.035e-06			-0.065	-2.195e-06
0.066	-2.639e-06		0.146	2.135e-06		0.066	-2.249e-06		0.066	-2.842e-06		0.066	-3.033e-06			-0.066	-2.17e-06
0.067	-2.472e-06		0.147	2.269e-06		0.067	-2.29e-06		0.067	-3.039e-06		0.067	-3.007e-06			-0.067	-2.18e-06
0.068	-2.647e-06		0.148	2.148e-06		0.068	-2.248e-06		0.068	-2.853e-06		0.068	-3.027e-06			-0.068	-2.151e-06
0.069	-2.476e-06		0.149	2.29e-06		0.069	-2.273e-06		0.069	-3.031e-06		0.069	-3.004e-06			-0.069	-2.166e-06
0.07	-2.661e-06		0.15	2.16e-06		0.07	-2.254e-06		0.07	-2.859e-06		0.07	-3.014e-06			-0.07	-2.133e-06
0.071	-2.483e-06		0.151	2.285e-06		0.071	-2.275e-06		0.071	-3.047e-06		0.071	-3.027e-06			-0.071	-2.144e-06
0.072	-2.672e-06		0.152	2.139e-06		0.072	-2.265e-06		0.072	-2.887e-06		0.072	-3.019e-06			-0.072	-2.1e-06
0.073	-2.5e-06		0.153	2.29e-06		0.073	-2.289e-06		0.073	-3.054e-06		0.073	-3.017e-06			-0.073	-2.115e-06
0.074	-2.669e-06		0.154	2.134e-06		0.074	-2.256e-06		0.074	-2.883e-06		0.074	-3.044e-06			-0.074	-2.106e-06
0.075	-2.496e-06		0.155	2.31e-06		0.075	-2.293e-06		0.075	-3.052e-06		0.075	-3.05e-06			-0.075	-2.072e-06
0.076	-2.677e-06		0.156	2.151e-06		0.076	-2.266e-06		0.076	-2.899e-06		0.076	-3.069e-06			-0.076	-2.041e-06
0.077	-2.488e-06		0.157	2.285e-06		0.077	-2.275e-06		0.077	-3.057e-06		0.077	-3.099e-06			-0.077	-2.054e-06
0.078	-2.684e-06		0.158	2.114e-06		0.078	-2.255e-06		0.078	-2.888e-06		0.078	-3.077e-06			-0.078	-2.045e-06
0.079	-2.504e-06		0.159	2.299e-06		0.079	-2.293e-06		0.079	-3.055e-06		0.079	-3.055e-06			-0.079	-2.049e-06
0.08	-2.684e-06		0.16	2.14e-06		0.08	-2.279e-06		0.08	-2.914e-06		0.08	-3.06e-06			-0.08	-2.023e-06
0.081	-2.506e-06		0.161	2.317e-06		0.081	-2.309e-06		0.081	-3.053e-06		0.081	-3.071e-06			-0.081	-2.035e-06
0.082	-2.685e-06		0.162	2.121e-06		0.082	-2.277e-06		0.082	-2.931e-06		0.082	-3.072e-06			-0.082	-1.994e-06
0.083	-2.516e-06		0.163	2.308e-06		0.083	-2.308e-06		0.083	-3.085e-06		0.083	-3.055e-06			-0.083	-2.014e-06
0.084	-2.689e-06		0.164	2.138e-06		0.084	-2.28e-06		0.084	-2.921e-06		0.084	-3.057e-06			-0.084	-1.971e-06
0.085	-2.512e-06		0.165	2.306e-06		0.085	-2.293e-06		0.085	-3.08e-06		0.085	-3.041e-06			-0.085	-1.976e-06
0.086	-2.7e-06		0.166	2.17e-06		0.086	-2.275e-06		0.086	-2.924e-06		0.086	-3.051e-06			-0.086	-1.945e-06
0.087	-2.533e-06		0.167	2.303e-06		0.087	-2.303e-06		0.087	-3.085e-06		0.087	-3.038e-06			-0.087	-1.958e-06
0.088	-2.696e-06		0.168	2.159e-06		0.088	-2.276e-06		0.088	-2.93e-06		0.088	-3.055e-06			-0.088	-1.929e-06
0.089	-2.541e-06		0.169	2.31e-06		0.089	-2.312e-06		0.089	-3.085e-06		0.089	-3.05e-06			-0.089	-1.921e-06
0.09	-2.7e-06		0.17	2.143e-06		0.09	-2.278e-06		0.09	-2.924e-06		0.09	-3.05e-06			-0.09	-1.912e-06
0.091	-2.526e-06		0.171	2.334e-06		0.091	-2.318e-06		0.091	-3.101e-06		0.091	-3.041e-06			-0.091	-1.928e-06
0.092	-2.707e-06		0.172	2.163e-06		0.092	-2.295e-06		0.092	-2.93e-06		0.092	-3.07e-06			-0.092	-1.894e-06
0.093	-2.541e-06		0.173	2.323e-06		0.093	-2.325e-06		0.093	-3.107e-06		0.093	-3.035e-06			-0.093	-1.905e-06
0.094	-2.72e-06		0.174	2.166e-06		0.094	-2.287e-06		0.094	-2.949e-06		0.094	-3.07e-06			-0.094	-1.861e-06
0.095	-2.556e-06		0.175	2.36e-06		0.095	-2.325e-06		0.095	-3.124e-06		0.095	-3.076e-06			-0.095	-1.88e-06
0.096	-2.718e-06		0.176	2.175e-06		0.096	-2.307e-06		0.096	-2.957e-06		0.096	-3.072e-06			-0.096	-1.852e-06
0.097	-2.55e-06		0.177	2.32e-06		0.097	-2.323e-06		0.097	-3.129e-06		0.097	-3.063e-06			-0.097	-1.854e-06
0.098	-2.736e-06		0.178	2.177e-06		0.098	-2.307e-06		0.098	-2.965e-06		0.098	-3.059e-06			-0.098	-1.828e-06
0.099	-2.549e-06		0.179	2.34e-06		0.099	-2.321e-06		0.099	-3.146e-06		0.099	-3.051e-06			-0.099	-1.849e-06
0.1	-2.749e-06		0.18	2.157e-06		0.1	-2.318e-06		0.1	-2.989e-06		0.1	-3.063e-06			-0.1	-1.829e-06
0.101	-2.552e-06		0.181	2.336e-06		0.101	-2.334e-06		0.101	-3.13e-06		0.101	-3.055e-06			-0.101	-1.813e-06
0.102	-2.724e-06		0.182	2.181e-06		0.102	-2.322e-06		0.102	-2.976e-06		0.102	-3.039e-06			-0.102	-1.784e-06
0.103	-2.558e-06		0.183	2.347e-06		0.103	-2.345e-06		0.103	-3.117e-06		0.103	-3.039e-06			-0.103	-1.787e-06
0.104	-2.729e-06		0.184	2.185e-06		0.104	-2.319e-06		0.104	-2.987e-06		0.104	-3.059e-06			-0.104	-1.782e-06
0.105	-2.558e-06		0.185	2.35e-06		0.105	-2.334e-06		0.105	-3.136e-06		0.105	-3.083e-06			-0.105	-1.771e-06
0.106	-2.756e-06		0.186	2.17e-06		0.106	-2.316e-06		0.106	-3.001e-06		0.106	-3.068e-06			-0.106	-1.749e-06
0.107	-2.57e-06		0.187	2.357e-06		0.107	-2.349e-06		0.107	-3.15e-06		0.107	-3.057e-06			-0.107	-1.759e-06
0.108	-2.757e-06		0.188	2.191e-06		0.108	-2.341e-06		0.108	-3.029e-06		0.108	-3.087e-06			-0.108	-1.727e-06
0.109	-2.581e-06		0.189	2.365e-06		0.109	-2.366e-06		0.109	-3.151e-06		0.109	-3.041e-06			-0.109	-1.756e-06
0.11	-2.757e-06		0.19	2.189e-06		0.11	-2.343e-06		0.11	-3.022e-06		0.11	-3.062e-06			-0.11	-1.728e-06
0.111	-2.605e-06		0.191	2.355e-06		0.111	-2.344e-06		0.111	-3.154e-06		0.111	-3.065e-06			-0.111	-1.732e-06
0.112	-2.766e-06		0.192	2.192e-06		0.112	-2.338e-06		0.112	-3.026e-06		0.112	-3.073e-06			-0.112	-1.707e-06
0.113	-2.588e-06		0.193	2.377e-06		0.113	-2.348e-06		0.113	-3.171e-06		0.113	-3.098e-06			-0.113	-1.724e-06
0.114	-2.767e-06		0.194	2.197e-06		0.114	-2.339e-06		0.114	-3.015e-06		0.114	-3.078e-06			-0.114	-1.692e-06
0.115	-2.593e-06		0.195	2.35e-06		0.115	-2.369e-06		0.115	-3.159e-06		0.115	-3.081e-06			-0.115	-1.715e-06
0.116	-2.786e-06		0.196	2.213e-06		0.116	-2.345e-06		0.116	-3.038e-06		0.116	-3.075e-06			-0.116	-1.664e-06
0.117	-2.606e-06		0.197	2.349e-06		0.117	-2.369e-06		0.117	-3.164e-06		0.117	-3.086e-06			-0.117	-1.685e-06
0.118	-2.788e-06		0.198	2.201e-06		0.118	-2.355e-06		0.118	-3.028e-06		0.118	-3.075e-06			-0.118	-1.656e-06
0.119	-2.6e-06		0.199	2.378e-06		0.119	-2.382e-06		0.119	-3.179e-06		0.119	-3.065e-06			-0.119	-1.661e-06
0.12	-2.789e-06		0.2	2.201e-06		0.12	-2.356e-06		0.12	-3.043e-06		0.12	-3.057e-06			-0.12	-1.621e-06
0.121	-2.617e-06		0.201	2.38e-06		0.121	-2.364e-06		0.121	-3.166e-06		0.121	-3.07e-06			-0.121	-1.651e-06
0.122	-2.782e-06		0.202	2.214e-06		0.122	-2.356e-06		0.122	-3.065e-06		0.122	-3.078e-06			-0.122	-1.628e-06
0.123	-2.617e-06		0.203	2.381e-06		0.123	-2.38e-06		0.123	-3.197e-06		0.123	-3.082e-06			-0.123	-1.648e-06
0.124	-2.792e-06		0.204	2.201e-06		0.124	-2.361e-06		0.124	-3.05e-06		0.124	-3.083e-06			-0.124	-1.613e-06
0.125	-2.624e-06		0.205	2.39e-06		0.125	-2.385e-06		0.125	-3.204e-06		0.125	-3.081e-06			-0.125	-1.61e-06
0.126	-2.815e-06		0.206	2.224e-06		0.126	-2.372e-06		0.126	-3.08e-06		0.126	-3.072e-06			-0.126	-1.598e-06
0.127	-2.643e-06		0.207	2.395e-06		0.127	-2.402e-06		0.127	-3.21e-06		0.127	-3.098e-06			-0.127	-1.607e-06
0.128	-2.797e-06		0.208	2.217e-06		0.128	-2.371e-06		0.128	-3.083e-06		0.128	-3.091e-06			-0.128	-1.589e-06
0.129	-2.641e-06		0.209	2.389e-06		0.129	-2.385e-06		0.129	-3.205e-06		0.129	-3.096e-06			-0.129	-1.586e-06
0.13	-2.821e-06		0.21	2.225e-06		0.13	-2.381e-06		0.13	-3.088e-06		0.13	-3.089e-06			-0.13	-1.585e-06
0.131	-2.638e-06		0.211	2.393e-06		0.131	-2.398e-06		0.131	-3.223e-06		0.131	-3.087e-06			-0.131	-1.569e-06
0.132	-2.815e-06		0.212	2.212e-06		0.132	-2.38e-06		0.132	-3.081e-06		0.132	-3.095e-06			-0.132	-1.554e-06
0.133	-2.647e-06		0.213	2.377e-06		0.133	-2.411e-06		0.133	-3.231e-06		0.133	-3.106e-06			-0.133	-1.555e-06
0.134	-2.818e-06		0.214	2.228e-06		0.134	-2.375e-06		0.134	-3.108e-06		0.134	-3.097e-06			-0.134	-1.534e-06
0.135	-2.655e-06		0.215	2.411e-06		0.135	-2.392e-06		0.135	-3.225e-06		0.135	-3.083e-06			-0.135	-1.553e-06
0.136	-2.826e-06		0.216	2.23e-06		0.136	-2.383e-06		0.136	-3.105e-06		0.136	-3.112e-06			-0.136	-1.53e-06
0.137	-2.653e-06		0.217	2.407e-06		0.137	-2.42e-06		0.137	-3.235e-06		0.137	-3.092e-06			-0.137	-1.543e-06
0.138	-2.839e-06		0.218	2.223e-06		0.138	-2.393e-06		0.138	-3.13e-06		0.138	-3.074e-06			-0.138	-1.524e-06
0.139	-2.673e-06		0.219	2.401e-06		0.139	-2.414e-06		0.139	-3.248e-06		0.139	-3.086e-06			-0.139	-1.523e-06
0.14	-2.839e-06		0.22	2.228e-06		0.14	-2.377e-06		0.14	-3.13e-06		0.14	-3.075e-06			-0.14	-1.499e-06
0.141	-2.669e-06		0.221	2.402e-06		0.141	-2.413e-06		0.141	-3.231e-06		0.141	-3.107e-06			-0.141	-1.518e-06
0.142	-2.86e-06		0.222	2.226e-06		0.142	-2.394e-06		0.142	-3.131e-06		0.142	-3.089e-06			-0.142	-1.475e-06
0.143	-2.683e-06		0.223	2.418e-06		0.143	-2.417e-06		0.143	-3.257e-06		0.143	-3.098e-06			-0.143	-1.496e-06
0.144	-2.86e-06		0.224	2.257e-06		0.144	-2.393e-06		0.144	-3.154e-06		0.144	-3.091e-06			-0.144	-1.479e-06
0.145	-2.689e-06		0.225	2.41e-06		0.145	-2.419e-06		0.145	-3.258e-06		0.145	-3.106e-06			-0.145	-1.486e-06
0.146	-2.864e-06		0.226	2.271e-06		0.146	-2.396e-06		0.146	-3.154e-06		0.146	-3.1e-06			-0.146	-1.464e-06
0.147	-2.685e-06		0.227	2.424e-06		0.147	-2.438e-06		0.147	-3.272e-06		0.147	-3.099e-06			-0.147	-1.472e-06
0.148	-2.885e-06		0.228	2.244e-06		0.148	-2.411e-06		0.148	-3.17e-06		0.148	-3.109e-06			-0.148	-1.445e-06
0.149	-2.683e-06		0.229	2.433e-06		0.149	-2.429e-06		0.149	-3.277e-06		0.149	-3.118e-06			-0.149	-1.464e-06
0.15	-2.878e-06		0.23	2.267e-06		0.15	-2.399e-06		0.15	-3.172e-06		0.15	-3.109e-06			-0.15	-1.435e-06
0.151	-2.701e-06		0.231	2.428e-06		0.151	-2.44e-06		0.151	-3.284e-06		0.151	-3.136e-06			-0.151	-1.46e-06
0.152	-2.883e-06		0.232	2.264e-06		0.152	-2.421e-06		0.152	-3.192e-06		0.152	-3.137e-06			-0.152	-1.421e-06
0.153	-2.688e-06		0.233	2.406e-06		0.153	-2.425e-06		0.153	-3.3e-06		0.153	-3.139e-06			-0.153	-1.447e-06
0.154	-2.889e-06		0.234	2.264e-06		0.154	-2.424e-06		0.154	-3.177e-06		0.154	-3.132e-06			-0.154	-1.419e-06
0.155	-2.704e-06		0.235	2.45e-06		0.155	-2.442e-06		0.155	-3.3e-06		0.155	-3.147e-06			-0.155	-1.429e-06
0.156	-2.898e-06		0.236	2.253e-06		0.156	-2.438e-06		0.156	-3.182e-06		0.156	-3.135e-06			-0.156	-1.385e-06
0.157	-2.712e-06		0.237	2.434e-06		0.157	-2.459e-06		0.157	-3.3e-06		0.157	-3.131e-06			-0.157	-1.405e-06
0.158	-2.911e-06		0.238	2.265e-06		0.158	-2.445e-06		0.158	-3.202e-06		0.158	-3.15e-06			-0.158	-1.393e-06
0.159	-2.724e-06		0.239	2.428e-06		0.159	-2.45e-06		0.159	-3.318e-06		0.159	-3.152e-06			-0.159	-1.403e-06
0.16	-2.911e-06		0.24	2.266e-06		0.16	-2.435e-06		0.16	-3.198e-06		0.16	-3.166e-06			-0.16	-1.377e-06
0.161	-2.73e-06		0.241	2.438e-06		0.161	-2.44e-06		0.161	-3.301e-06		0.161	-3.178e-06			-0.161	-1.38e-06
0.162	-2.93e-06		0.242	2.268e-06		0.162	-2.464e-06		0.162	-3.22e-06		0.162	-3.16e-06			-0.162	-1.36e-06
0.163	-2.742e-06		0.243	2.456e-06		0.163	-2.473e-06		0.163	-3.301e-06		0.163	-3.164e-06			-0.163	-1.38e-06
0.164	-2.928e-06		0.244	2.285e-06		0.164	-2.459e-06		0.164	-3.241e-06		0.164	-3.162e-06			-0.164	-1.341e-06
0.165	-2.746e-06		0.245	2.468e-06		0.165	-2.454e-06		0.165	-3.298e-06		0.165	-3.147e-06			-0.165	-1.354e-06
0.166	-2.927e-06		0.246	2.267e-06		0.166	-2.448e-06		0.166	-3.232e-06		0.166	-3.167e-06			-0.166	-1.339e-06
0.167	-2.751e-06		0.247	2.46e-06		0.167	-2.46e-06		0.167	-3.309e-06		0.167	-3.193e-06			-0.167	-1.363e-06
0.168	-2.926e-06		0.248	2.289e-06		0.168	-2.456e-06		0.168	-3.247e-06		0.168	-3.17e-06			-0.168	-1.332e-06
0.169	-2.76e-06		0.249	2.459e-06		0.169	-2.485e-06		0.169	-3.33e-06		0.169	-3.17e-06			-0.169	-1.356e-06
0.17	-2.955e-06		0.25	2.281e-06		0.17	-2.47e-06		0.17	-3.244e-06		0.17	-3.182e-06			-0.17	-1.324e-06
0.171	-2.766e-06		0.251	2.458e-06		0.171	-2.482e-06		0.171	-3.347e-06		0.171	-3.219e-06			-0.171	-1.326e-06
0.172	-2.948e-06		0.252	2.292e-06		0.172	-2.482e-06		0.172	-3.252e-06		0.172	-3.205e-06			-0.172	-1.309e-06
0.173	-2.786e-06		0.253	2.465e-06		0.173	-2.469e-06		0.173	-3.342e-06		0.173	-3.228e-06			-0.173	-1.326e-06
0.174	-2.944e-06		0.254	2.27e-06		0.174	-2.464e-06		0.174	-3.272e-06		0.174	-3.209e-06			-0.174	-1.286e-06
0.175	-2.793e-06		0.255	2.476e-06		0.175	-2.495e-06		0.175	-3.367e-06		0.175	-3.223e-06			-0.175	-1.304e-06
0.176	-2.966e-06		0.256	2.29e-06		0.176	-2.49e-06		0.176	-3.286e-06		0.176	-3.207e-06			-0.176	-1.293e-06
0.177	-2.775e-06		0.257	2.474e-06		0.177	-2.51e-06		0.177	-3.367e-06		0.177	-3.208e-06			-0.177	-1.304e-06
0.178	-2.981e-06		0.258	2.31e-06		0.178	-2.49e-06		0.178	-3.29e-06		0.178	-3.224e-06			-0.178	-1.272e-06
0.179	-2.782e-06		0.259	2.467e-06		0.179	-2.498e-06		0.179	-3.342e-06		0.179	-3.242e-06			-0.179	-1.283e-06
0.18	-2.975e-06		0.26	2.315e-06		0.18	-2.502e-06		0.18	-3.305e-06		0.18	-3.232e-06			-0.18	-1.261e-06
0.181	-2.819e-06		0.261	2.492e-06		0.181	-2.495e-06		0.181	-3.369e-06		0.181	-3.239e-06			-0.181	-1.277e-06
0.182	-2.977e-06		0.262	2.299e-06		0.182	-2.497e-06		0.182	-3.311e-06		0.182	-3.25e-06			-0.182	-1.268e-06
0.183	-2.791e-06		0.263	2.467e-06		0.183	-2.511e-06		0.183	-3.378e-06		0.183	-3.266e-06			-0.183	-1.26e-06
0.184	-3.004e-06		0.264	2.317e-06		0.184	-2.493e-06		0.184	-3.317e-06		0.184	-3.259e-06			-0.184	-1.25e-06
0.185	-2.799e-06		0.265	2.491e-06		0.185	-2.517e-06		0.185	-3.402e-06		0.185	-3.264e-06			-0.185	-1.255e-06
0.186	-3e-06		0.266	2.316e-06		0.186	-2.517e-06		0.186	-3.321e-06		0.186	-3.254e-06			-0.186	-1.242e-06
0.187	-2.839e-06		0.267	2.497e-06		0.187	-2.53e-06		0.187	-3.403e-06		0.187	-3.257e-06			-0.187	-1.255e-06
0.188	-3.007e-06		0.268	2.321e-06		0.188	-2.508e-06		0.188	-3.325e-06		0.188	-3.255e-06			-0.188	-1.203e-06
0.189	-2.833e-06		0.269	2.511e-06		0.189	-2.524e-06		0.189	-3.391e-06		0.189	-3.294e-06			-0.189	-1.238e-06
0.19	-3.002e-06		0.27	2.323e-06		0.19	-2.508e-06		0.19	-3.327e-06		0.19	-3.269e-06			-0.19	-1.22e-06
0.191	-2.84e-06		0.271	2.509e-06		0.191	-2.532e-06		0.191	-3.386e-06		0.191	-3.286e-06			-0.191	-1.228e-06
0.192	-3.023e-06		0.272	2.338e-06		0.192	-2.517e-06		0.192	-3.33e-06		0.192	-3.278e-06			-0.192	-1.208e-06
0.193	-2.842e-06		0.273	2.521e-06		0.193	-2.543e-06		0.193	-3.401e-06		0.193	-3.288e-06			-0.193	-1.218e-06
0.194	-3.035e-06		0.274	2.339e-06		0.194	-2.525e-06		0.194	-3.337e-06		0.194	-3.28e-06			-0.194	-1.206e-06
0.195	-2.847e-06		0.275	2.521e-06		0.195	-2.544e-06		0.195	-3.411e-06		0.195	-3.296e-06			-0.195	-1.216e-06
0.196	-3.04e-06		0.276	2.341e-06		0.196	-2.524e-06		0.196	-3.355e-06		0.196	-3.304e-06			-0.196	-1.192e-06
0.197	-2.86e-06		0.277	2.521e-06		0.197	-2.55e-06		0.197	-3.407e-06		0.197	-3.316e-06			-0.197	-1.199e-06
0.198	-3.052e-06		0.278	2.338e-06		0.198	-2.536e-06		0.198	-3.367e-06		0.198	-3.295e-06			-0.198	-1.166e-06
0.199	-2.869e-06		0.279	2.522e-06		0.199	-2.559e-06		0.199	-3.44e-06		0.199	-3.331e-06			-0.199	-1.191e-06
0.2	-3.047e-06		0.28	2.345e-06		0.2	-2.542e-06		0.2	-3.379e-06		0.2	-3.302e-06			-0.2	-1.179e-06
0.201	-2.869e-06		0.281	2.516e-06		0.201	-2.56e-06		0.201	-3.43e-06		0.201	-3.302e-06			-0.201	-1.182e-06
0.202	-3.064e-06		0.282	2.343e-06		0.202	-2.543e-06		0.202	-3.39e-06		0.202	-3.318e-06			-0.202	-1.167e-06
0.203	-2.863e-06		0.283	2.518e-06		0.203	-2.579e-06		0.203	-3.427e-06		0.203	-3.344e-06			-0.203	-1.173e-06
0.204	-3.054e-06		0.284	2.348e-06		0.204	-2.548e-06		0.204	-3.403e-06		0.204	-3.318e-06			-0.204	-1.151e-06
0.205	-2.869e-06		0.285	2.53e-06		0.205	-2.571e-06		0.205	-3.45e-06		0.205	-3.349e-06			-0.205	-1.174e-06
0.206	-3.062e-06		0.286	2.367e-06		0.206	-2.553e-06		0.206	-3.387e-06		0.206	-3.35e-06			-0.206	-1.136e-06
0.207	-2.873e-06		0.287	2.547e-06		0.207	-2.58e-06		0.207	-3.446e-06		0.207	-3.35e-06			-0.207	-1.175e-06
0.208	-3.078e-06		0.288	2.359e-06		0.208	-2.564e-06		0.208	-3.393e-06		0.208	-3.328e-06			-0.208	-1.127e-06
0.209	-2.903e-06		0.289	2.535e-06		0.209	-2.591e-06		0.209	-3.437e-06		0.209	-3.344e-06			-0.209	-1.154e-06
0.21	-3.087e-06		0.29	2.368e-06		0.21	-2.55e-06		0.21	-3.408e-06		0.21	-3.339e-06			-0.21	-1.122e-06
0.211	-2.913e-06		0.291	2.568e-06		0.211	-2.576e-06		0.211	-3.46e-06		0.211	-3.374e-06			-0.211	-1.148e-06
0.212	-3.084e-06		0.292	2.378e-06		0.212	-2.576e-06		0.212	-3.418e-06		0.212	-3.367e-06			-0.212	-1.125e-06
0.213	-2.912e-06		0.293	2.549e-06		0.213	-2.587e-06		0.213	-3.481e-06		0.213	-3.371e-06			-0.213	-1.146e-06
0.214	-3.096e-06		0.294	2.372e-06		0.214	-2.579e-06		0.214	-3.431e-06		0.214	-3.364e-06			-0.214	-1.112e-06
0.215	-2.924e-06		0.295	2.561e-06		0.215	-2.603e-06		0.215	-3.46e-06		0.215	-3.388e-06			-0.215	-1.122e-06
0.216	-3.118e-06		0.296	2.382e-06		0.216	-2.574e-06		0.216	-3.437e-06		0.216	-3.38e-06			-0.216	-1.09e-06
0.217	-2.921e-06		0.297	2.561e-06		0.217	-2.593e-06		0.217	-3.485e-06		0.217	-3.389e-06			-0.217	-1.124e-06
0.218	-3.131e-06		0.298	2.37e-06		0.218	-2.589e-06		0.218	-3.44e-06		0.218	-3.381e-06			-0.218	-1.101e-06
0.219	-2.956e-06		0.299	2.58e-06		0.219	-2.609e-06		0.219	-3.499e-06		0.219	-3.386e-06			-0.219	-1.107e-06
0.22	-3.132e-06		0.3	2.385e-06		0.22	-2.591e-06		0.22	-3.467e-06		0.22	-3.395e-06			-0.22	-1.079e-06
0.221	-2.951e-06		0.301	2.576e-06		0.221	-2.617e-06		0.221	-3.492e-06		0.221	-3.405e-06			-0.221	-1.106e-06
0.222	-3.136e-06		0.302	2.392e-06		0.222	-2.603e-06		0.222	-3.47e-06		0.222	-3.401e-06			-0.222	-1.066e-06
0.223	-2.961e-06		0.303	2.585e-06		0.223	-2.615e-06		0.223	-3.496e-06		0.223	-3.432e-06			-0.223	-1.086e-06
0.224	-3.146e-06		0.304	2.387e-06		0.224	-2.609e-06		0.224	-3.479e-06		0.224	-3.384e-06			-0.224	-1.061e-06
0.225	-2.979e-06		0.305	2.602e-06		0.225	-2.626e-06		0.225	-3.505e-06		0.225	-3.413e-06			-0.225	-1.088e-06
0.226	-3.155e-06		0.306	2.408e-06		0.226	-2.618e-06		0.226	-3.48e-06		0.226	-3.392e-06			-0.226	-1.066e-06
0.227	-2.977e-06		0.307	2.596e-06		0.227	-2.627e-06		0.227	-3.491e-06		0.227	-3.431e-06			-0.227	-1.076e-06
0.228	-3.176e-06		0.308	2.395e-06		0.228	-2.605e-06		0.228	-3.499e-06		0.228	-3.406e-06			-0.228	-1.035e-06
0.229	-2.989e-06		0.309	2.593e-06		0.229	-2.631e-06		0.229	-3.506e-06		0.229	-3.442e-06			-0.229	-1.066e-06
0.23	-3.172e-06		0.31	2.395e-06		0.23	-2.637e-06		0.23	-3.491e-06		0.23	-3.43e-06			-0.23	-1.04e-06
0.231	-2.995e-06		0.311	2.575e-06		0.231	-2.653e-06		0.231	-3.503e-06		0.231	-3.412e-06			-0.231	-1.071e-06
0.232	-3.18e-06		0.312	2.428e-06		0.232	-2.63e-06		0.232	-3.503e-06		0.232	-3.411e-06			-0.232	-1.034e-06
0.233	-3.006e-06		0.313	2.602e-06		0.233	-2.64e-06		0.233	-3.519e-06		0.233	-3.422e-06			-0.233	-1.036e-06
0.234	-3.194e-06		0.314	2.423e-06		0.234	-2.631e-06		0.234	-3.5e-06		0.234	-3.411e-06			-0.234	-1.031e-06
0.235	-2.997e-06		0.315	2.599e-06		0.235	-2.636e-06		0.235	-3.517e-06		0.235	-3.436e-06			-0.235	-1.052e-06
0.236	-3.188e-06		0.316	2.446e-06		0.236	-2.659e-06		0.236	-3.541e-06		0.236	-3.435e-06			-0.236	-1.023e-06
0.237	-3.022e-06		0.317	2.619e-06		0.237	-2.665e-06		0.237	-3.54e-06		0.237	-3.432e-06			-0.237	-1.031e-06
0.238	-3.195e-06		0.318	2.412e-06		0.238	-2.637e-06		0.238	-3.531e-06		0.238	-3.434e-06			-0.238	-1.009e-06
0.239	-3.017e-06		0.319	2.617e-06		0.239	-2.66e-06		0.239	-3.539e-06		0.239	-3.44e-06			-0.239	-1.024e-06
0.24	-3.22e-06		0.32	2.443e-06		0.24	-2.653e-06		0.24	-3.54e-06		0.24	-3.415e-06			-0.24	-1.006e-06
0.241	-3.04e-06		0.321	2.631e-06		0.241	-2.659e-06		0.241	-3.568e-06		0.241	-3.439e-06			-0.241	-1.022e-06
0.242	-3.22e-06		0.322	2.45e-06		0.242	-2.673e-06		0.242	-3.565e-06		0.242	-3.412e-06			-0.242	-1.001e-06
0.243	-3.053e-06		0.323	2.643e-06		0.243	-2.672e-06		0.243	-3.536e-06		0.243	-3.414e-06			-0.243	-1.029e-06
0.244	-3.21e-06		0.324	2.456e-06		0.244	-2.665e-06		0.244	-3.563e-06		0.244	-3.404e-06			-0.244	-9.854e-07
0.245	-3.064e-06		0.325	2.649e-06		0.245	-2.67e-06		0.245	-3.557e-06		0.245	-3.451e-06			-0.245	-9.953e-07
0.246	-3.239e-06		0.326	2.449e-06		0.246	-2.673e-06		0.246	-3.578e-06		0.246	-3.43e-06			-0.246	-9.894e-07
0.247	-3.045e-06		0.327	2.651e-06		0.247	-2.665e-06		0.247	-3.57e-06		0.247	-3.439e-06			-0.247	-1.01e-06
0.248	-3.236e-06		0.328	2.471e-06		0.248	-2.667e-06		0.248	-3.582e-06		0.248	-3.438e-06			-0.248	-9.756e-07
0.249	-3.046e-06		0.329	2.663e-06		0.249	-2.675e-06		0.249	-3.565e-06		0.249	-3.444e-06			-0.249	-9.884e-07
0.25	-3.245e-06		0.33	2.463e-06		0.25	-2.702e-06		0.25	-3.595e-06		0.25	-3.412e-06			-0.25	-9.609e-07
0.251	-3.082e-06		0.331	2.654e-06		0.251	-2.69e-06		0.251	-3.577e-06		0.251	-3.459e-06			-0.251	-9.933e-07
0.252	-3.257e-06		0.332	2.466e-06		0.252	-2.688e-06		0.252	-3.591e-06		0.252	-3.438e-06			-0.252	-9.677e-07
0.253	-3.074e-06		0.333	2.657e-06		0.253	-2.718e-06		0.253	-3.595e-06		0.253	-3.463e-06			-0.253	-9.835e-07
0.254	-3.292e-06		0.334	2.502e-06		0.254	-2.696e-06		0.254	-3.624e-06		0.254	-3.449e-06			-0.254	-9.284e-07
0.255	-3.085e-06		0.335	2.672e-06		0.255	-2.713e-06		0.255	-3.599e-06		0.255	-3.483e-06			-0.255	-9.658e-07
0.256	-3.284e-06		0.336	2.48e-06		0.256	-2.694e-06		0.256	-3.592e-06		0.256	-3.448e-06			-0.256	-9.648e-07
0.257	-3.092e-06		0.337	2.675e-06		0.257	-2.726e-06		0.257	-3.6e-06		0.257	-3.453e-06			-0.257	-9.628e-07
0.258	-3.284e-06		0.338	2.491e-06		0.258	-2.696e-06		0.258	-3.624e-06		0.258	-3.43e-06			-0.258	-9.412e-07
0.259	-3.114e-06		0.339	2.676e-06		0.259	-2.714e-06		0.259	-3.621e-06		0.259	-3.465e-06			-0.259	-9.559e-07
0.26	-3.3e-06		0.34	2.493e-06		0.26	-2.708e-06		0.26	-3.637e-06		0.26	-3.44e-06			-0.26	-9.333e-07
0.261	-3.113e-06		0.341	2.676e-06		0.261	-2.729e-06		0.261	-3.621e-06		0.261	-3.456e-06			-0.261	-9.648e-07
0.262	-3.295e-06		0.342	2.485e-06		0.262	-2.714e-06		0.262	-3.643e-06		0.262	-3.433e-06			-0.262	-9.264e-07
0.263	-3.133e-06		0.343	2.708e-06		0.263	-2.741e-06		0.263	-3.638e-06		0.263	-3.467e-06			-0.263	-9.412e-07
0.264	-3.3e-06		0.344	2.499e-06		0.264	-2.707e-06		0.264	-3.646e-06		0.264	-3.459e-06			-0.264	-9.136e-07
0.265	-3.134e-06		0.345	2.706e-06		0.265	-2.726e-06		0.265	-3.647e-06		0.265	-3.465e-06			-0.265	-9.372e-07
0.266	-3.328e-06		0.346	2.512e-06		0.266	-2.739e-06		0.266	-3.675e-06		0.266	-3.463e-06			-0.266	-9.274e-07
0.267	-3.141e-06		0.347	2.717e-06		0.267	-2.745e-06		0.267	-3.64e-06		0.267	-3.5e-06			-0.267	-9.343e-07
0.268	-3.319e-06		0.348	2.526e-06		0.268	-2.733e-06		0.268	-3.693e-06		0.268	-3.471e-06			-0.268	-9.008e-07
0.269	-3.151e-06		0.349	2.707e-06		0.269	-2.739e-06		0.269	-3.639e-06		0.269	-3.495e-06			-0.269	-9.156e-07
0.27	-3.351e-06		0.35	2.536e-06		0.27	-2.736e-06		0.27	-3.697e-06		0.27	-3.468e-06			-0.27	-8.831e-07
0.271	-3.168e-06		0.351	2.71e-06		0.271	-2.756e-06		0.271	-3.647e-06		0.271	-3.497e-06			-0.271	-9.195e-07
0.272	-3.328e-06		0.352	2.525e-06		0.272	-2.743e-06		0.272	-3.692e-06		0.272	-3.464e-06			-0.272	-8.949e-07
0.273	-3.168e-06		0.353	2.722e-06		0.273	-2.755e-06		0.273	-3.676e-06		0.273	-3.479e-06			-0.273	-9.146e-07
0.274	-3.363e-06		0.354	2.539e-06		0.274	-2.766e-06		0.274	-3.721e-06		0.274	-3.448e-06			-0.274	-8.91e-07
0.275	-3.174e-06		0.355	2.711e-06		0.275	-2.757e-06		0.275	-3.674e-06		0.275	-3.452e-06			-0.275	-9.038e-07
0.276	-3.366e-06		0.356	2.555e-06		0.276	-2.775e-06		0.276	-3.741e-06		0.276	-3.411e-06			-0.276	-8.556e-07
0.277	-3.178e-06		0.357	2.725e-06		0.277	-2.779e-06		0.277	-3.68e-06		0.277	-3.458e-06			-0.277	-8.841e-07
0.278	-3.388e-06		0.358	2.544e-06		0.278	-2.761e-06		0.278	-3.729e-06		0.278	-3.448e-06			-0.278	-8.723e-07
0.279	-3.197e-06		0.359	2.733e-06		0.279	-2.771e-06		0.279	-3.67e-06		0.279	-3.472e-06			-0.279	-8.89e-07
0.28	-3.396e-06		0.36	2.561e-06		0.28	-2.764e-06		0.28	-3.752e-06		0.28	-3.423e-06			-0.28	-8.654e-07
0.281	-3.211e-06		0.361	2.755e-06		0.281	-2.788e-06		0.281	-3.699e-06		0.281	-3.47e-06			-0.281	-8.812e-07
0.282	-3.389e-06		0.362	2.553e-06		0.282	-2.764e-06		0.282	-3.74e-06		0.282	-3.461e-06			-0.282	-8.645e-07
0.283	-3.205e-06		0.363	2.746e-06		0.283	-2.787e-06		0.283	-3.717e-06		0.283	-3.452e-06			-0.283	-8.812e-07
0.284	-3.381e-06		0.364	2.564e-06		0.284	-2.77e-06		0.284	-3.781e-06		0.284	-3.459e-06			-0.284	-8.418e-07
0.285	-3.22e-06		0.365	2.756e-06		0.285	-2.786e-06		0.285	-3.716e-06		0.285	-3.471e-06			-0.285	-8.753e-07
0.286	-3.411e-06		0.366	2.582e-06		0.286	-2.79e-06		0.286	-3.779e-06		0.286	-3.451e-06			-0.286	-8.526e-07
0.287	-3.233e-06		0.367	2.757e-06		0.287	-2.792e-06		0.287	-3.727e-06		0.287	-3.464e-06			-0.287	-8.674e-07
0.288	-3.415e-06		0.368	2.572e-06		0.288	-2.783e-06		0.288	-3.776e-06		0.288	-3.447e-06			-0.288	-8.438e-07
0.289	-3.242e-06		0.369	2.772e-06		0.289	-2.807e-06		0.289	-3.748e-06		0.289	-3.463e-06			-0.289	-8.684e-07
0.29	-3.424e-06		0.37	2.588e-06		0.29	-2.794e-06		0.29	-3.806e-06		0.29	-3.441e-06			-0.29	-8.408e-07
0.291	-3.251e-06		0.371	2.793e-06		0.291	-2.799e-06		0.291	-3.741e-06		0.291	-3.471e-06			-0.291	-8.654e-07
0.292	-3.446e-06		0.372	2.592e-06		0.292	-2.816e-06		0.292	-3.83e-06		0.292	-3.452e-06			-0.292	-8.192e-07
0.293	-3.259e-06		0.373	2.808e-06		0.293	-2.818e-06		0.293	-3.749e-06		0.293	-3.486e-06			-0.293	-8.497e-07
0.294	-3.441e-06		0.374	2.597e-06		0.294	-2.808e-06		0.294	-3.808e-06		0.294	-3.445e-06			-0.294	-8.281e-07
0.295	-3.261e-06		0.375	2.783e-06		0.295	-2.845e-06		0.295	-3.745e-06		0.295	-3.482e-06			-0.295	-8.418e-07
0.296	-3.461e-06		0.376	2.603e-06		0.296	-2.822e-06		0.296	-3.827e-06		0.296	-3.451e-06			-0.296	-8.31e-07
0.297	-3.275e-06		0.377	2.792e-06		0.297	-2.834e-06		0.297	-3.764e-06		0.297	-3.471e-06			-0.297	-8.359e-07
0.298	-3.469e-06		0.378	2.595e-06		0.298	-2.796e-06		0.298	-3.84e-06		0.298	-3.448e-06			-0.298	-8.094e-07
0.299	-3.3e-06		0.379	2.792e-06		0.299	-2.834e-06		0.299	-3.788e-06		0.299	-3.487e-06			-0.299	-8.399e-07
0.3	-3.459e-06		0.38	2.627e-06		0.3	-2.85e-06		0.3	-3.845e-06		0.3	-3.464e-06			-0.3	-8.172e-07
0.301	-3.31e-06		0.381	2.814e-06		0.301	-2.842e-06		0.301	-3.801e-06		0.301	-3.484e-06			-0.301	-8.251e-07
0.302	-3.474e-06		0.382	2.631e-06		0.302	-2.847e-06		0.302	-3.871e-06		0.302	-3.444e-06			-0.302	-7.808e-07
0.303	-3.309e-06		0.383	2.812e-06		0.303	-2.855e-06		0.303	-3.812e-06		0.303	-3.489e-06			-0.303	-8.084e-07
0.304	-3.496e-06		0.384	2.619e-06		0.304	-2.846e-06		0.304	-3.891e-06		0.304	-3.447e-06			-0.304	-7.867e-07
0.305	-3.332e-06		0.385	2.84e-06		0.305	-2.852e-06		0.305	-3.836e-06		0.305	-3.504e-06			-0.305	-8.133e-07
0.306	-3.513e-06		0.386	2.641e-06		0.306	-2.858e-06		0.306	-3.883e-06		0.306	-3.454e-06			-0.306	-7.779e-07
0.307	-3.325e-06		0.387	2.836e-06		0.307	-2.853e-06		0.307	-3.838e-06		0.307	-3.496e-06			-0.307	-8.035e-07
0.308	-3.503e-06		0.388	2.647e-06		0.308	-2.847e-06		0.308	-3.906e-06		0.308	-3.452e-06			-0.308	-7.72e-07
0.309	-3.35e-06		0.389	2.825e-06		0.309	-2.854e-06		0.309	-3.834e-06		0.309	-3.505e-06			-0.309	-8.015e-07
0.31	-3.522e-06		0.39	2.649e-06		0.31	-2.864e-06		0.31	-3.916e-06		0.31	-3.482e-06			-0.31	-7.799e-07
0.311	-3.376e-06		0.391	2.866e-06		0.311	-2.865e-06		0.311	-3.853e-06		0.311	-3.497e-06			-0.311	-7.877e-07
0.312	-3.548e-06		0.392	2.678e-06		0.312	-2.87e-06		0.312	-3.922e-06		0.312	-3.469e-06			-0.312	-7.769e-07
0.313	-3.358e-06		0.393	2.853e-06		0.313	-2.895e-06		0.313	-3.869e-06		0.313	-3.501e-06			-0.313	-7.946e-07
0.314	-3.543e-06		0.394	2.666e-06		0.314	-2.885e-06		0.314	-3.93e-06		0.314	-3.458e-06			-0.314	-7.553e-07
0.315	-3.361e-06		0.395	2.861e-06		0.315	-2.878e-06		0.315	-3.875e-06		0.315	-3.512e-06			-0.315	-7.779e-07
0.316	-3.561e-06		0.396	2.678e-06		0.316	-2.901e-06		0.316	-3.949e-06		0.316	-3.475e-06			-0.316	-7.681e-07
0.317	-3.374e-06		0.397	2.873e-06		0.317	-2.9e-06		0.317	-3.882e-06		0.317	-3.501e-06			-0.317	-7.828e-07
0.318	-3.568e-06		0.398	2.668e-06		0.318	-2.907e-06		0.318	-3.953e-06		0.318	-3.476e-06			-0.318	-7.494e-07
0.319	-3.393e-06		0.399	2.877e-06		0.319	-2.878e-06		0.319	-3.885e-06		0.319	-3.516e-06			-0.319	-7.7e-07
0.32	-3.579e-06		0.4	2.699e-06		0.32	-2.909e-06		0.32	-3.985e-06		0.32	-3.481e-06			-0.32	-7.415e-07
0.321	-3.418e-06		0.401	2.903e-06		0.321	-2.905e-06		0.321	-3.907e-06		0.321	-3.515e-06			-0.321	-7.72e-07
0.322	-3.594e-06		0.402	2.683e-06		0.322	-2.92e-06		0.322	-3.986e-06		0.322	-3.491e-06			-0.322	-7.464e-07
0.323	-3.415e-06		0.403	2.907e-06		0.323	-2.92e-06		0.323	-3.907e-06		0.323	-3.512e-06			-0.323	-7.661e-07
0.324	-3.6e-06		0.404	2.702e-06		0.324	-2.906e-06		0.324	-4.018e-06		0.324	-3.479e-06			-0.324	-7.287e-07
0.325	-3.403e-06		0.405	2.91e-06		0.325	-2.91e-06		0.325	-3.905e-06		0.325	-3.513e-06			-0.325	-7.71e-07
0.326	-3.621e-06		0.406	2.728e-06		0.326	-2.919e-06		0.326	-4.004e-06		0.326	-3.486e-06			-0.326	-7.366e-07
0.327	-3.422e-06		0.407	2.905e-06		0.327	-2.946e-06		0.327	-3.922e-06		0.327	-3.514e-06			-0.327	-7.366e-07
0.328	-3.629e-06		0.408	2.729e-06		0.328	-2.925e-06		0.328	-4.04e-06		0.328	-3.485e-06			-0.328	-7.267e-07
0.329	-3.431e-06		0.409	2.925e-06		0.329	-2.948e-06		0.329	-3.949e-06		0.329	-3.514e-06			-0.329	-7.484e-07
0.33	-3.621e-06		0.41	2.74e-06		0.33	-2.939e-06		0.33	-4.058e-06		0.33	-3.487e-06			-0.33	-7.208e-07
0.331	-3.464e-06		0.411	2.946e-06		0.331	-2.942e-06		0.331	-3.954e-06		0.331	-3.524e-06			-0.331	-7.425e-07
0.332	-3.646e-06		0.412	2.747e-06		0.332	-2.946e-06		0.332	-4.053e-06		0.332	-3.498e-06			-0.332	-7.021e-07
0.333	-3.453e-06		0.413	2.953e-06		0.333	-2.935e-06		0.333	-3.963e-06		0.333	-3.526e-06			-0.333	-7.238e-07
0.334	-3.628e-06		0.414	2.755e-06		0.334	-2.953e-06		0.334	-4.086e-06		0.334	-3.482e-06			-0.334	-7.12e-07
0.335	-3.473e-06		0.415	2.954e-06		0.335	-2.963e-06		0.335	-3.983e-06		0.335	-3.529e-06			-0.335	-7.346e-07
0.336	-3.662e-06		0.416	2.753e-06		0.336	-2.971e-06		0.336	-4.098e-06		0.336	-3.508e-06			-0.336	-7.189e-07
0.337	-3.478e-06		0.417	2.945e-06		0.337	-2.972e-06		0.337	-4.012e-06		0.337	-3.536e-06			-0.337	-7.366e-07
0.338	-3.675e-06		0.418	2.765e-06		0.338	-2.951e-06		0.338	-4.104e-06		0.338	-3.506e-06			-0.338	-7.051e-07
0.339	-3.475e-06		0.419	2.97e-06		0.339	-2.98e-06		0.339	-4.003e-06		0.339	-3.544e-06			-0.339	-7.297e-07
0.34	-3.7e-06		0.42	2.772e-06		0.34	-2.988e-06		0.34	-4.118e-06		0.34	-3.524e-06			-0.34	-6.943e-07
0.341	-3.513e-06		0.421	2.981e-06		0.341	-2.984e-06		0.341	-4.019e-06		0.341	-3.545e-06			-0.341	-7.208e-07
0.342	-3.702e-06		0.422	2.781e-06		0.342	-2.995e-06		0.342	-4.149e-06		0.342	-3.533e-06			-0.342	-6.815e-07
0.343	-3.523e-06		0.423	2.982e-06		0.343	-2.99e-06		0.343	-4.042e-06		0.343	-3.549e-06			-0.343	-7.169e-07
0.344	-3.694e-06		0.424	2.774e-06		0.344	-2.996e-06		0.344	-4.139e-06		0.344	-3.514e-06			-0.344	-6.913e-07
0.345	-3.536e-06		0.425	2.973e-06		0.345	-3.008e-06		0.345	-4.054e-06		0.345	-3.554e-06			-0.345	-7.061e-07
0.346	-3.689e-06		0.426	2.815e-06		0.346	-2.992e-06		0.346	-4.174e-06		0.346	-3.508e-06			-0.346	-6.864e-07
0.347	-3.547e-06		0.427	2.984e-06		0.347	-3.025e-06		0.347	-4.054e-06		0.347	-3.554e-06			-0.347	-6.982e-07
0.348	-3.745e-06		0.428	2.816e-06		0.348	-3.028e-06		0.348	-4.184e-06		0.348	-3.534e-06			-0.348	-6.825e-07
0.349	-3.532e-06		0.429	2.997e-06		0.349	-3.01e-06		0.349	-4.074e-06		0.349	-3.561e-06			-0.349	-7.012e-07
0.35	-3.739e-06		0.43	2.83e-06		0.35	-3.024e-06		0.35	-4.199e-06		0.35	-3.54e-06			-0.35	-6.667e-07
0.351	-3.56e-06		0.431	3.019e-06		0.351	-3.039e-06		0.351	-4.082e-06		0.351	-3.559e-06			-0.351	-6.717e-07
0.352	-3.74e-06		0.432	2.814e-06		0.352	-3.05e-06		0.352	-4.186e-06		0.352	-3.53e-06			-0.352	-6.697e-07
0.353	-3.571e-06		0.433	3.015e-06		0.353	-3.04e-06		0.353	-4.082e-06		0.353	-3.581e-06			-0.353	-6.776e-07
0.354	-3.748e-06		0.434	2.834e-06		0.354	-3.05e-06		0.354	-4.219e-06		0.354	-3.534e-06			-0.354	-6.618e-07
0.355	-3.582e-06		0.435	3.029e-06		0.355	-3.052e-06		0.355	-4.103e-06		0.355	-3.574e-06			-0.355	-6.687e-07
0.356	-3.763e-06		0.436	2.835e-06		0.356	-3.046e-06		0.356	-4.221e-06		0.356	-3.534e-06			-0.356	-6.658e-07
0.357	-3.592e-06		0.437	3.026e-06		0.357	-3.053e-06		0.357	-4.12e-06		0.357	-3.57e-06			-0.357	-6.785e-07
0.358	-3.79e-06		0.438	2.857e-06		0.358	-3.085e-06		0.358	-4.265e-06		0.358	-3.527e-06			-0.358	-6.441e-07
0.359	-3.6e-06		0.439	3.05e-06		0.359	-3.059e-06		0.359	-4.12e-06		0.359	-3.583e-06			-0.359	-6.589e-07
0.36	-3.785e-06		0.44	2.859e-06		0.36	-3.067e-06		0.36	-4.262e-06		0.36	-3.551e-06			-0.36	-6.343e-07
0.361	-3.619e-06		0.441	3.072e-06		0.361	-3.067e-06		0.361	-4.148e-06		0.361	-3.579e-06			-0.361	-6.589e-07
0.362	-3.787e-06		0.442	2.875e-06		0.362	-3.088e-06		0.362	-4.284e-06		0.362	-3.568e-06			-0.362	-6.294e-07
0.363	-3.619e-06		0.443	3.084e-06		0.363	-3.097e-06		0.363	-4.145e-06		0.363	-3.582e-06			-0.363	-6.51e-07
0.364	-3.817e-06		0.444	2.877e-06		0.364	-3.094e-06		0.364	-4.286e-06		0.364	-3.554e-06			-0.364	-6.205e-07
0.365	-3.634e-06		0.445	3.07e-06		0.365	-3.115e-06		0.365	-4.157e-06		0.365	-3.579e-06			-0.365	-6.392e-07
0.366	-3.814e-06		0.446	2.896e-06		0.366	-3.106e-06		0.366	-4.3e-06		0.366	-3.563e-06			-0.366	-6.382e-07
0.367	-3.628e-06		0.447	3.084e-06		0.367	-3.11e-06		0.367	-4.163e-06		0.367	-3.61e-06			-0.367	-6.392e-07
0.368	-3.832e-06		0.448	2.908e-06		0.368	-3.111e-06		0.368	-4.314e-06		0.368	-3.573e-06			-0.368	-6.244e-07
0.369	-3.672e-06		0.449	3.111e-06		0.369	-3.103e-06		0.369	-4.187e-06		0.369	-3.612e-06			-0.369	-6.402e-07
0.37	-3.831e-06		0.45	2.919e-06		0.37	-3.136e-06		0.37	-4.313e-06		0.37	-3.57e-06			-0.37	-6.303e-07
0.371	-3.667e-06		0.451	3.11e-06		0.371	-3.116e-06		0.371	-4.208e-06		0.371	-3.6e-06			-0.371	-6.549e-07
0.372	-3.861e-06		0.452	2.93e-06		0.372	-3.14e-06		0.372	-4.328e-06		0.372	-3.573e-06			-0.372	-6.559e-07
0.373	-3.689e-06		0.453	3.132e-06		0.373	-3.14e-06		0.373	-4.225e-06		0.373	-3.618e-06			-0.373	-6.215e-07
0.374	-3.851e-06		0.454	2.929e-06		0.374	-3.145e-06		0.374	-4.341e-06		0.374	-3.566e-06			-0.374	-6.038e-07
0.375	-3.688e-06		0.455	3.152e-06		0.375	-3.156e-06		0.375	-4.228e-06		0.375	-3.615e-06			-0.375	-6.303e-07
0.376	-3.874e-06		0.456	2.958e-06		0.376	-3.172e-06		0.376	-4.365e-06		0.376	-3.558e-06			-0.376	-6.097e-07
0.377	-3.707e-06		0.457	3.138e-06		0.377	-3.174e-06		0.377	-4.24e-06		0.377	-3.614e-06			-0.377	-6.146e-07
0.378	-3.892e-06		0.458	2.946e-06		0.378	-3.178e-06		0.378	-4.367e-06		0.378	-3.577e-06			-0.378	-6.097e-07
0.379	-3.725e-06		0.459	3.165e-06		0.379	-3.167e-06		0.379	-4.248e-06		0.379	-3.624e-06			-0.379	-6.195e-07
0.38	-3.896e-06		0.46	2.956e-06		0.38	-3.178e-06		0.38	-4.39e-06		0.38	-3.591e-06			-0.38	-6.038e-07
0.381	-3.728e-06		0.461	3.188e-06		0.381	-3.179e-06		0.381	-4.256e-06		0.381	-3.597e-06			-0.381	-6.116e-07
0.382	-3.913e-06		0.462	2.969e-06		0.382	-3.196e-06		0.382	-4.408e-06		0.382	-3.581e-06			-0.382	-5.851e-07
0.383	-3.731e-06		0.463	3.18e-06		0.383	-3.198e-06		0.383	-4.268e-06		0.383	-3.625e-06			-0.383	-6.136e-07
0.384	-3.916e-06		0.464	2.984e-06		0.384	-3.2e-06		0.384	-4.42e-06		0.384	-3.598e-06			-0.384	-6.067e-07
0.385	-3.773e-06		0.465	3.198e-06		0.385	-3.206e-06		0.385	-4.284e-06		0.385	-3.632e-06			-0.385	-6.097e-07
0.386	-3.922e-06		0.466	2.984e-06		0.386	-3.209e-06		0.386	-4.44e-06		0.386	-3.606e-06			-0.386	-5.733e-07
0.387	-3.76e-06		0.467	3.19e-06		0.387	-3.226e-06		0.387	-4.28e-06		0.387	-3.631e-06			-0.387	-5.939e-07
0.388	-3.965e-06		0.468	3.007e-06		0.388	-3.24e-06		0.388	-4.446e-06		0.388	-3.6e-06			-0.388	-5.772e-07
0.389	-3.78e-06		0.469	3.233e-06		0.389	-3.212e-06		0.389	-4.296e-06		0.389	-3.64e-06			-0.389	-5.9e-07
0.39	-3.951e-06		0.47	3.012e-06		0.39	-3.24e-06		0.39	-4.457e-06		0.39	-3.607e-06			-0.39	-5.871e-07
0.391	-3.808e-06		0.471	3.221e-06		0.391	-3.249e-06		0.391	-4.316e-06		0.391	-3.668e-06			-0.391	-5.969e-07
0.392	-3.965e-06		0.472	3.03e-06		0.392	-3.261e-06		0.392	-4.472e-06		0.392	-3.615e-06			-0.392	-5.664e-07
0.393	-3.818e-06		0.473	3.242e-06		0.393	-3.251e-06		0.393	-4.335e-06		0.393	-3.647e-06			-0.393	-5.979e-07
0.394	-3.994e-06		0.474	3.048e-06		0.394	-3.272e-06		0.394	-4.491e-06		0.394	-3.612e-06			-0.394	-5.733e-07
0.395	-3.826e-06		0.475	3.248e-06		0.395	-3.246e-06		0.395	-4.339e-06		0.395	-3.649e-06			-0.395	-5.959e-07
0.396	-4.004e-06		0.476	3.056e-06		0.396	-3.279e-06		0.396	-4.523e-06		0.396	-3.625e-06			-0.396	-5.428e-07
0.397	-3.838e-06		0.477	3.259e-06		0.397	-3.279e-06		0.397	-4.335e-06		0.397	-3.644e-06			-0.397	-5.939e-07
0.398	-4.016e-06		0.478	3.066e-06		0.398	-3.289e-06		0.398	-4.498e-06		0.398	-3.605e-06			-0.398	-5.526e-07
0.399	-3.851e-06		0.479	3.284e-06		0.399	-3.297e-06		0.399	-4.363e-06		0.399	-3.657e-06			-0.399	-5.703e-07
0.4	-4.033e-06		0.48	3.08e-06		0.4	-3.303e-06		0.4	-4.516e-06		0.4	-3.638e-06			-0.4	-5.497e-07
0.401	-3.855e-06		0.481	3.284e-06		0.401	-3.305e-06		0.401	-4.376e-06		0.401	-3.675e-06			-0.401	-5.674e-07
0.402	-4.046e-06		0.482	3.086e-06		0.402	-3.308e-06		0.402	-4.537e-06		0.402	-3.649e-06			-0.402	-5.585e-07
0.403	-3.869e-06		0.483	3.284e-06		0.403	-3.312e-06		0.403	-4.392e-06		0.403	-3.688e-06			-0.403	-5.703e-07
0.404	-4.059e-06		0.484	3.116e-06		0.404	-3.319e-06		0.404	-4.56e-06		0.404	-3.644e-06			-0.404	-5.477e-07
0.405	-3.895e-06		0.485	3.319e-06		0.405	-3.304e-06		0.405	-4.402e-06		0.405	-3.674e-06			-0.405	-5.516e-07
0.406	-4.061e-06		0.486	3.135e-06		0.406	-3.326e-06		0.406	-4.569e-06		0.406	-3.639e-06			-0.406	-5.556e-07
0.407	-3.906e-06		0.487	3.332e-06		0.407	-3.336e-06		0.407	-4.426e-06		0.407	-3.68e-06			-0.407	-5.546e-07
0.408	-4.067e-06		0.488	3.132e-06		0.408	-3.351e-06		0.408	-4.583e-06		0.408	-3.633e-06			-0.408	-5.428e-07
0.409	-3.92e-06		0.489	3.332e-06		0.409	-3.345e-06		0.409	-4.442e-06		0.409	-3.701e-06			-0.409	-5.615e-07
0.41	-4.09e-06		0.49	3.151e-06		0.41	-3.349e-06		0.41	-4.599e-06		0.41	-3.655e-06			-0.41	-5.3e-07
0.411	-3.93e-06		0.491	3.342e-06		0.411	-3.345e-06		0.411	-4.44e-06		0.411	-3.682e-06			-0.411	-5.428e-07
0.412	-4.113e-06		0.492	3.172e-06		0.412	-3.362e-06		0.412	-4.605e-06		0.412	-3.642e-06			-0.412	-5.369e-07
0.413	-3.937e-06		0.493	3.337e-06		0.413	-3.348e-06		0.413	-4.46e-06		0.413	-3.696e-06			-0.413	-5.566e-07
0.414	-4.113e-06		0.494	3.155e-06		0.414	-3.39e-06		0.414	-4.641e-06		0.414	-3.654e-06			-0.414	-5.113e-07
0.415	-3.956e-06		0.495	3.376e-06		0.415	-3.392e-06		0.415	-4.468e-06		0.415	-3.691e-06			-0.415	-5.418e-07
0.416	-4.144e-06		0.496	3.164e-06		0.416	-3.391e-06		0.416	-4.63e-06		0.416	-3.658e-06			-0.416	-5.162e-07
0.417	-3.994e-06		0.497	3.374e-06		0.417	-3.38e-06		0.417	-4.483e-06		0.417	-3.743e-06			-0.417	-5.359e-07
0.418	-4.155e-06		0.498	3.175e-06		0.418	-3.401e-06		0.418	-4.652e-06		0.418	-3.693e-06			-0.418	-5.33e-07
0.419	-4.01e-06		0.499	3.395e-06		0.419	-3.418e-06		0.419	-4.478e-06		0.419	-3.713e-06			-0.419	-5.162e-07
0.42	-4.174e-06		0.5	3.203e-06		0.42	-3.408e-06		0.42	-4.665e-06		0.42	-3.68e-06			-0.42	-5.034e-07
0.421	-4.009e-06		0.501	3.399e-06		0.421	-3.401e-06		0.421	-4.502e-06		0.421	-3.724e-06			-0.421	-5.143e-07
0.422	-4.167e-06		0.502	3.211e-06		0.422	-3.408e-06		0.422	-4.704e-06		0.422	-3.683e-06			-0.422	-5.044e-07
0.423	-4.014e-06		0.503	3.416e-06		0.423	-3.411e-06		0.423	-4.536e-06		0.423	-3.742e-06			-0.423	-5.221e-07
0.424	-4.195e-06		0.504	3.212e-06		0.424	-3.441e-06		0.424	-4.69e-06		0.424	-3.717e-06			-0.424	-4.995e-07
0.425	-4.036e-06		0.505	3.439e-06		0.425	-3.419e-06		0.425	-4.528e-06		0.425	-3.744e-06			-0.425	-5.133e-07
0.426	-4.203e-06		0.506	3.238e-06		0.426	-3.431e-06		0.426	-4.714e-06		0.426	-3.702e-06			-0.426	-4.985e-07
0.427	-4.038e-06		0.507	3.446e-06		0.427	-3.43e-06		0.427	-4.548e-06		0.427	-3.755e-06			-0.427	-5.015e-07
0.428	-4.22e-06		0.508	3.256e-06		0.428	-3.466e-06		0.428	-4.711e-06		0.428	-3.699e-06			-0.428	-4.907e-07
0.429	-4.062e-06		0.509	3.444e-06		0.429	-3.453e-06		0.429	-4.55e-06		0.429	-3.737e-06			-0.429	-5.113e-07
0.43	-4.257e-06		0.51	3.245e-06		0.43	-3.462e-06		0.43	-4.731e-06		0.43	-3.717e-06			-0.43	-4.779e-07
0.431	-4.068e-06		0.511	3.466e-06		0.431	-3.469e-06		0.431	-4.572e-06		0.431	-3.747e-06			-0.431	-4.995e-07
0.432	-4.247e-06		0.512	3.266e-06		0.432	-3.456e-06		0.432	-4.736e-06		0.432	-3.697e-06			-0.432	-4.828e-07
0.433	-4.099e-06		0.513	3.487e-06		0.433	-3.46e-06		0.433	-4.605e-06		0.433	-3.721e-06			-0.433	-4.936e-07
0.434	-4.271e-06		0.514	3.305e-06		0.434	-3.479e-06		0.434	-4.766e-06		0.434	-3.698e-06			-0.434	-4.769e-07
0.435	-4.121e-06		0.515	3.489e-06		0.435	-3.465e-06		0.435	-4.608e-06		0.435	-3.756e-06			-0.435	-4.946e-07
0.436	-4.3e-06		0.516	3.299e-06		0.436	-3.499e-06		0.436	-4.773e-06		0.436	-3.695e-06			-0.436	-4.71e-07
0.437	-4.101e-06		0.517	3.495e-06		0.437	-3.476e-06		0.437	-4.628e-06		0.437	-3.746e-06			-0.437	-4.907e-07
0.438	-4.315e-06		0.518	3.298e-06		0.438	-3.488e-06		0.438	-4.775e-06		0.438	-3.715e-06			-0.438	-4.73e-07
0.439	-4.146e-06		0.519	3.522e-06		0.439	-3.483e-06		0.439	-4.666e-06		0.439	-3.764e-06			-0.439	-4.759e-07
0.44	-4.321e-06		0.52	3.295e-06		0.44	-3.511e-06		0.44	-4.801e-06		0.44	-3.724e-06			-0.44	-4.828e-07
0.441	-4.157e-06		0.521	3.528e-06		0.441	-3.475e-06		0.441	-4.651e-06		0.441	-3.778e-06			-0.441	-4.759e-07
0.442	-4.343e-06		0.522	3.346e-06		0.442	-3.51e-06		0.442	-4.839e-06		0.442	-3.741e-06			-0.442	-4.72e-07
0.443	-4.177e-06		0.523	3.536e-06		0.443	-3.494e-06		0.443	-4.666e-06		0.443	-3.765e-06			-0.443	-4.769e-07
0.444	-4.357e-06		0.524	3.334e-06		0.444	-3.504e-06		0.444	-4.823e-06		0.444	-3.746e-06			-0.444	-4.641e-07
0.445	-4.181e-06		0.525	3.545e-06		0.445	-3.493e-06		0.445	-4.682e-06		0.445	-3.799e-06			-0.445	-4.838e-07
0.446	-4.368e-06		0.526	3.364e-06		0.446	-3.517e-06		0.446	-4.864e-06		0.446	-3.744e-06			-0.446	-4.572e-07
0.447	-4.217e-06		0.527	3.551e-06		0.447	-3.512e-06		0.447	-4.702e-06		0.447	-3.799e-06			-0.447	-4.651e-07
0.448	-4.392e-06		0.528	3.362e-06		0.448	-3.507e-06		0.448	-4.868e-06		0.448	-3.755e-06			-0.448	-4.503e-07
0.449	-4.21e-06		0.529	3.575e-06		0.449	-3.506e-06		0.449	-4.689e-06		0.449	-3.789e-06			-0.449	-4.631e-07
0.45	-4.415e-06		0.53	3.381e-06		0.45	-3.528e-06		0.45	-4.898e-06		0.45	-3.761e-06			-0.45	-4.484e-07
0.451	-4.235e-06		0.531	3.593e-06		0.451	-3.519e-06		0.451	-4.727e-06		0.451	-3.815e-06			-0.451	-4.69e-07
0.452	-4.416e-06		0.532	3.391e-06		0.452	-3.53e-06		0.452	-4.898e-06		0.452	-3.77e-06			-0.452	-4.405e-07
0.453	-4.26e-06		0.533	3.583e-06		0.453	-3.535e-06		0.453	-4.732e-06		0.453	-3.818e-06			-0.453	-4.661e-07
0.454	-4.439e-06		0.534	3.406e-06		0.454	-3.552e-06		0.454	-4.908e-06		0.454	-3.777e-06			-0.454	-4.356e-07
0.455	-4.294e-06		0.535	3.617e-06		0.455	-3.551e-06		0.455	-4.74e-06		0.455	-3.806e-06			-0.455	-4.592e-07
0.456	-4.463e-06		0.536	3.406e-06		0.456	-3.567e-06		0.456	-4.928e-06		0.456	-3.79e-06			-0.456	-4.493e-07
0.457	-4.288e-06		0.537	3.623e-06		0.457	-3.539e-06		0.457	-4.771e-06		0.457	-3.825e-06			-0.457	-4.385e-07
0.458	-4.469e-06		0.538	3.42e-06		0.458	-3.539e-06		0.458	-4.927e-06		0.458	-3.784e-06			-0.458	-4.434e-07
0.459	-4.297e-06		0.539	3.635e-06		0.459	-3.534e-06		0.459	-4.767e-06		0.459	-3.828e-06			-0.459	-4.523e-07
0.46	-4.498e-06		0.54	3.451e-06		0.46	-3.558e-06		0.46	-4.933e-06		0.46	-3.796e-06			-0.46	-4.326e-07
0.461	-4.325e-06		0.541	3.661e-06		0.461	-3.55e-06		0.461	-4.781e-06		0.461	-3.807e-06			-0.461	-4.385e-07
0.462	-4.512e-06		0.542	3.478e-06		0.462	-3.575e-06		0.462	-4.96e-06		0.462	-3.793e-06			-0.462	-4.366e-07
0.463	-4.337e-06		0.543	3.67e-06		0.463	-3.548e-06		0.463	-4.774e-06		0.463	-3.838e-06			-0.463	-4.582e-07
0.464	-4.515e-06		0.544	3.465e-06		0.464	-3.559e-06		0.464	-4.957e-06		0.464	-3.81e-06			-0.464	-4.297e-07
0.465	-4.358e-06		0.545	3.7e-06		0.465	-3.566e-06		0.465	-4.797e-06		0.465	-3.86e-06			-0.465	-4.385e-07
0.466	-4.553e-06		0.546	3.483e-06		0.466	-3.558e-06		0.466	-4.976e-06		0.466	-3.804e-06			-0.466	-4.129e-07
0.467	-4.377e-06		0.547	3.693e-06		0.467	-3.556e-06		0.467	-4.826e-06		0.467	-3.859e-06			-0.467	-4.405e-07
0.468	-4.559e-06		0.548	3.511e-06		0.468	-3.581e-06		0.468	-4.996e-06		0.468	-3.81e-06			-0.468	-4.188e-07
0.469	-4.392e-06		0.549	3.693e-06		0.469	-3.558e-06		0.469	-4.828e-06		0.469	-3.853e-06			-0.469	-4.405e-07
0.47	-4.59e-06		0.55	3.514e-06		0.47	-3.555e-06		0.47	-5.018e-06		0.47	-3.815e-06			-0.47	-4.129e-07
0.471	-4.413e-06		0.551	3.723e-06		0.471	-3.573e-06		0.471	-4.853e-06		0.471	-3.86e-06			-0.471	-4.218e-07
0.472	-4.597e-06		0.552	3.53e-06		0.472	-3.573e-06		0.472	-5.035e-06		0.472	-3.84e-06			-0.472	-4.179e-07
0.473	-4.432e-06		0.553	3.739e-06		0.473	-3.561e-06		0.473	-4.89e-06		0.473	-3.872e-06			-0.473	-4.257e-07
0.474	-4.62e-06		0.554	3.55e-06		0.474	-3.569e-06		0.474	-5.03e-06		0.474	-3.847e-06			-0.474	-4.11e-07
0.475	-4.449e-06		0.555	3.747e-06		0.475	-3.562e-06		0.475	-4.867e-06		0.475	-3.887e-06			-0.475	-4.198e-07
0.476	-4.652e-06		0.556	3.554e-06		0.476	-3.571e-06		0.476	-5.069e-06		0.476	-3.846e-06			-0.476	-4.021e-07
0.477	-4.487e-06		0.557	3.766e-06		0.477	-3.543e-06		0.477	-4.883e-06		0.477	-3.879e-06			-0.477	-4.277e-07
0.478	-4.661e-06		0.558	3.562e-06		0.478	-3.574e-06		0.478	-5.06e-06		0.478	-3.871e-06			-0.478	-4.08e-07
0.479	-4.504e-06		0.559	3.784e-06		0.479	-3.57e-06		0.479	-4.902e-06		0.479	-3.9e-06			-0.479	-4.07e-07
0.48	-4.673e-06		0.56	3.593e-06		0.48	-3.575e-06		0.48	-5.085e-06		0.48	-3.852e-06			-0.48	-3.884e-07
0.481	-4.528e-06		0.561	3.795e-06		0.481	-3.56e-06		0.481	-4.918e-06		0.481	-3.894e-06			-0.481	-4.1e-07
0.482	-4.69e-06		0.562	3.582e-06		0.482	-3.584e-06		0.482	-5.102e-06		0.482	-3.861e-06			-0.482	-3.943e-07
0.483	-4.549e-06		0.563	3.814e-06		0.483	-3.567e-06		0.483	-4.934e-06		0.483	-3.903e-06			-0.483	-3.992e-07
0.484	-4.732e-06		0.564	3.61e-06		0.484	-3.576e-06		0.484	-5.103e-06		0.484	-3.863e-06			-0.484	-3.903e-07
0.485	-4.556e-06		0.565	3.806e-06		0.485	-3.567e-06		0.485	-4.954e-06		0.485	-3.921e-06			-0.485	-4.031e-07
0.486	-4.745e-06		0.566	3.621e-06		0.486	-3.572e-06		0.486	-5.138e-06		0.486	-3.875e-06			-0.486	-3.805e-07
0.487	-4.569e-06		0.567	3.839e-06		0.487	-3.558e-06		0.487	-4.973e-06		0.487	-3.902e-06			-0.487	-3.962e-07
0.488	-4.771e-06		0.568	3.63e-06		0.488	-3.581e-06		0.488	-5.151e-06		0.488	-3.87e-06			-0.488	-3.903e-07
0.489	-4.618e-06		0.569	3.854e-06		0.489	-3.563e-06		0.489	-4.981e-06		0.489	-3.92e-06			-0.489	-3.884e-07
0.49	-4.767e-06		0.57	3.647e-06		0.49	-3.572e-06		0.49	-5.184e-06		0.49	-3.897e-06			-0.49	-3.785e-07
0.491	-4.617e-06		0.571	3.857e-06		0.491	-3.571e-06		0.491	-5.003e-06		0.491	-3.915e-06			-0.491	-3.952e-07
0.492	-4.816e-06		0.572	3.681e-06		0.492	-3.58e-06		0.492	-5.179e-06		0.492	-3.885e-06			-0.492	-3.795e-07
0.493	-4.647e-06		0.573	3.874e-06		0.493	-3.554e-06		0.493	-5.017e-06		0.493	-3.931e-06			-0.493	-3.893e-07
0.494	-4.838e-06		0.574	3.684e-06		0.494	-3.572e-06		0.494	-5.205e-06		0.494	-3.902e-06			-0.494	-3.785e-07
0.495	-4.665e-06		0.575	3.874e-06		0.495	-3.584e-06		0.495	-5.037e-06		0.495	-3.941e-06			-0.495	-3.775e-07
0.496	-4.857e-06		0.576	3.683e-06		0.496	-3.585e-06		0.496	-5.238e-06		0.496	-3.911e-06			-0.496	-3.667e-07
0.497	-4.697e-06		0.577	3.928e-06		0.497	-3.558e-06		0.497	-5.065e-06		0.497	-3.951e-06			-0.497	-3.638e-07
[truncated: 4,002 more rows]

## Sheet: supplementary figure 20-22
FTIR
wavenumber	compound 1	compound 11	compound 4	compound 5	compound 3	compound 2
3996.16	1.00698	1.00215	1.0033	1.00782	1.00611	1.00147
3994.23	1.00652	1.00194	1.00313	1.00716	1.00572	1.00134
3992.3	1.00607	1.00173	1.00295	1.00649	1.00533	1.00122
3990.37	1.00561	1.00151	1.00278	1.00583	1.00494	1.00109
3988.44	1.00515	1.0013	1.0026	1.00517	1.00455	1.00097
3986.52	1.0047	1.00109	1.00243	1.00451	1.00416	1.00084
3984.59	1.00424	1.00088	1.00225	1.00385	1.00377	1.00072
3982.66	1.00378	1.00067	1.00208	1.0032	1.00338	1.00059
3980.73	1.00333	1.00045	1.0019	1.00254	1.00299	1.00047
3978.8	1.00322	1.00041	1.00186	1.00246	1.00285	1.00043
3976.87	1.00306	1.00036	1.00176	1.00233	1.00266	1.00034
3974.94	1.00287	1.00031	1.00162	1.00217	1.00244	1.00019
3973.02	1.00272	1.00032	1.0015	1.00204	1.00224	1.00008
3971.09	1.00262	1.00039	1.00143	1.00198	1.00211	1.00003
3969.16	1.00258	1.0005	1.00141	1.00197	1.00204	1.00004
3967.23	1.00253	1.00062	1.00141	1.00196	1.00199	1.00006
3965.3	1.00238	1.00064	1.00132	1.00186	1.00187	1
3963.37	1.00209	1.00054	1.0011	1.00161	1.00161	0.9998
3961.44	1.0018	1.00042	1.00087	1.00136	1.00134	0.99958
3959.51	1.00155	1.00032	1.00065	1.00114	1.00113	0.99939
3957.59	1.00118	1.0001	1.00031	1.00081	1.00079	0.99905
3955.66	1.0008	0.99982	0.99994	1.00044	1.00041	0.99867
3953.73	1.00067	0.99974	0.99977	1.00032	1.00026	0.9985
3951.8	1.00079	0.99989	0.99985	1.00047	1.00041	0.99862
3949.87	1.00096	1.00009	1.00003	1.00071	1.00066	0.99887
3947.94	1.00082	1	1	1.00068	1.00066	0.99887
3946.01	1.00035	0.99957	0.99966	1.00029	1.0003	0.99853
3944.09	1	0.99921	0.99939	1	1	0.99824
3942.16	0.99997	0.99913	0.99938	1.00002	1.00001	0.99827
3940.23	0.99994	0.99907	0.99941	1.00008	1.00005	0.99834
3938.3	0.99982	0.99893	0.99937	1.00003	1	0.99832
3936.37	0.99973	0.99883	0.99935	1.00001	0.99998	0.99835
3934.44	0.99947	0.99861	0.9992	0.99984	0.99982	0.99822
3932.51	0.99886	0.99809	0.99873	0.9993	0.99926	0.99769
3930.59	0.99826	0.99758	0.99821	0.99872	0.99862	0.99708
3928.66	0.99804	0.99742	0.99797	0.99846	0.9983	0.99675
3926.73	0.99814	0.99756	0.99802	0.99852	0.9983	0.99675
3924.8	0.99866	0.99807	0.99846	0.99899	0.99874	0.99719
3922.87	0.99961	0.99896	0.99934	0.99992	0.99972	0.99818
3920.94	1.0003	0.99962	1.00012	1.0007	1.0006	0.99911
3919.01	0.9999	0.99923	0.99999	1.00044	1.00046	0.99906
3917.08	0.99845	0.99778	0.99889	0.99909	0.99915	0.99784
3915.16	0.99681	0.99609	0.99747	0.99741	0.99742	0.99615
3913.23	0.99588	0.99502	0.99653	0.99633	0.99619	0.99489
3911.3	0.99601	0.99498	0.99644	0.99624	0.99594	0.99458
3909.37	0.99673	0.99557	0.99688	0.99678	0.99635	0.99491
3907.44	0.99713	0.99597	0.9971	0.99707	0.99658	0.99507
3905.51	0.99705	0.996	0.99695	0.99692	0.99635	0.99482
3903.58	0.99705	0.99618	0.99686	0.99686	0.99619	0.99465
3901.66	0.997	0.99638	0.99676	0.99678	0.99602	0.99446
3899.73	0.9968	0.99647	0.99657	0.99658	0.9957	0.99414
3897.8	0.99715	0.9971	0.99687	0.99692	0.99593	0.9944
3895.87	0.99782	0.99801	0.9975	0.99763	0.99659	0.99508
3893.94	0.99836	0.99875	0.99807	0.99824	0.99719	0.99573
3892.01	0.99908	0.99959	0.99881	0.99908	0.99806	0.99668
3890.08	0.9994	1	0.99928	0.9996	0.99866	0.99737
3888.15	0.9987	0.99937	0.99886	0.99911	0.99825	0.99706
3886.23	0.9973	0.99798	0.99773	0.99787	0.99701	0.9959
3884.3	0.99578	0.99638	0.9964	0.99639	0.99545	0.99438
3882.37	0.99523	0.99566	0.99579	0.99575	0.99467	0.9936
3880.44	0.99579	0.99601	0.99614	0.99619	0.99502	0.99391
3878.51	0.99608	0.9962	0.99634	0.99643	0.99523	0.99408
3876.58	0.99575	0.99586	0.99602	0.99604	0.9948	0.99364
3874.65	0.99613	0.99623	0.99628	0.99629	0.99499	0.99384
3872.73	0.99785	0.99795	0.99771	0.9979	0.99664	0.99547
3870.8	0.9989	0.99914	0.99871	0.99899	0.9979	0.99672
3868.87	0.99675	0.99735	0.99706	0.99697	0.99607	0.99494
3866.94	0.99312	0.99403	0.99399	0.99328	0.99238	0.99133
3865.01	0.99152	0.99247	0.99245	0.99137	0.99031	0.98923
3863.08	0.99253	0.99325	0.99307	0.99195	0.99073	0.98954
3861.15	0.995	0.99539	0.99504	0.99409	0.99282	0.99153
3859.23	0.99713	0.99722	0.99693	0.99609	0.99491	0.99359
3857.3	0.99818	0.99803	0.99795	0.99715	0.99611	0.99484
3855.37	0.99821	0.99783	0.99808	0.99724	0.99635	0.99516
3853.44	0.99721	0.99666	0.99729	0.99633	0.99551	0.9944
3851.51	0.99616	0.99545	0.99637	0.99529	0.99444	0.9934
3849.58	0.99582	0.995	0.99603	0.99494	0.994	0.99299
3847.65	0.99606	0.9952	0.99617	0.99514	0.99408	0.99308
3845.72	0.99711	0.99629	0.99701	0.99616	0.99499	0.99399
3843.8	0.99896	0.99827	0.99862	0.99806	0.99686	0.99589
3841.87	1.00044	1.00001	1	0.99972	0.99863	0.99771
3839.94	1	1	0.99981	0.9996	0.99867	0.99785
3838.01	0.99721	0.99782	0.99758	0.99713	0.99628	0.99558
3836.08	0.99458	0.99566	0.99533	0.99459	0.99362	0.99303
3834.15	0.99478	0.99602	0.99532	0.99466	0.9935	0.99291
3832.22	0.99618	0.9975	0.9964	0.99598	0.99473	0.99407
3830.3	0.99656	0.99799	0.99674	0.99641	0.99511	0.99445
3828.37	0.99652	0.99799	0.99673	0.99641	0.99508	0.99446
3826.44	0.99722	0.99856	0.99731	0.99714	0.9958	0.99521
3824.51	0.99784	0.99895	0.99787	0.99787	0.99658	0.99602
3822.58	0.99709	0.99796	0.99732	0.99729	0.99606	0.99555
3820.65	0.99602	0.99656	0.99646	0.99632	0.99508	0.99464
3818.72	0.99611	0.9962	0.99654	0.99643	0.99517	0.99476
3816.79	0.9961	0.99577	0.99661	0.9965	0.99524	0.99482
3814.87	0.99553	0.9948	0.99618	0.99597	0.99467	0.99427
3812.94	0.99569	0.99453	0.99632	0.99614	0.99479	0.99439
3811.01	0.99641	0.99484	0.99694	0.99689	0.99552	0.99512
3809.08	0.99704	0.99514	0.99747	0.9976	0.99623	0.99583
3807.15	0.99722	0.99513	0.99765	0.99793	0.99661	0.9962
3805.22	0.99682	0.99467	0.99735	0.99768	0.99638	0.99599
3803.29	0.9967	0.99455	0.99724	0.99767	0.99637	0.99599
3801.37	0.99682	0.99478	0.99738	0.99793	0.99667	0.99628
3799.44	0.9968	0.99499	0.99746	0.99809	0.99686	0.9965
3797.51	0.99768	0.99614	0.99832	0.99914	0.99801	0.99769
3795.58	0.99901	0.99782	0.99964	1.00072	0.99981	0.99952
3793.65	0.99911	0.99845	1	1.00117	1.00054	1.00033
3791.72	0.99811	0.9981	0.99945	1.0005	1.0001	1
3789.79	0.99746	0.99812	0.99912	1.00008	0.99987	0.99985
3787.87	0.99718	0.99855	0.99908	1	1	1
3785.94	0.99587	0.99802	0.99819	0.99889	0.99912	0.99916
3784.01	0.99411	0.99698	0.99677	0.99718	0.99752	0.99759
3782.08	0.99329	0.99669	0.99601	0.99626	0.99662	0.99665
3780.15	0.99304	0.99683	0.99571	0.99585	0.99618	0.99613
3778.22	0.9933	0.99732	0.99581	0.99589	0.9962	0.99605
3776.29	0.99408	0.99817	0.99638	0.99644	0.99679	0.99654
3774.36	0.99452	0.99857	0.99673	0.9967	0.99714	0.99681
3772.44	0.9947	0.99854	0.99684	0.99666	0.99717	0.9968
3770.51	0.99531	0.99878	0.99727	0.99705	0.99763	0.99721
3768.58	0.99596	0.99894	0.99774	0.99751	0.99821	0.99773
3766.65	0.99524	0.99775	0.99707	0.9967	0.99751	0.99698
3764.72	0.99314	0.99516	0.99515	0.99444	0.99524	0.99467
3762.79	0.99172	0.99316	0.99363	0.99272	0.99334	0.9927
3760.86	0.99131	0.99213	0.99292	0.99198	0.99238	0.99156
3758.94	0.99032	0.99066	0.99178	0.9907	0.99085	0.98985
3757.01	0.98959	0.9895	0.99082	0.98961	0.98943	0.98825
3755.08	0.99038	0.98985	0.9911	0.99002	0.9895	0.98811
3753.15	0.99187	0.99101	0.99207	0.99124	0.99043	0.98882
3751.22	0.99287	0.99185	0.99273	0.99208	0.99106	0.98928
3749.29	0.99319	0.99212	0.99283	0.99228	0.99107	0.98916
3747.36	0.9936	0.99251	0.99295	0.99254	0.99114	0.98909
3745.43	0.99473	0.99359	0.99371	0.99351	0.99197	0.98977
3743.51	0.99652	0.99535	0.99513	0.99521	0.99361	0.99129
3741.58	0.99869	0.9975	0.997	0.99742	0.99587	0.99346
3739.65	1.00059	0.9994	0.99875	0.99948	0.99814	0.99567
3737.72	1.00117	1	0.99947	1.00035	0.99932	0.99685
3735.79	1.00016	0.9991	0.99885	0.99967	0.99893	0.99648
3733.86	0.99922	0.99811	0.9982	0.99893	0.9984	0.99597
3731.93	0.99968	0.99832	0.99868	0.9995	0.99919	0.99675
3730.01	1	0.99836	0.99913	1	1	0.99752
3728.08	0.99923	0.99716	0.99857	0.99938	0.99961	0.99709
3726.15	0.99857	0.99598	0.99801	0.99875	0.99917	0.99663
3724.22	0.99856	0.99534	0.99792	0.99868	0.9993	0.99668
3722.29	0.9982	0.99431	0.99751	0.99824	0.99905	0.99632
3720.36	0.99721	0.99263	0.99652	0.99713	0.99807	0.99522
3718.43	0.9962	0.99087	0.99539	0.99591	0.99692	0.99389
3716.51	0.99561	0.98949	0.99458	0.99504	0.99606	0.99279
3714.58	0.99586	0.98889	0.99446	0.99498	0.99599	0.99246
3712.65	0.99677	0.98898	0.99497	0.99566	0.99671	0.9929
3710.72	0.99762	0.98907	0.9955	0.99637	0.99753	0.99345
3708.79	0.99827	0.98902	0.99588	0.99697	0.99826	0.99393
3706.86	0.99872	0.98881	0.99608	0.99743	0.99889	0.99431
3704.93	0.99819	0.98772	0.99544	0.997	0.99858	0.99377
3703	0.99676	0.98575	0.99394	0.99563	0.99723	0.99222
3701.08	0.99582	0.98419	0.99274	0.9947	0.9962	0.99099
3699.15	0.99561	0.98328	0.99209	0.99451	0.99591	0.99047
3697.22	0.99499	0.98196	0.99112	0.99401	0.9953	0.98962
3695.29	0.99394	0.98017	0.9897	0.99308	0.99421	0.9883
3693.36	0.99346	0.97887	0.98865	0.99271	0.99367	0.9875
3691.43	0.99275	0.9774	0.98745	0.99222	0.99306	0.98663
3689.5	0.99093	0.97491	0.9853	0.99066	0.99135	0.98469
3687.58	0.98888	0.97216	0.98284	0.98886	0.98935	0.98241
3685.65	0.98673	0.96934	0.98027	0.98697	0.98724	0.97994
3683.72	0.98468	0.96663	0.97778	0.98513	0.98516	0.97746
3681.79	0.98381	0.96507	0.9763	0.98442	0.98426	0.97609
3679.86	0.98399	0.96461	0.97581	0.98483	0.98463	0.97593
3677.93	0.98412	0.96427	0.97541	0.98531	0.98527	0.97601
3676	0.9834	0.96328	0.97437	0.98502	0.98528	0.97547
3674.07	0.98162	0.96144	0.97243	0.98368	0.9843	0.97396
3672.15	0.97951	0.95941	0.97016	0.98192	0.98293	0.97205
3670.22	0.97845	0.95849	0.96875	0.98111	0.98258	0.97113
3668.29	0.97859	0.9589	0.9684	0.98154	0.98362	0.97155
3666.36	0.97824	0.95908	0.96774	0.98162	0.98449	0.9718
3664.43	0.97556	0.95728	0.96515	0.97948	0.98314	0.9699
3662.5	0.9708	0.95365	0.96065	0.97515	0.97945	0.96566
3660.57	0.96553	0.94961	0.95547	0.97012	0.9748	0.96034
3658.65	0.9613	0.94662	0.95093	0.96594	0.97081	0.95553
3656.72	0.95852	0.94509	0.94755	0.96319	0.96818	0.95193
3654.79	0.95579	0.94376	0.94431	0.96058	0.96567	0.94839
3652.86	0.95303	0.94249	0.94111	0.95799	0.96313	0.9448
3650.93	0.9513	0.94222	0.93883	0.95649	0.9617	0.94228
3649	0.95012	0.94255	0.9372	0.95574	0.96109	0.94056
3647.07	0.94859	0.94258	0.93543	0.95484	0.96041	0.93881
3645.15	0.9458	0.9414	0.93275	0.95289	0.95872	0.93609
3643.22	0.94117	0.93839	0.92859	0.94918	0.95517	0.9316
3641.29	0.93611	0.9348	0.924	0.94499	0.95096	0.92642
3639.36	0.93221	0.93218	0.92034	0.94196	0.94781	0.92216
3637.43	0.92895	0.93014	0.9173	0.93972	0.94547	0.91859
3635.5	0.9242	0.92666	0.91313	0.93615	0.94178	0.91367
3633.57	0.91743	0.9212	0.90723	0.93053	0.93582	0.90653
3631.64	0.91111	0.91605	0.90148	0.92517	0.92991	0.89932
3629.72	0.9066	0.91266	0.89718	0.92163	0.92575	0.8937
3627.79	0.90268	0.90992	0.89343	0.91879	0.92237	0.88878
3625.86	0.89823	0.9068	0.88934	0.91558	0.91866	0.88356
3623.93	0.89314	0.9032	0.88477	0.91185	0.91447	0.87786
3622	0.88778	0.89944	0.88002	0.90793	0.91009	0.87198
3620.07	0.88255	0.89594	0.87544	0.90425	0.90596	0.86632
3618.14	0.87735	0.89262	0.87095	0.90074	0.90206	0.86084
3616.22	0.87146	0.88878	0.86597	0.89668	0.89765	0.85487
3614.29	0.86431	0.88382	0.85996	0.89142	0.89201	0.84771
3612.36	0.85675	0.87852	0.85354	0.88572	0.88582	0.84001
3610.43	0.85039	0.87442	0.84807	0.88117	0.88077	0.83334
3608.5	0.84489	0.87123	0.8434	0.87758	0.87675	0.82764
3606.57	0.83901	0.86779	0.83852	0.87373	0.87257	0.82179
3604.64	0.83215	0.86347	0.8329	0.86896	0.8675	0.81512
3602.71	0.82444	0.85828	0.82653	0.86328	0.86147	0.80756
3600.79	0.81682	0.85308	0.82011	0.85757	0.85533	0.79988
3598.86	0.80972	0.84831	0.81406	0.85233	0.84966	0.79259
3596.93	0.80275	0.84359	0.80811	0.8472	0.8441	0.78539
3595	0.79567	0.83866	0.80207	0.84193	0.83841	0.77809
3593.07	0.78857	0.83357	0.79603	0.83659	0.83267	0.77073
3591.14	0.78175	0.82862	0.79023	0.83151	0.82719	0.76363
3589.21	0.77543	0.82407	0.78489	0.82692	0.82224	0.75704
3587.29	0.76933	0.8197	0.77983	0.8226	0.81763	0.7508
3585.36	0.76307	0.81514	0.77471	0.81816	0.81297	0.74455
3583.43	0.7564	0.81012	0.76927	0.81328	0.80789	0.73797
3581.5	0.74928	0.80455	0.76341	0.80784	0.80226	0.73093
3579.57	0.74217	0.79889	0.7575	0.80231	0.7965	0.72376
3577.64	0.73558	0.79366	0.75198	0.79723	0.79118	0.71696
3575.71	0.72936	0.78878	0.74681	0.79253	0.78626	0.71051
3573.79	0.72301	0.78372	0.74156	0.78765	0.78117	0.70394
3571.86	0.71646	0.77841	0.73615	0.78249	0.77579	0.69712
3569.93	0.71032	0.77344	0.73103	0.77766	0.77071	0.69059
3568	0.7048	0.76908	0.72647	0.77343	0.76627	0.68466
3566.07	0.69949	0.76492	0.72214	0.7694	0.76209	0.679
3564.14	0.69419	0.76075	0.71788	0.76537	0.75795	0.67344
3562.21	0.68889	0.75656	0.71366	0.76133	0.75383	0.66794
3560.28	0.68356	0.75232	0.70942	0.75722	0.74966	0.66244
3558.36	0.6783	0.74816	0.70525	0.75315	0.74556	0.65704
3556.43	0.67318	0.74418	0.70122	0.74923	0.74164	0.65183
3554.5	0.66798	0.74016	0.69715	0.74523	0.73766	0.6466
3552.57	0.66239	0.73575	0.69274	0.74079	0.73326	0.64101
3550.64	0.65666	0.73118	0.68814	0.73613	0.7286	0.6352
3548.71	0.65137	0.72709	0.68388	0.73189	0.72435	0.62976
3546.78	0.64652	0.72352	0.68002	0.72815	0.72061	0.62479
3544.86	0.6417	0.72006	0.67624	0.72447	0.71698	0.61995
3542.93	0.63679	0.71658	0.67242	0.72071	0.7133	0.6151
3541	0.63188	0.71317	0.66863	0.71697	0.70966	0.61031
3539.07	0.62693	0.7098	0.66482	0.71321	0.70602	0.60556
3537.14	0.62192	0.70645	0.66095	0.70937	0.70232	0.60078
3535.21	0.61696	0.70322	0.65713	0.70559	0.69867	0.59608
3533.28	0.6121	0.70015	0.65342	0.70194	0.69515	0.59152
3531.35	0.60721	0.69706	0.6497	0.69826	0.69162	0.58698
3529.43	0.60229	0.69397	0.64596	0.69455	0.68807	0.58244
3527.5	0.5975	0.69104	0.64236	0.69098	0.68466	0.57806
3525.57	0.59283	0.68823	0.6389	0.68756	0.68141	0.57385
3523.64	0.58818	0.68542	0.6355	0.68418	0.67821	0.56973
3521.71	0.58354	0.68257	0.63215	0.68081	0.67504	0.56565
3519.78	0.57893	0.67974	0.62885	0.67746	0.67191	0.56165
3517.85	0.57435	0.67693	0.62558	0.67412	0.66878	0.55769
3515.93	0.56979	0.67414	0.62233	0.67075	0.66565	0.55376
3514	0.56528	0.6714	0.6191	0.66739	0.66252	0.54985
3512.07	0.56079	0.6687	0.61588	0.66402	0.65938	0.54595
3510.14	0.55636	0.66604	0.61268	0.66065	0.65623	0.54208
3508.21	0.55203	0.66344	0.60952	0.65733	0.65311	0.53827
3506.28	0.54784	0.66091	0.60646	0.65408	0.65007	0.53456
3504.35	0.54381	0.65843	0.60352	0.65094	0.64715	0.53097
3502.43	0.5399	0.65591	0.60067	0.64788	0.64431	0.52748
3500.5	0.53608	0.65329	0.59788	0.64485	0.64151	0.52404
3498.57	0.53232	0.65052	0.59514	0.64185	0.63874	0.52067
3496.64	0.52859	0.64748	0.59239	0.63882	0.63594	0.5173
3494.71	0.52488	0.64412	0.58961	0.63576	0.63309	0.51392
3492.78	0.52125	0.64045	0.58689	0.63276	0.63027	0.51061
3490.85	0.51773	0.63646	0.58424	0.62985	0.62753	0.50739
3488.92	0.51422	0.632	0.5816	0.62694	0.62478	0.50421
3487	0.5107	0.62707	0.57894	0.62401	0.62199	0.50101
3485.07	0.50725	0.62188	0.57634	0.62117	0.61927	0.4979
3483.14	0.50388	0.61657	0.5738	0.61843	0.61661	0.49489
3481.21	0.50048	0.61125	0.57125	0.6157	0.61393	0.49191
3479.28	0.49708	0.60606	0.56869	0.61297	0.61122	0.48895
3477.35	0.49371	0.60117	0.56618	0.61031	0.60856	0.48606
3475.42	0.49038	0.59669	0.56372	0.60771	0.60596	0.48324
3473.5	0.48709	0.59268	0.56132	0.60515	0.60339	0.48049
3471.57	0.48382	0.58918	0.55897	0.60264	0.60087	0.4778
3469.64	0.48062	0.58617	0.5567	0.60021	0.59842	0.4752
3467.71	0.47747	0.58357	0.55452	0.59786	0.59604	0.4727
3465.78	0.47438	0.58125	0.55242	0.59557	0.59373	0.47029
3463.85	0.47134	0.57909	0.55041	0.59335	0.59149	0.46797
3461.92	0.46836	0.57689	0.54847	0.59119	0.5893	0.46572
3459.99	0.46544	0.57448	0.5466	0.58907	0.58717	0.46355
3458.07	0.46262	0.57179	0.54486	0.58707	0.58514	0.46149
3456.14	0.45992	0.5688	0.54325	0.58519	0.58324	0.45955
3454.21	0.45733	0.56554	0.54177	0.58341	0.58145	0.45772
3452.28	0.45482	0.56205	0.54037	0.58171	0.57971	0.45598
3450.35	0.45238	0.55839	0.53905	0.58007	0.57804	0.45431
3448.42	0.45003	0.55461	0.53783	0.57851	0.57646	0.45273
3446.49	0.44778	0.55071	0.53674	0.57706	0.57501	0.45126
3444.57	0.44564	0.54673	0.53579	0.57572	0.57368	0.4499
3442.64	0.44362	0.54269	0.535	0.57451	0.57251	0.44868
3440.71	0.44173	0.5386	0.53441	0.57344	0.57152	0.4476
3438.78	0.43996	0.53445	0.53402	0.57252	0.57071	0.44668
3436.85	0.4383	0.53021	0.53381	0.57172	0.57006	0.44588
3434.92	0.43673	0.52588	0.53376	0.57099	0.56956	0.44518
3432.99	0.43525	0.52144	0.53387	0.57033	0.56918	0.44456
3431.07	0.4339	0.51693	0.53415	0.56978	0.56895	0.44405
3429.14	0.43271	0.51238	0.53466	0.56938	0.56893	0.44369
3427.21	0.43169	0.50781	0.53539	0.56914	0.56912	0.44347
3425.28	0.43082	0.50318	0.53633	0.56902	0.56948	0.44338
3423.35	0.4301	0.49849	0.53743	0.56902	0.57001	0.44341
3421.42	0.42951	0.49373	0.53869	0.56913	0.57068	0.44355
3419.49	0.42905	0.48891	0.5401	0.56933	0.57146	0.44379
3417.56	0.42872	0.48402	0.54164	0.56964	0.57237	0.44413
3415.64	0.4285	0.47906	0.5433	0.57005	0.57338	0.44456
3413.71	0.42838	0.47405	0.54504	0.57055	0.57449	0.44508
3411.78	0.42837	0.46896	0.54688	0.57114	0.57571	0.4457
3409.85	0.42846	0.46375	0.54886	0.57186	0.57703	0.44643
3407.92	0.42863	0.45836	0.55096	0.57268	0.57843	0.44725
3405.99	0.42885	0.45274	0.55311	0.57357	0.57987	0.44812
3404.06	0.42914	0.44686	0.55535	0.57457	0.58139	0.44908
3402.14	0.42952	0.44068	0.55773	0.57573	0.58302	0.45017
3400.21	0.42997	0.43415	0.56024	0.57705	0.58475	0.45137
3398.28	0.43049	0.42723	0.56285	0.57848	0.58652	0.45265
3396.35	0.43107	0.41997	0.56556	0.58004	0.58835	0.45403
3394.42	0.43174	0.41246	0.56837	0.58174	0.59024	0.45551
3392.49	0.43251	0.40486	0.5713	0.58358	0.5922	0.4571
3390.56	0.43339	0.39734	0.57436	0.58557	0.59424	0.45879
3388.63	0.43439	0.3901	0.57755	0.5877	0.59635	0.46061
3386.71	0.43552	0.3833	0.58087	0.58995	0.59854	0.46253
3384.78	0.43679	0.37711	0.58429	0.5923	0.60081	0.46456
3382.85	0.4382	0.37159	0.58781	0.59474	0.60315	0.4667
3380.92	0.43977	0.3667	0.59145	0.59729	0.60558	0.46895
3378.99	0.44153	0.36236	0.59526	0.59996	0.60812	0.47133
3377.06	0.44348	0.35841	0.59924	0.60271	0.61076	0.47384
3375.13	0.44563	0.35467	0.60338	0.60557	0.61353	0.47649
3373.21	0.44798	0.35088	0.60771	0.60852	0.61643	0.47928
3371.28	0.45051	0.34676	0.61224	0.61156	0.61946	0.4822
3369.35	0.45319	0.34205	0.61693	0.61466	0.62257	0.48523
3367.42	0.45603	0.33655	0.62177	0.61782	0.62577	0.48837
3365.49	0.459	0.33014	0.62673	0.62104	0.62906	0.49162
3363.56	0.46207	0.32275	0.63177	0.62431	0.6324	0.49496
3361.63	0.46521	0.31441	0.63687	0.6276	0.63579	0.49838
3359.71	0.4684	0.30526	0.64201	0.6309	0.63921	0.50185
3357.78	0.47161	0.29548	0.64719	0.6342	0.64264	0.50536
3355.85	0.47482	0.28533	0.65237	0.63749	0.64608	0.5089
3353.92	0.478	0.2751	0.65748	0.64075	0.64949	0.51244
3351.99	0.48112	0.26506	0.66247	0.64396	0.65284	0.51595
3350.06	0.48419	0.2554	0.66737	0.64713	0.65613	0.51944
3348.13	0.48723	0.24624	0.67222	0.65028	0.65937	0.52293
3346.2	0.49023	0.23764	0.67704	0.6534	0.66259	0.52641
3344.28	0.49318	0.22954	0.6818	0.65648	0.66575	0.52987
3342.35	0.49608	0.22184	0.68651	0.65951	0.66882	0.53329
3340.42	0.49893	0.21436	0.69115	0.66247	0.67175	0.53667
3338.49	0.50173	0.20688	0.69571	0.66539	0.6745	0.54001
3336.56	0.50449	0.19919	0.70019	0.66828	0.67702	0.54331
3334.63	0.50722	0.19108	0.70458	0.67114	0.67922	0.54657
3332.7	0.5099	0.1824	0.70889	0.67395	0.68102	0.54978
3330.78	0.51255	0.17301	0.71313	0.6767	0.68234	0.55295
3328.85	0.51515	0.16285	0.71729	0.67939	0.68313	0.55606
3326.92	0.51771	0.15186	0.72136	0.68201	0.68335	0.5591
3324.99	0.52022	0.14001	0.72532	0.68456	0.68302	0.56207
3323.06	0.52268	0.12727	0.72913	0.68703	0.68222	0.56497
3321.13	0.52508	0.11371	0.73279	0.68945	0.68107	0.5678
3319.2	0.52743	0.09953	0.73633	0.69185	0.67976	0.57059
3317.27	0.52976	0.08511	0.73975	0.69421	0.67852	0.57334
3315.35	0.53206	0.07095	0.74307	0.69651	0.67752	0.57604
3313.42	0.53431	0.05761	0.7463	0.69871	0.67694	0.57867
3311.49	0.53651	0.04565	0.74941	0.70081	0.6769	0.58123
3309.56	0.53867	0.03547	0.75242	0.70283	0.67748	0.58373
3307.63	0.5408	0.02735	0.75532	0.70479	0.67871	0.58617
3305.7	0.54289	0.02138	0.75812	0.70668	0.68055	0.58856
3303.77	0.54494	0.01751	0.76084	0.70849	0.68293	0.59091
3301.85	0.54696	0.01556	0.76348	0.71024	0.68573	0.59321
3299.92	0.54894	0.01522	0.76605	0.7119	0.68878	0.59546
3297.99	0.55088	0.01606	0.76853	0.71348	0.69194	0.59765
3296.06	0.55277	0.01754	0.77093	0.71497	0.69507	0.5998
3294.13	0.55461	0.01914	0.77324	0.71639	0.69807	0.60189
3292.2	0.55641	0.02039	0.77543	0.71777	0.70087	0.60394
3290.27	0.55816	0.02103	0.7775	0.71911	0.70342	0.60596
3288.35	0.55987	0.02098	0.77946	0.72042	0.70573	0.60793
3286.42	0.56154	0.02037	0.78132	0.72169	0.70781	0.60987
3284.49	0.5632	0.01939	0.7831	0.72292	0.70969	0.61178
3282.56	0.56484	0.01826	0.78481	0.72411	0.71138	0.61367
3280.63	0.56646	0.01716	0.78646	0.72526	0.7129	0.61552
3278.7	0.56804	0.01617	0.78804	0.72638	0.71429	0.61736
3276.77	0.56961	0.01534	0.78955	0.72746	0.71555	0.61918
3274.84	0.57117	0.01467	0.791	0.72851	0.71672	0.62098
3272.92	0.57273	0.01415	0.79244	0.72954	0.71784	0.62279
3270.99	0.57429	0.01376	0.79385	0.73054	0.71892	0.62459
3269.06	0.57584	0.01349	0.79523	0.7315	0.71996	0.6264
3267.13	0.5774	0.01333	0.79659	0.73246	0.72098	0.62821
3265.2	0.57898	0.01323	0.79798	0.73341	0.72202	0.63006
3263.27	0.58058	0.01317	0.79938	0.73437	0.72308	0.63195
3261.34	0.58219	0.0131	0.80078	0.73531	0.72414	0.63386
3259.42	0.58381	0.013	0.80217	0.73625	0.7252	0.6358
3257.49	0.58546	0.01284	0.80358	0.73722	0.72628	0.63778
3255.56	0.58718	0.01261	0.80504	0.73824	0.72743	0.63984
3253.63	0.58897	0.01229	0.80655	0.73931	0.72863	0.64199
3251.7	0.5908	0.01187	0.80812	0.74041	0.72988	0.64421
3249.77	0.59268	0.01137	0.80973	0.74152	0.73118	0.64649
3247.84	0.59461	0.01079	0.8114	0.74266	0.73252	0.64882
3245.92	0.59659	0.01015	0.8131	0.74383	0.73391	0.65123
3243.99	0.59861	0.00946	0.81484	0.74503	0.73534	0.65368
3242.06	0.60068	0.00877	0.81663	0.74625	0.73681	0.65619
3240.13	0.60278	0.00811	0.81845	0.74748	0.73833	0.65875
3238.2	0.60493	0.00749	0.82031	0.74872	0.73988	0.66136
3236.27	0.6071	0.00694	0.8222	0.74998	0.74148	0.66401
3234.34	0.60929	0.0065	0.82412	0.75124	0.74312	0.66669
3232.41	0.6115	0.00617	0.82606	0.75249	0.74476	0.6694
3230.49	0.61372	0.00598	0.82799	0.75373	0.7464	0.67212
3228.56	0.61594	0.00596	0.82993	0.75497	0.74805	0.67484
3226.63	0.6182	0.00611	0.83188	0.75621	0.74971	0.67757
3224.7	0.62048	0.00645	0.83384	0.75745	0.75139	0.68033
3222.77	0.62276	0.007	0.8358	0.75869	0.75306	0.68309
3220.84	0.62506	0.00777	0.83777	0.75992	0.75473	0.68588
3218.91	0.62738	0.00877	0.83974	0.76117	0.75639	0.68869
3216.99	0.62972	0.01002	0.84172	0.76244	0.75805	0.69154
3215.06	0.63207	0.01154	0.84368	0.76372	0.7597	0.69443
3213.13	0.63444	0.01334	0.84564	0.765	0.76133	0.69735
3211.2	0.63683	0.01542	0.8476	0.76627	0.76297	0.70032
3209.27	0.63926	0.0178	0.84957	0.76755	0.76462	0.70336
3207.34	0.64174	0.02047	0.85155	0.76885	0.7663	0.70646
3205.41	0.64424	0.02343	0.85352	0.77015	0.76799	0.70963
3203.48	0.64678	0.02666	0.8555	0.77145	0.7697	0.71286
3201.56	0.64936	0.03014	0.85747	0.77275	0.77144	0.71615
3199.63	0.65197	0.03381	0.85943	0.77404	0.77319	0.71947
3197.7	0.6546	0.03763	0.86138	0.77532	0.77497	0.72284
3195.77	0.65727	0.04153	0.86332	0.77659	0.77678	0.72624
3193.84	0.65996	0.04545	0.86523	0.77786	0.77861	0.72966
3191.91	0.66265	0.04934	0.86711	0.7791	0.78046	0.73308
3189.98	0.66536	0.05315	0.86896	0.78033	0.78233	0.73651
3188.06	0.66808	0.05686	0.87079	0.78155	0.78423	0.73996
3186.13	0.67081	0.06046	0.87258	0.78276	0.78615	0.74339
3184.2	0.67352	0.06397	0.87432	0.78393	0.78809	0.74681
3182.27	0.67621	0.06741	0.87601	0.78508	0.79002	0.7502
3180.34	0.67891	0.07083	0.87766	0.78621	0.79198	0.75356
3178.41	0.68161	0.07428	0.87928	0.78734	0.79397	0.75692
3176.48	0.68429	0.07777	0.88087	0.78847	0.79599	0.76026
3174.56	0.68695	0.0813	0.88241	0.78958	0.79804	0.76355
3172.63	0.68958	0.08484	0.88392	0.79067	0.8001	0.7668
3170.7	0.69218	0.08833	0.88538	0.79173	0.80217	0.76999
3168.77	0.69474	0.09171	0.8868	0.79278	0.80426	0.7731
3166.84	0.69728	0.09495	0.88819	0.79381	0.80635	0.77616
3164.91	0.69978	0.09807	0.88955	0.79483	0.80843	0.77915
3162.98	0.70225	0.10115	0.89088	0.79584	0.8105	0.78205
3161.05	0.70469	0.10429	0.89217	0.79683	0.81256	0.78486
3159.13	0.70708	0.10764	0.89344	0.79782	0.81462	0.7876
3157.2	0.70944	0.11136	0.8947	0.79881	0.81667	0.79025
3155.27	0.71174	0.11558	0.89593	0.79978	0.81868	0.79279
3153.34	0.714	0.12039	0.89714	0.80076	0.82065	0.79525
3151.41	0.71623	0.12586	0.89833	0.80175	0.82259	0.79763
3149.48	0.71843	0.13198	0.8995	0.80276	0.82449	0.79993
3147.55	0.72057	0.13866	0.90063	0.80375	0.82633	0.80214
3145.63	0.72268	0.14574	0.90173	0.80474	0.82812	0.80427
3143.7	0.72478	0.15302	0.90281	0.80574	0.82987	0.80634
3141.77	0.72685	0.16022	0.90386	0.80673	0.83157	0.80836
3139.84	0.72889	0.16707	0.90488	0.80769	0.83321	0.81031
3137.91	0.7309	0.17335	0.90586	0.80862	0.83479	0.81219
3135.98	0.7329	0.17885	0.9068	0.80952	0.83628	0.81403
3134.05	0.73489	0.18347	0.90772	0.81039	0.83771	0.81583
3132.12	0.73687	0.18709	0.90861	0.81125	0.83907	0.8176
3130.2	0.73885	0.18964	0.90948	0.81208	0.84035	0.81934
3128.27	0.74081	0.19103	0.91033	0.81288	0.84158	0.82105
3126.34	0.74276	0.19121	0.91118	0.81365	0.84276	0.82273
3124.41	0.74469	0.19014	0.91202	0.8144	0.84391	0.82438
3122.48	0.74658	0.18786	0.91284	0.81512	0.84502	0.82601
3120.55	0.74845	0.18451	0.91366	0.81582	0.8461	0.82761
3118.62	0.75027	0.18029	0.91445	0.81646	0.84713	0.82916
3116.7	0.752	0.1755	0.91521	0.81704	0.84811	0.83064
3114.77	0.75368	0.17041	0.91595	0.81755	0.84902	0.83206
3112.84	0.75529	0.16532	0.91668	0.81801	0.84986	0.83342
3110.91	0.75681	0.16051	0.91737	0.81839	0.85058	0.8347
3108.98	0.75823	0.15622	0.91803	0.81865	0.85114	0.83589
3107.05	0.75956	0.15269	0.91866	0.8188	0.85154	0.83699
3105.12	0.76082	0.15009	0.91927	0.81886	0.85175	0.83802
3103.2	0.762	0.14856	0.91986	0.81884	0.85177	0.83898
3101.27	0.7631	0.14813	0.92044	0.81872	0.8516	0.83985
3099.34	0.76416	0.14874	0.92101	0.81852	0.8513	0.84065
3097.41	0.76516	0.15027	0.92157	0.81822	0.85093	0.84139
3095.48	0.76612	0.15251	0.92213	0.81783	0.85056	0.84205
3093.55	0.76701	0.15529	0.92265	0.81735	0.85025	0.84264
3091.62	0.76788	0.15845	0.92315	0.81679	0.85008	0.84318
3089.69	0.76873	0.16186	0.92365	0.81618	0.85014	0.8437
3087.77	0.76954	0.16542	0.92413	0.8155	0.85046	0.84417
3085.84	0.7703	0.16899	0.92459	0.81473	0.85106	0.84461
3083.91	0.771	0.17239	0.92503	0.8139	0.85191	0.84501
3081.98	0.77164	0.17545	0.92545	0.81301	0.85297	0.84536
3080.05	0.77219	0.17801	0.92583	0.81207	0.85414	0.84567
3078.12	0.77269	0.17998	0.92618	0.81109	0.85538	0.84595
3076.19	0.77316	0.18131	0.92655	0.81014	0.85662	0.84622
3074.27	0.7736	0.182	0.92693	0.80923	0.8578	0.84649
3072.34	0.77402	0.18209	0.92731	0.8084	0.85885	0.84674
3070.41	0.77443	0.18163	0.92767	0.80764	0.85972	0.84696
3068.48	0.77488	0.18067	0.92804	0.807	0.86042	0.84717
3066.55	0.77538	0.17925	0.92843	0.8065	0.86096	0.84738
3064.62	0.77594	0.17735	0.92884	0.80611	0.86136	0.84758
3062.69	0.77656	0.175	0.92926	0.80585	0.86165	0.84777
3060.76	0.77725	0.17217	0.92973	0.80574	0.86192	0.84799
3058.84	0.77801	0.16888	0.93024	0.80575	0.86219	0.84822
3056.91	0.77881	0.1651	0.9308	0.80588	0.86248	0.84845
3054.98	0.77961	0.16083	0.93138	0.80611	0.86277	0.84868
3053.05	0.78038	0.15607	0.93198	0.80644	0.86308	0.84888
3051.12	0.78109	0.15088	0.93259	0.80686	0.8634	0.84903
3049.19	0.78172	0.14534	0.9332	0.80737	0.86372	0.84915
3047.26	0.78226	0.1396	0.9338	0.808	0.86404	0.84924
3045.34	0.78272	0.13385	0.93439	0.80877	0.86436	0.84931
3043.41	0.78308	0.12829	0.93496	0.80968	0.86469	0.84936
3041.48	0.78334	0.12313	0.93551	0.81075	0.86503	0.84941
3039.55	0.78354	0.11856	0.93604	0.81198	0.86536	0.84945
3037.62	0.78368	0.11475	0.93657	0.81335	0.86571	0.84953
3035.69	0.7838	0.1118	0.9371	0.81486	0.86606	0.84964
3033.76	0.78388	0.10976	0.93761	0.81644	0.86639	0.8498
3031.84	0.78396	0.10861	0.93812	0.81806	0.86669	0.85
3029.91	0.78407	0.10829	0.93862	0.81967	0.86692	0.85028
3027.98	0.78421	0.10866	0.93911	0.82125	0.86706	0.85062
3026.05	0.78442	0.10955	0.93956	0.82274	0.86703	0.85103
3024.12	0.7847	0.11083	0.94	0.82412	0.86684	0.85152
3022.19	0.78503	0.11237	0.94042	0.82532	0.86647	0.8521
3020.26	0.78538	0.1141	0.94078	0.8263	0.8659	0.85273
3018.33	0.78573	0.11596	0.94107	0.82703	0.86513	0.85338
3016.41	0.78605	0.11795	0.94127	0.82749	0.86421	0.85404
3014.48	0.78632	0.12006	0.94139	0.82771	0.86326	0.85469
3012.55	0.7865	0.12234	0.94144	0.82771	0.86238	0.85531
3010.62	0.78652	0.12484	0.94139	0.82751	0.86165	0.85585
3008.69	0.78633	0.12762	0.94123	0.82712	0.86115	0.85624
3006.76	0.78586	0.13071	0.94097	0.82661	0.86092	0.85645
3004.83	0.78502	0.13412	0.9406	0.82602	0.86101	0.85644
3002.91	0.78374	0.13787	0.94012	0.8254	0.86138	0.85615
3000.98	0.78193	0.14194	0.93951	0.82478	0.86198	0.8555
2999.05	0.77957	0.14635	0.93881	0.8242	0.86274	0.85447
2997.12	0.77666	0.15116	0.93803	0.82367	0.86352	0.85302
2995.19	0.77323	0.1564	0.93724	0.8232	0.86422	0.85113
2993.26	0.76938	0.162	0.93648	0.82274	0.86471	0.84881
2991.33	0.76518	0.16764	0.93581	0.82223	0.86489	0.84606
2989.4	0.76073	0.1728	0.93525	0.82159	0.86467	0.84288
2987.48	0.75615	0.1771	0.93483	0.82072	0.86405	0.83937
2985.55	0.75151	0.1804	0.93456	0.81952	0.86307	0.83563
2983.62	0.74687	0.18274	0.93443	0.81788	0.86178	0.83183
2981.69	0.74222	0.18431	0.9344	0.81567	0.86027	0.8281
2979.76	0.73754	0.18564	0.93443	0.81281	0.85861	0.82465
2977.83	0.7328	0.1876	0.93448	0.80928	0.85689	0.82163
2975.9	0.72801	0.19102	0.93452	0.80509	0.85521	0.81917
2973.98	0.7232	0.19643	0.93452	0.80031	0.85361	0.81741
2972.05	0.71842	0.20406	0.93442	0.79507	0.85216	0.81637
2970.12	0.71378	0.21393	0.93423	0.78952	0.85086	0.81604
2968.19	0.70943	0.2259	0.93396	0.78387	0.84973	0.81636
2966.26	0.70555	0.23963	0.93365	0.77837	0.84872	0.81724
2964.33	0.70233	0.25445	0.93334	0.77326	0.84778	0.81848
2962.4	0.69994	0.26928	0.93308	0.76875	0.84684	0.81991
2960.48	0.69847	0.28262	0.93289	0.76499	0.84581	0.82133
2958.55	0.69789	0.29278	0.93276	0.76202	0.84461	0.82255
2956.62	0.69803	0.29816	0.93265	0.75978	0.84315	0.82344
2954.69	0.6986	0.2974	0.93249	0.75804	0.84138	0.82391
2952.76	0.6992	0.28959	0.9322	0.75651	0.83927	0.8239
2950.83	0.69937	0.27468	0.93171	0.75482	0.8368	0.8234
2948.9	0.69871	0.25356	0.93094	0.75263	0.834	0.82246
2946.97	0.69689	0.22754	0.92986	0.74961	0.83093	0.82116
2945.05	0.6937	0.19796	0.92845	0.74552	0.82763	0.8196
2943.12	0.68906	0.16629	0.92669	0.74025	0.82412	0.81793
2941.19	0.68303	0.13447	0.92462	0.73379	0.82043	0.81629
2939.26	0.67577	0.10469	0.9223	0.72628	0.81658	0.81482
2937.33	0.66762	0.07886	0.9198	0.71802	0.81259	0.81366
2935.4	0.65912	0.05825	0.91723	0.70948	0.80853	0.81296
2933.47	0.65088	0.04358	0.9147	0.70125	0.80447	0.8128
2931.55	0.64357	0.035	0.91234	0.69391	0.80046	0.81324
2929.62	0.63783	0.03191	0.91029	0.68806	0.79661	0.81434
2927.69	0.63417	0.03303	0.90873	0.68413	0.79302	0.81612
2925.76	0.63289	0.03692	0.90781	0.6824	0.78982	0.81854
2923.83	0.63409	0.04253	0.90763	0.68292	0.78717	0.82154
2921.9	0.63762	0.04954	0.90818	0.68555	0.78521	0.82497
2919.97	0.64318	0.05805	0.9094	0.68999	0.78404	0.82868
2918.04	0.65037	0.06814	0.9112	0.69585	0.78377	0.83255
2916.12	0.65871	0.0795	0.91343	0.70268	0.7844	0.83643
2914.19	0.66769	0.09167	0.91597	0.71001	0.7859	0.84019
2912.26	0.67682	0.10469	0.91865	0.71736	0.78819	0.84376
2910.33	0.68566	0.1192	0.92133	0.72434	0.79112	0.84706
2908.4	0.69388	0.13582	0.92387	0.73064	0.79456	0.85006
2906.47	0.7013	0.15464	0.92617	0.73608	0.79835	0.85275
2904.54	0.70789	0.17524	0.92814	0.74062	0.80236	0.85516
2902.62	0.71374	0.19673	0.92976	0.74436	0.80644	0.85729
2900.69	0.71904	0.21736	0.93107	0.74745	0.81049	0.8592
2898.76	0.72399	0.23445	0.93215	0.75007	0.8144	0.86093
2896.83	0.72874	0.24536	0.93312	0.7524	0.81813	0.86251
2894.9	0.73337	0.24923	0.93404	0.75454	0.82163	0.86394
2892.97	0.73782	0.24751	0.93495	0.75654	0.82487	0.8652
2891.04	0.74196	0.24293	0.93582	0.75839	0.82783	0.86626
2889.12	0.74561	0.23795	0.93662	0.76005	0.83048	0.86707
2887.19	0.74859	0.23412	0.93732	0.76144	0.8328	0.86762
2885.26	0.75075	0.23224	0.9379	0.7625	0.83477	0.86792
2883.33	0.75208	0.23286	0.93835	0.76322	0.83638	0.86798
2881.4	0.75267	0.2367	0.9387	0.76363	0.83762	0.86788
2879.47	0.75268	0.24452	0.93895	0.76379	0.83847	0.86768
2877.54	0.75227	0.25665	0.93915	0.76377	0.83892	0.86746
2875.61	0.75153	0.27261	0.93929	0.76359	0.83894	0.86729
2873.69	0.7505	0.29051	0.93936	0.76325	0.83852	0.86723
2871.76	0.74914	0.30642	0.93931	0.76268	0.83762	0.86733
2869.83	0.74735	0.31507	0.93909	0.76181	0.83625	0.86761
2867.9	0.74507	0.31237	0.93862	0.76058	0.83445	0.86812
2865.97	0.74234	0.29797	0.93787	0.75899	0.83229	0.86887
2864.04	0.73935	0.27541	0.93687	0.7572	0.82997	0.86986
2862.11	0.73643	0.25019	0.93574	0.75543	0.82771	0.87113
2860.19	0.734	0.22744	0.93463	0.75396	0.82578	0.87271
2858.26	0.73248	0.21066	0.93371	0.75305	0.82443	0.87459
2856.33	0.7322	0.20178	0.93313	0.75291	0.82384	0.87678
2854.4	0.73341	0.20171	0.93299	0.7537	0.82412	0.87923
2852.47	0.73631	0.21065	0.93335	0.75557	0.82531	0.88189
2850.54	0.741	0.2281	0.93424	0.7586	0.82739	0.8847
2848.61	0.74736	0.25289	0.93565	0.76274	0.83027	0.8876
2846.68	0.75513	0.28289	0.9375	0.76784	0.83381	0.89049
2844.76	0.76383	0.31479	0.93969	0.77362	0.83781	0.89327
2842.83	0.77289	0.34434	0.94205	0.77974	0.84201	0.89585
2840.9	0.7817	0.36749	0.9444	0.7858	0.84618	0.89816
2838.97	0.78971	0.38226	0.94656	0.79144	0.8501	0.90012
2837.04	0.79655	0.38963	0.94841	0.79642	0.8536	0.90172
2835.11	0.80206	0.39244	0.94989	0.80062	0.85662	0.90297
2833.18	0.80635	0.39367	0.951	0.80406	0.85917	0.9039
2831.26	0.80964	0.39555	0.95184	0.80686	0.86132	0.90461
2829.33	0.81222	0.39938	0.95251	0.80912	0.86315	0.90517
2827.4	0.81433	0.40568	0.95309	0.81092	0.86473	0.90562
2825.47	0.8161	0.41448	0.95361	0.81233	0.8661	0.90602
2823.54	0.81765	0.42562	0.95408	0.81339	0.86729	0.90639
2821.61	0.81905	0.43882	0.95453	0.81419	0.86836	0.90676
2819.68	0.82038	0.4536	0.95495	0.81479	0.86933	0.90715
2817.76	0.82166	0.46926	0.95535	0.81526	0.87025	0.90757
2815.83	0.82289	0.48495	0.95574	0.81568	0.87114	0.908
2813.9	0.82406	0.49993	0.95611	0.81613	0.87201	0.90845
2811.97	0.82519	0.51398	0.95645	0.81668	0.8729	0.90891
2810.04	0.82626	0.52763	0.95677	0.81738	0.87378	0.90936
2808.11	0.82725	0.54169	0.95708	0.81824	0.87468	0.90978
2806.18	0.82818	0.55651	0.95737	0.81926	0.87558	0.91017
2804.25	0.82901	0.57186	0.95765	0.82044	0.87648	0.9105
2802.33	0.82976	0.58725	0.9579	0.82172	0.87738	0.91076
2800.4	0.83042	0.60223	0.95814	0.82306	0.87827	0.91095
2798.47	0.83099	0.61654	0.95837	0.8244	0.87913	0.91108
2796.54	0.83148	0.63007	0.95859	0.82567	0.87997	0.91114
2794.61	0.83188	0.6428	0.95881	0.82684	0.88078	0.91113
2792.68	0.8322	0.65481	0.95903	0.82789	0.88156	0.91106
2790.75	0.83243	0.66617	0.95924	0.82882	0.88231	0.91094
2788.83	0.83258	0.67698	0.95946	0.82964	0.88305	0.91076
2786.9	0.83262	0.68729	0.95967	0.83041	0.88377	0.91054
2784.97	0.83257	0.69711	0.95988	0.83114	0.8845	0.91027
2783.04	0.83241	0.70643	0.96008	0.83189	0.88522	0.90994
2781.11	0.83215	0.71522	0.96027	0.83265	0.88595	0.90956
2779.18	0.83178	0.72345	0.96046	0.83346	0.88668	0.90913
2777.25	0.83133	0.73108	0.96063	0.83429	0.88743	0.90864
2775.32	0.83081	0.73809	0.96079	0.83514	0.88817	0.9081
2773.4	0.83024	0.74452	0.96095	0.83601	0.88892	0.90753
2771.47	0.82964	0.7504	0.96111	0.83687	0.88965	0.90691
2769.54	0.82904	0.75578	0.96127	0.8377	0.89036	0.90627
2767.61	0.82845	0.76071	0.96144	0.8385	0.89105	0.90562
2765.68	0.82789	0.76524	0.96161	0.83927	0.89172	0.90496
2763.75	0.82736	0.76937	0.96179	0.84003	0.89236	0.9043
2761.82	0.82686	0.77306	0.96199	0.84078	0.89298	0.90365
2759.9	0.82638	0.7763	0.96218	0.84154	0.89357	0.903
2757.97	0.82589	0.77906	0.96238	0.84232	0.89415	0.90236
2756.04	0.82538	0.78132	0.96258	0.84314	0.8947	0.90171
2754.11	0.82482	0.7831	0.96277	0.84398	0.89524	0.90104
2752.18	0.82417	0.78445	0.96295	0.84485	0.89576	0.90034
2750.25	0.82343	0.78543	0.96313	0.84575	0.89625	0.8996
2748.32	0.8226	0.78614	0.9633	0.84666	0.8967	0.89881
2746.4	0.82169	0.78667	0.96347	0.84758	0.8971	0.89796
2744.47	0.82069	0.78712	0.96363	0.84848	0.89745	0.89705
2742.54	0.81965	0.78762	0.96379	0.84937	0.89774	0.8961
2740.61	0.81857	0.78828	0.96396	0.85024	0.89798	0.8951
2738.68	0.8175	0.78918	0.96413	0.85109	0.89818	0.89409
2736.75	0.81647	0.79036	0.9643	0.85191	0.89835	0.89309
2734.82	0.81549	0.79185	0.96447	0.85271	0.89851	0.89212
2732.89	0.81459	0.7936	0.96464	0.85349	0.89867	0.89119
2730.97	0.81378	0.79554	0.9648	0.85426	0.89885	0.89034
2729.04	0.81307	0.79755	0.96494	0.855	0.89905	0.88957
2727.11	0.81247	0.79951	0.96507	0.85573	0.8993	0.88889
2725.18	0.81196	0.80127	0.96518	0.85644	0.89959	0.8883
2723.25	0.81154	0.8027	0.96528	0.85713	0.89991	0.88782
2721.32	0.8112	0.80375	0.96536	0.8578	0.90026	0.88742
2719.39	0.81094	0.80444	0.96542	0.85844	0.90063	0.88711
2717.47	0.81075	0.80485	0.96548	0.85906	0.901	0.88688
2715.54	0.81062	0.80507	0.96552	0.85965	0.90136	0.88673
2713.61	0.81054	0.80521	0.96555	0.86022	0.9017	0.88664
2711.68	0.8105	0.80537	0.96557	0.86076	0.902	0.88662
2709.75	0.81052	0.80565	0.9656	0.86129	0.90227	0.88666
2707.82	0.81059	0.80614	0.96563	0.8618	0.90251	0.88676
2705.89	0.81072	0.8069	0.96567	0.86228	0.90272	0.88693
2703.96	0.81089	0.80799	0.96572	0.86274	0.9029	0.88717
2702.04	0.81112	0.80942	0.96577	0.86319	0.90306	0.88746
2700.11	0.81142	0.81113	0.96582	0.86363	0.90317	0.88783
2698.18	0.81179	0.81301	0.96589	0.86407	0.90325	0.88827
2696.25	0.81224	0.81497	0.96596	0.86451	0.9033	0.88877
2694.32	0.81276	0.81692	0.96604	0.86496	0.90332	0.88933
2692.39	0.81335	0.81885	0.96612	0.86543	0.90331	0.88994
2690.46	0.81401	0.82082	0.9662	0.8659	0.90329	0.89061
2688.54	0.81474	0.8229	0.96628	0.86639	0.90329	0.89132
2686.61	0.81552	0.82511	0.96635	0.86688	0.9033	0.89206
2684.68	0.81636	0.82748	0.96641	0.86736	0.90336	0.89283
2682.75	0.81724	0.82999	0.96646	0.86782	0.90347	0.89361
2680.82	0.81815	0.83262	0.9665	0.86823	0.90365	0.8944
2678.89	0.8191	0.83536	0.96653	0.86859	0.9039	0.8952
2676.96	0.82007	0.83817	0.96656	0.86889	0.90423	0.89599
2675.04	0.82105	0.84103	0.96657	0.86912	0.90462	0.89678
2673.11	0.82202	0.84395	0.96658	0.8693	0.90505	0.89755
2671.18	0.82299	0.84688	0.96658	0.86942	0.90552	0.8983
2669.25	0.82392	0.84979	0.96655	0.8695	0.90599	0.89904
2667.32	0.82483	0.85261	0.96651	0.86956	0.90647	0.89975
2665.39	0.82568	0.85534	0.96645	0.86962	0.90693	0.90043
2663.46	0.82648	0.85798	0.96637	0.86967	0.90737	0.90109
2661.53	0.82721	0.86054	0.96626	0.86972	0.90779	0.90172
2659.61	0.82787	0.86301	0.96612	0.86978	0.90818	0.90232
2657.68	0.82846	0.86541	0.96596	0.86982	0.90856	0.90291
2655.75	0.82898	0.86775	0.96577	0.86984	0.90893	0.90348
2653.82	0.82942	0.87004	0.96556	0.86982	0.90929	0.90404
2651.89	0.82981	0.8723	0.96533	0.86976	0.90964	0.9046
2649.96	0.83014	0.87452	0.9651	0.86964	0.90999	0.90517
2648.03	0.83045	0.87666	0.96486	0.86947	0.91032	0.90574
2646.11	0.83074	0.8787	0.96464	0.86927	0.91063	0.90634
2644.18	0.83103	0.8806	0.96443	0.86905	0.91093	0.90696
2642.25	0.83133	0.88234	0.96424	0.86881	0.9112	0.90759
2640.32	0.83166	0.88385	0.96407	0.86859	0.91145	0.90825
2638.39	0.83201	0.8851	0.96394	0.86841	0.91167	0.90892
2636.46	0.8324	0.88612	0.96385	0.86827	0.91188	0.9096
2634.53	0.83284	0.88695	0.9638	0.86819	0.91207	0.91028
2632.6	0.83333	0.88766	0.9638	0.86817	0.91225	0.91095
2630.68	0.83389	0.88831	0.96385	0.86822	0.91242	0.91162
2628.75	0.83451	0.88896	0.96394	0.86833	0.91259	0.91227
2626.82	0.8352	0.88968	0.96408	0.86849	0.91275	0.91291
2624.89	0.83594	0.8905	0.96425	0.86871	0.91292	0.91353
2622.96	0.83673	0.89143	0.96445	0.86898	0.91308	0.91414
2621.03	0.83757	0.89246	0.96467	0.86929	0.91324	0.91473
2619.1	0.83844	0.89354	0.96491	0.86964	0.91339	0.91532
2617.18	0.83934	0.89463	0.96516	0.87002	0.91352	0.9159
2615.25	0.84027	0.89568	0.96541	0.87042	0.91364	0.91648
2613.32	0.84121	0.89668	0.96565	0.87085	0.91374	0.91706
2611.39	0.84215	0.89756	0.96588	0.87127	0.91382	0.91766
2609.46	0.84309	0.89828	0.9661	0.87169	0.91388	0.91827
2607.53	0.84402	0.89879	0.96631	0.8721	0.91393	0.9189
2605.6	0.84493	0.89909	0.9665	0.87248	0.91397	0.91954
2603.68	0.84583	0.89918	0.96668	0.87283	0.91401	0.92019
2601.75	0.84671	0.89906	0.96684	0.87315	0.91404	0.92086
2599.82	0.84758	0.89871	0.96698	0.87344	0.91407	0.92153
2597.89	0.84843	0.89819	0.96711	0.87369	0.9141	0.92221
2595.96	0.84927	0.89755	0.96722	0.87391	0.91412	0.9229
2594.03	0.8501	0.89693	0.96732	0.87412	0.91413	0.9236
2592.1	0.85093	0.89647	0.96741	0.8743	0.91413	0.92429
2590.17	0.85176	0.89633	0.96749	0.87446	0.91412	0.92498
2588.25	0.85259	0.89658	0.96755	0.8746	0.91409	0.92566
2586.32	0.85344	0.89723	0.96762	0.87471	0.91406	0.92632
2584.39	0.8543	0.89824	0.96768	0.87479	0.91402	0.92697
2582.46	0.85517	0.89945	0.96775	0.87484	0.91399	0.9276
2580.53	0.85606	0.90074	0.96783	0.87486	0.91397	0.92821
2578.6	0.85695	0.90195	0.96791	0.87486	0.91397	0.92879
2576.67	0.85784	0.90298	0.96801	0.87485	0.91399	0.92933
2574.75	0.85872	0.90377	0.96812	0.87483	0.91403	0.92984
2572.82	0.85957	0.9043	0.96824	0.87482	0.9141	0.93032
2570.89	0.86039	0.90459	0.96837	0.87484	0.9142	0.93077
2568.96	0.86117	0.90468	0.96849	0.87489	0.91431	0.9312
2567.03	0.86192	0.9047	0.96861	0.87498	0.91443	0.9316
2565.1	0.86262	0.90479	0.96873	0.87513	0.91456	0.93199
2563.17	0.86328	0.90512	0.96884	0.87532	0.91467	0.93237
2561.24	0.8639	0.90579	0.96894	0.87555	0.91478	0.93273
2559.32	0.8645	0.90682	0.96903	0.87583	0.91488	0.93307
2557.39	0.86508	0.90814	0.96912	0.87612	0.91496	0.93339
2555.46	0.86563	0.90961	0.9692	0.87642	0.91503	0.93369
2553.53	0.86617	0.91108	0.96929	0.8767	0.91508	0.93396
2551.6	0.86669	0.91246	0.96937	0.87697	0.91513	0.9342
2549.67	0.86718	0.91368	0.96946	0.87719	0.91516	0.93441
2547.74	0.86764	0.91474	0.96953	0.87736	0.91519	0.93456
2545.82	0.86806	0.91567	0.96961	0.87748	0.91521	0.93467
2543.89	0.86843	0.91656	0.96969	0.87755	0.91524	0.93473
2541.96	0.86874	0.91749	0.96976	0.87758	0.91527	0.93474
2540.03	0.86899	0.91852	0.96983	0.87756	0.9153	0.93469
2538.1	0.86917	0.9197	0.96989	0.87751	0.91533	0.9346
2536.17	0.86929	0.92106	0.96995	0.87742	0.91537	0.93446
2534.24	0.86935	0.92254	0.97001	0.87731	0.91541	0.93428
2532.32	0.86936	0.92403	0.97008	0.87718	0.91545	0.93406
2530.39	0.86933	0.92542	0.97015	0.87704	0.91551	0.93382
2528.46	0.86928	0.92659	0.97022	0.8769	0.91557	0.93357
2526.53	0.86921	0.9275	0.97031	0.87677	0.91564	0.93333
2524.6	0.86914	0.92818	0.97041	0.87666	0.91572	0.93311
2522.67	0.86909	0.92867	0.97052	0.8766	0.91582	0.93294
2520.74	0.86908	0.92905	0.97064	0.87658	0.91594	0.93282
2518.81	0.86912	0.92938	0.97076	0.87664	0.91606	0.93278
2516.89	0.86924	0.92972	0.97089	0.87677	0.9162	0.93283
2514.96	0.86944	0.93012	0.97102	0.87697	0.91635	0.93298
2513.03	0.86975	0.93065	0.97115	0.87725	0.9165	0.93322
2511.1	0.87016	0.93139	0.97129	0.8776	0.91665	0.93355
2509.17	0.87067	0.93233	0.97143	0.87802	0.9168	0.93397
2507.24	0.87128	0.93343	0.97157	0.87848	0.91694	0.93444
2505.31	0.87196	0.93455	0.9717	0.87898	0.91708	0.93494
2503.39	0.87269	0.93551	0.97183	0.8795	0.91721	0.93545
2501.46	0.87343	0.93615	0.97196	0.88003	0.91733	0.93593
2499.53	0.87413	0.93637	0.97208	0.88055	0.91745	0.93635
2497.6	0.87474	0.93618	0.9722	0.88104	0.91757	0.93668
2495.67	0.87523	0.93567	0.9723	0.88151	0.91769	0.9369
2493.74	0.87556	0.935	0.9724	0.88195	0.91781	0.93698
2491.81	0.87571	0.93432	0.97248	0.88237	0.91793	0.93693
2489.88	0.87569	0.93377	0.97255	0.88276	0.91806	0.93675
2487.96	0.87551	0.93343	0.9726	0.88313	0.91818	0.93646
2486.03	0.87519	0.93332	0.97265	0.8835	0.9183	0.9361
2484.1	0.8748	0.93348	0.97267	0.88385	0.91843	0.93571
2482.17	0.87438	0.93388	0.97267	0.88421	0.91856	0.93533
2480.24	0.87399	0.93452	0.97267	0.88456	0.91869	0.93502
2478.31	0.8737	0.93536	0.97266	0.88491	0.91883	0.93482
2476.38	0.87354	0.93638	0.97264	0.88526	0.91898	0.93476
2474.46	0.87355	0.93751	0.9726	0.8856	0.91913	0.93487
2472.53	0.87374	0.93872	0.97256	0.88591	0.91929	0.93515
2470.6	0.87409	0.93997	0.97251	0.88619	0.91946	0.93562
2468.67	0.8746	0.94125	0.97245	0.88645	0.91963	0.93624
2466.74	0.87522	0.94258	0.97238	0.88667	0.9198	0.93701
2464.81	0.87592	0.94398	0.97229	0.88688	0.91997	0.93788
2462.88	0.87667	0.94546	0.97221	0.88707	0.92014	0.93882
2460.96	0.87743	0.94702	0.97213	0.88727	0.9203	0.93981
2459.03	0.87818	0.94867	0.97205	0.88748	0.92046	0.9408
2457.1	0.8789	0.95036	0.97199	0.88773	0.92061	0.94179
2455.17	0.87959	0.95207	0.97194	0.88802	0.92076	0.94275
2453.24	0.88025	0.95373	0.97191	0.88836	0.92092	0.94367
2451.31	0.88089	0.95533	0.9719	0.88877	0.92108	0.94456
2449.38	0.88152	0.95685	0.97192	0.88924	0.92124	0.9454
2447.45	0.88215	0.95833	0.97196	0.88975	0.92141	0.9462
2445.53	0.88278	0.95981	0.97201	0.89031	0.92158	0.94695
2443.6	0.88342	0.96131	0.97207	0.89087	0.92174	0.94765
2441.67	0.88405	0.96279	0.97213	0.89143	0.92189	0.9483
2439.74	0.88466	0.96423	0.97218	0.89195	0.92202	0.9489
2437.81	0.88526	0.96558	0.97222	0.89243	0.92214	0.94946
2435.88	0.88585	0.9668	0.97226	0.89285	0.92226	0.94999
2433.95	0.88644	0.96786	0.9723	0.89319	0.92237	0.95049
2432.03	0.88702	0.96873	0.97234	0.89344	0.9225	0.95096
2430.1	0.88759	0.96944	0.9724	0.8936	0.92264	0.95141
2428.17	0.88816	0.97003	0.97248	0.89366	0.92279	0.95184
2426.24	0.88872	0.97051	0.97257	0.89363	0.92298	0.95225
2424.31	0.88928	0.97093	0.97268	0.89351	0.9232	0.95266
2422.38	0.88985	0.97131	0.97282	0.89332	0.92346	0.95305
2420.45	0.89044	0.97165	0.97298	0.89307	0.92374	0.95344
2418.52	0.89104	0.97198	0.97316	0.8928	0.92404	0.95383
2416.6	0.89166	0.97229	0.97335	0.89252	0.92436	0.95422
2414.67	0.89229	0.97259	0.97354	0.89227	0.92468	0.95462
2412.74	0.89294	0.97287	0.97374	0.89209	0.92499	0.95503
2410.81	0.89361	0.97315	0.97392	0.89199	0.92528	0.95545
2408.88	0.8943	0.9734	0.9741	0.89202	0.92555	0.9559
2406.95	0.89502	0.97361	0.97428	0.89218	0.92581	0.95637
2405.02	0.89578	0.97373	0.97446	0.8925	0.92605	0.95688
2403.1	0.89656	0.97373	0.97465	0.89298	0.92629	0.95743
2401.17	0.89737	0.97358	0.97483	0.89358	0.92653	0.95801
2399.24	0.89819	0.97327	0.975	0.89429	0.92675	0.9586
2397.31	0.89898	0.97277	0.97514	0.89506	0.92696	0.95919
2395.38	0.89973	0.97205	0.97523	0.89583	0.92714	0.95975
2393.45	0.9004	0.97111	0.97524	0.89658	0.92727	0.96024
2391.52	0.90096	0.96996	0.97516	0.89726	0.92734	0.96062
2389.6	0.90141	0.96866	0.97501	0.89789	0.92738	0.96088
2387.67	0.90178	0.96729	0.97484	0.8985	0.92744	0.96105
2385.74	0.90212	0.966	0.97471	0.89919	0.92759	0.96115
2383.81	0.90252	0.96493	0.97472	0.90003	0.92792	0.96128
2381.88	0.90306	0.96426	0.97496	0.90111	0.9285	0.96152
2379.95	0.90385	0.96411	0.9755	0.90251	0.92941	0.96193
2378.02	0.90497	0.96461	0.97642	0.90431	0.93071	0.96262
2376.09	0.90649	0.96581	0.97776	0.90653	0.93243	0.96364
2374.17	0.90845	0.96773	0.97953	0.90919	0.93458	0.96503
2372.24	0.91086	0.97034	0.98172	0.91225	0.93713	0.96682
2370.31	0.91372	0.97357	0.98428	0.91567	0.94005	0.969
2368.38	0.91707	0.97742	0.98725	0.91947	0.94333	0.97166
2366.45	0.92102	0.98187	0.99066	0.9237	0.94705	0.97492
2364.52	0.92539	0.98658	0.99428	0.92808	0.95094	0.97864
2362.59	0.92947	0.99068	0.99743	0.93188	0.95426	0.98215
2360.67	0.93241	0.9933	0.9994	0.93436	0.95625	0.98465
2358.74	0.93395	0.99418	1	0.93539	0.95676	0.98585
2356.81	0.93443	0.99369	0.99963	0.93539	0.95618	0.98602
2354.88	0.9342	0.99225	0.99863	0.93479	0.95495	0.98554
2352.95	0.93352	0.99018	0.99728	0.93385	0.95335	0.98464
2351.02	0.93257	0.98773	0.99576	0.93275	0.95159	0.98351
2349.09	0.93148	0.98515	0.9942	0.93164	0.9498	0.98224
2347.16	0.93037	0.98269	0.99273	0.93061	0.94811	0.98098
2345.24	0.92941	0.98065	0.99149	0.92984	0.94669	0.97985
2343.31	0.92879	0.97932	0.99066	0.92951	0.94573	0.97905
2341.38	0.9287	0.97892	0.99039	0.92978	0.9454	0.97876
2339.45	0.92925	0.97955	0.99075	0.9307	0.94576	0.97911
2337.52	0.93053	0.98125	0.9918	0.93232	0.94684	0.98019
2335.59	0.93247	0.98383	0.9934	0.93445	0.94851	0.98195
2333.66	0.93456	0.98664	0.99503	0.93654	0.95018	0.9839
2331.74	0.93607	0.98886	0.99604	0.9379	0.95115	0.98533
2329.81	0.93671	0.99014	0.99621	0.93832	0.9512	0.98593
2327.88	0.93679	0.99073	0.99585	0.93818	0.95069	0.98596
2325.95	0.93674	0.991	0.99535	0.93792	0.95004	0.98586
2324.02	0.93666	0.99095	0.99482	0.93764	0.94937	0.98571
2322.09	0.93649	0.99048	0.9942	0.93727	0.94862	0.9855
2320.16	0.93619	0.98949	0.99347	0.93677	0.94774	0.98517
2318.24	0.93573	0.98795	0.99259	0.93615	0.9467	0.98469
2316.31	0.93514	0.98589	0.9916	0.93543	0.94554	0.98408
2314.38	0.93446	0.98344	0.99056	0.93471	0.94432	0.98339
2312.45	0.93379	0.9807	0.98954	0.93405	0.94313	0.98269
2310.52	0.93313	0.9777	0.98854	0.93347	0.94197	0.982
2308.59	0.93251	0.9745	0.98759	0.93297	0.94084	0.98131
2306.66	0.93196	0.97128	0.98672	0.9326	0.9398	0.98067
2304.73	0.93157	0.96825	0.986	0.9324	0.9389	0.98014
2302.81	0.93138	0.9656	0.98543	0.9324	0.93816	0.97974
2300.88	0.93135	0.96342	0.98501	0.93255	0.93755	0.97944
2298.95	0.93146	0.9618	0.98469	0.93282	0.93705	0.97923
2297.02	0.93169	0.96082	0.98445	0.93317	0.93664	0.97908
2295.09	0.93204	0.96055	0.98431	0.9336	0.93632	0.97899
2293.16	0.93249	0.96097	0.98424	0.93409	0.93608	0.97896
2291.23	0.93304	0.96203	0.98423	0.93463	0.93591	0.97898
2289.31	0.93366	0.96362	0.98428	0.93519	0.93578	0.97902
2287.38	0.93436	0.96563	0.98438	0.93578	0.9357	0.97909
2285.45	0.93511	0.96791	0.98453	0.93639	0.93566	0.97917
2283.52	0.9359	0.97036	0.98471	0.93705	0.93565	0.97926
2281.59	0.93675	0.97282	0.98493	0.93777	0.93568	0.97936
2279.66	0.93763	0.97516	0.98517	0.93855	0.93573	0.97948
2277.73	0.93857	0.97728	0.98544	0.93942	0.93582	0.97961
2275.8	0.93955	0.97908	0.98573	0.94038	0.93594	0.97974
2273.88	0.94058	0.98052	0.98603	0.94144	0.93608	0.97989
2271.95	0.94167	0.98158	0.98633	0.94261	0.93624	0.98005
2270.02	0.94283	0.98226	0.98662	0.94389	0.9364	0.98022
2268.09	0.94404	0.9826	0.98689	0.94528	0.93657	0.98038
2266.16	0.94531	0.98264	0.98713	0.94676	0.93672	0.98055
2264.23	0.94663	0.98245	0.98733	0.94834	0.93685	0.98071
2262.3	0.94803	0.98208	0.98748	0.95004	0.93696	0.98087
2260.38	0.94952	0.9816	0.98755	0.95183	0.93705	0.98104
2258.45	0.95114	0.98105	0.98748	0.95373	0.93712	0.98122
2256.52	0.95294	0.98049	0.9871	0.95572	0.93718	0.9814
2254.59	0.95502	0.97999	0.98614	0.95778	0.93723	0.98159
2252.66	0.95745	0.97957	0.98416	0.9599	0.93727	0.98178
2250.73	0.96021	0.97925	0.98058	0.96205	0.93731	0.98196
2248.8	0.96301	0.97902	0.97476	0.9642	0.93735	0.98214
2246.88	0.96498	0.97885	0.96607	0.96629	0.93741	0.98231
2244.95	0.96451	0.97874	0.95408	0.96826	0.93746	0.98247
2243.02	0.95936	0.97868	0.93871	0.97	0.93753	0.98262
2241.09	0.94721	0.97871	0.92048	0.97133	0.9376	0.98278
2239.16	0.92663	0.97884	0.90051	0.97192	0.93768	0.98296
2237.23	0.89787	0.97912	0.88044	0.97122	0.93775	0.98318
2235.3	0.86292	0.97956	0.86195	0.96832	0.93782	0.98344
2233.37	0.82483	0.98015	0.84648	0.96195	0.93788	0.98362
2231.45	0.78687	0.98088	0.83506	0.95046	0.93793	0.9834
2229.52	0.75188	0.98172	0.8283	0.93194	0.93797	0.9821
2227.59	0.72201	0.98264	0.82644	0.90461	0.93801	0.97865
2225.66	0.6987	0.98358	0.82939	0.86723	0.93805	0.97184
2223.73	0.68311	0.98447	0.83675	0.8196	0.93809	0.96073
2221.8	0.67621	0.98526	0.84771	0.76302	0.93816	0.94516
2219.87	0.67857	0.98589	0.86117	0.70052	0.93824	0.92596
2217.95	0.68974	0.98633	0.87584	0.63672	0.93835	0.90496
2216.02	0.70796	0.98662	0.8904	0.57704	0.93848	0.88439
2214.09	0.7304	0.98678	0.90378	0.52639	0.93863	0.86636
2212.16	0.7538	0.98687	0.91534	0.48819	0.93879	0.85239
2210.23	0.77555	0.98695	0.92501	0.46393	0.93897	0.84323
2208.3	0.79438	0.98706	0.93311	0.45354	0.93915	0.83909
2206.37	0.81045	0.98724	0.94007	0.45584	0.93934	0.83985
2204.44	0.82465	0.9875	0.9461	0.46892	0.93951	0.84516
2202.52	0.83773	0.98784	0.95124	0.49036	0.93967	0.85439
2200.59	0.84989	0.98823	0.95538	0.51737	0.93981	0.86655
2198.66	0.86082	0.98864	0.9585	0.547	0.93995	0.88019
2196.73	0.86989	0.98903	0.96068	0.57647	0.94007	0.89365
2194.8	0.87669	0.98934	0.96212	0.60363	0.94019	0.90546
2192.87	0.88134	0.98951	0.96308	0.62738	0.94029	0.91485
2190.94	0.88441	0.9895	0.96376	0.64789	0.94039	0.92186
2189.02	0.88656	0.98928	0.96429	0.66646	0.94049	0.92732
2187.09	0.88824	0.98883	0.96476	0.68487	0.94059	0.93231
2185.16	0.88968	0.98817	0.96518	0.70447	0.94069	0.93764
2183.23	0.89096	0.98732	0.96556	0.7254	0.94079	0.94351
2181.3	0.89214	0.98633	0.96591	0.74669	0.94088	0.94962
2179.37	0.89326	0.98525	0.96624	0.76688	0.94098	0.95537
2177.44	0.89434	0.98413	0.96657	0.78473	0.94107	0.96024
2175.52	0.89541	0.983	0.96692	0.79962	0.94116	0.96401
2173.59	0.89652	0.98188	0.96728	0.81158	0.94124	0.96673
2171.66	0.89768	0.98078	0.96767	0.82104	0.94133	0.96858
2169.73	0.89892	0.97973	0.96809	0.82862	0.94141	0.96985
2167.8	0.90023	0.97877	0.96853	0.83486	0.94149	0.97077
2165.87	0.90162	0.97795	0.96899	0.84013	0.94158	0.97145
2163.94	0.90305	0.9773	0.96945	0.84465	0.94167	0.97198
2162.01	0.90451	0.97685	0.96991	0.84855	0.94177	0.97242
2160.09	0.90597	0.9766	0.97035	0.85189	0.94186	0.97276
2158.16	0.90739	0.97655	0.97077	0.85478	0.94196	0.973
2156.23	0.90878	0.97667	0.97117	0.85731	0.94205	0.9732
2154.3	0.91011	0.97694	0.97154	0.85959	0.94214	0.97335
2152.37	0.91137	0.97736	0.97187	0.86172	0.94223	0.97347
2150.44	0.91256	0.97794	0.97216	0.86379	0.9423	0.9736
2148.51	0.91368	0.97864	0.97243	0.86589	0.94236	0.97375
2146.59	0.91474	0.97944	0.97268	0.86808	0.94241	0.97393
2144.66	0.91574	0.98022	0.97292	0.87038	0.94245	0.97415
2142.73	0.91668	0.98092	0.97313	0.87278	0.94247	0.97443
2140.8	0.91757	0.98145	0.97334	0.87524	0.94249	0.97472
2138.87	0.91841	0.9818	0.97352	0.87768	0.9425	0.97502
2136.94	0.91919	0.98197	0.97369	0.88003	0.94251	0.97532
2135.01	0.91992	0.98199	0.97383	0.8822	0.94251	0.97557
2133.08	0.92059	0.98189	0.97395	0.88413	0.94251	0.97576
2131.16	0.9212	0.98168	0.97405	0.88583	0.94251	0.97591
2129.23	0.92174	0.98138	0.97413	0.88731	0.9425	0.97601
2127.3	0.92224	0.98097	0.97419	0.88864	0.9425	0.97606
2125.37	0.9227	0.98045	0.97425	0.88986	0.9425	0.97612
2123.44	0.92314	0.97981	0.97428	0.891	0.9425	0.97616
2121.51	0.92356	0.97906	0.97431	0.89208	0.9425	0.97619
2119.58	0.92398	0.97822	0.97433	0.89311	0.9425	0.97622
2117.66	0.92439	0.97729	0.97434	0.89411	0.94251	0.97627
2115.73	0.9248	0.97625	0.97436	0.89509	0.94252	0.9763
2113.8	0.9252	0.97511	0.97437	0.89604	0.94253	0.97634
2111.87	0.9256	0.9739	0.97439	0.89697	0.94255	0.97639
2109.94	0.926	0.97266	0.97441	0.89788	0.94257	0.97643
2108.01	0.92638	0.97142	0.97443	0.89879	0.94259	0.97647
2106.08	0.92676	0.97016	0.97444	0.89968	0.9426	0.97651
2104.16	0.92711	0.96887	0.97445	0.90056	0.9426	0.97654
2102.23	0.92744	0.96763	0.97444	0.90141	0.9426	0.97655
2100.3	0.92775	0.96655	0.97443	0.90223	0.94259	0.97657
2098.37	0.92805	0.96574	0.97442	0.90304	0.94258	0.97659
2096.44	0.92834	0.96528	0.97441	0.90381	0.94258	0.9766
2094.51	0.92862	0.9652	0.97439	0.90456	0.94257	0.97662
2092.58	0.9289	0.96551	0.97438	0.90528	0.94257	0.97665
2090.65	0.92919	0.96621	0.97437	0.90597	0.94257	0.97666
2088.73	0.92949	0.96728	0.97436	0.90664	0.94259	0.9767
2086.8	0.92981	0.96865	0.97436	0.90728	0.94261	0.97675
2084.87	0.93015	0.97026	0.97437	0.90791	0.94265	0.97679
2082.94	0.93051	0.97206	0.9744	0.90853	0.94271	0.97685
2081.01	0.93089	0.97394	0.97443	0.90911	0.94276	0.97693
2079.08	0.93128	0.97581	0.97445	0.90966	0.9428	0.97698
2077.15	0.93168	0.97754	0.97447	0.9102	0.94284	0.97703
2075.23	0.93211	0.97903	0.9745	0.91071	0.94288	0.9771
2073.3	0.93255	0.98026	0.97452	0.91121	0.94293	0.97718
2071.37	0.93302	0.98128	0.97456	0.9117	0.94299	0.97726
2069.44	0.93349	0.98214	0.9746	0.91216	0.94305	0.97738
2067.51	0.93396	0.98291	0.97464	0.9126	0.94313	0.9775
2065.58	0.93442	0.98364	0.97469	0.91302	0.94322	0.97763
2063.65	0.93487	0.98434	0.97475	0.91342	0.94331	0.97777
2061.72	0.93533	0.98503	0.9748	0.91381	0.94341	0.97794
2059.8	0.93578	0.98571	0.97486	0.9142	0.94352	0.9781
2057.87	0.93624	0.9863	0.97493	0.91458	0.94364	0.97827
2055.94	0.93668	0.98673	0.97498	0.91497	0.94375	0.97845
2054.01	0.93713	0.9869	0.97504	0.91538	0.94387	0.97862
2052.08	0.93757	0.98676	0.97509	0.9158	0.94399	0.9788
2050.15	0.93799	0.98625	0.97514	0.91624	0.9441	0.97898
2048.22	0.93841	0.98538	0.97518	0.91668	0.94421	0.97915
2046.3	0.93884	0.98418	0.97525	0.91714	0.94433	0.97933
2044.37	0.93928	0.98272	0.97534	0.9176	0.94447	0.97955
2042.44	0.93972	0.98108	0.97544	0.91804	0.94462	0.97976
2040.51	0.94016	0.97938	0.97555	0.91847	0.94478	0.97995
2038.58	0.94063	0.97774	0.97568	0.91886	0.94495	0.98017
2036.65	0.94113	0.97625	0.97583	0.91925	0.94513	0.98039
2034.72	0.94166	0.97495	0.97601	0.91962	0.94532	0.98061
2032.8	0.94219	0.97383	0.97617	0.91995	0.9455	0.98081
2030.87	0.94273	0.97291	0.97632	0.92027	0.94565	0.98099
2028.94	0.94332	0.9722	0.97646	0.9206	0.9458	0.98115
2027.01	0.94397	0.97171	0.97664	0.92098	0.94598	0.98134
2025.08	0.94467	0.97139	0.97683	0.92141	0.94617	0.98157
2023.15	0.94541	0.97119	0.97704	0.92189	0.94638	0.98181
2021.22	0.94617	0.9711	0.97726	0.92243	0.9466	0.98207
2019.29	0.94695	0.97112	0.9775	0.92301	0.94685	0.98238
2017.37	0.94774	0.97126	0.97775	0.92362	0.9471	0.9827
2015.44	0.94853	0.97157	0.97801	0.92425	0.94738	0.98302
2013.51	0.94931	0.97214	0.97828	0.9249	0.94766	0.98338
2011.58	0.95009	0.973	0.97856	0.92557	0.94798	0.98376
2009.65	0.95086	0.97415	0.97887	0.92626	0.94831	0.98415
2007.72	0.95156	0.97545	0.97913	0.9269	0.94861	0.98451
2005.79	0.95217	0.97678	0.97932	0.92748	0.94882	0.98479
2003.87	0.95275	0.97812	0.97947	0.92803	0.94899	0.98501
2001.94	0.95331	0.97946	0.97962	0.92858	0.94916	0.98522
2000.01	0.9539	0.98079	0.97978	0.92915	0.94934	0.98546
1998.08	0.95452	0.98215	0.97998	0.92975	0.94957	0.98573
1996.15	0.95517	0.98351	0.98022	0.93037	0.94984	0.98605
1994.22	0.9558	0.9848	0.98048	0.93097	0.95011	0.98639
1992.29	0.95643	0.98597	0.98074	0.93155	0.95038	0.98672
1990.37	0.95707	0.98698	0.98101	0.93211	0.95067	0.98705
1988.44	0.95773	0.98781	0.98132	0.93265	0.95098	0.98743
1986.51	0.95843	0.98844	0.98166	0.9332	0.95132	0.98783
1984.58	0.95914	0.98887	0.98201	0.93373	0.95167	0.98823
1982.65	0.9598	0.98907	0.98233	0.93422	0.95198	0.98861
1980.72	0.96043	0.98907	0.98261	0.93466	0.95224	0.98894
1978.79	0.96105	0.9889	0.98285	0.93509	0.95246	0.98921
1976.86	0.96164	0.98859	0.98304	0.93551	0.95265	0.98944
1974.94	0.96223	0.98822	0.98322	0.93595	0.95281	0.98967
1973.01	0.96285	0.98789	0.98343	0.93646	0.95303	0.98991
1971.08	0.96349	0.98767	0.98367	0.93704	0.95329	0.9902
1969.15	0.9641	0.98758	0.9839	0.93765	0.95356	0.99051
1967.22	0.96468	0.98766	0.98412	0.93829	0.95386	0.99081
1965.29	0.96526	0.98794	0.98436	0.93896	0.95419	0.99112
1963.36	0.96582	0.98842	0.98462	0.93966	0.95457	0.99147
1961.44	0.96638	0.98904	0.9849	0.94039	0.95499	0.99184
1959.51	0.96687	0.98969	0.98515	0.94108	0.95539	0.99215
1957.58	0.96725	0.99026	0.9853	0.94166	0.95569	0.99236
1955.65	0.96759	0.99077	0.98539	0.94215	0.95591	0.99246
1953.72	0.96799	0.99129	0.98552	0.94267	0.95616	0.99254
1951.79	0.96846	0.99185	0.98567	0.9432	0.95641	0.99266
1949.86	0.96899	0.99246	0.98586	0.94375	0.95669	0.9928
1947.93	0.9696	0.99318	0.98611	0.94433	0.95701	0.99298
1946.01	0.97028	0.994	0.98641	0.94496	0.95736	0.99322
1944.08	0.971	0.99488	0.98675	0.9456	0.95772	0.9935
1942.15	0.97177	0.99582	0.98713	0.94631	0.95813	0.99382
1940.22	0.97256	0.99676	0.98755	0.94707	0.95855	0.99418
1938.29	0.97333	0.99761	0.98794	0.94783	0.95895	0.99454
1936.36	0.97409	0.99837	0.9883	0.94863	0.95933	0.99488
1934.43	0.97482	0.999	0.98864	0.94944	0.95968	0.99517
1932.51	0.97543	0.99941	0.98886	0.95017	0.95991	0.99535
1930.58	0.97602	0.99968	0.98904	0.95089	0.96007	0.99543
1928.65	0.97669	0.99989	0.98926	0.95167	0.96028	0.99552
1926.72	0.97739	1	0.98949	0.95247	0.96051	0.99564
1924.79	0.97811	1	0.98974	0.95327	0.96075	0.99576
1922.86	0.97891	1.00033	0.99004	0.95409	0.96106	0.99592
1920.93	0.97974	1.0006	0.99038	0.95489	0.96143	0.99614
1919.01	0.98058	1.00083	0.99073	0.95563	0.96183	0.9964
1917.08	0.98143	1.00104	0.99111	0.95633	0.96226	0.99666
1915.15	0.98229	1.00122	0.99152	0.95699	0.96275	0.99697
1913.22	0.98316	1.00133	0.99197	0.95762	0.9633	0.99735
1911.29	0.98397	1.00125	0.9924	0.95819	0.96386	0.99772
1909.36	0.98469	1.00092	0.99277	0.95868	0.96436	0.99802
1907.43	0.98533	1.00034	0.99306	0.95911	0.9648	0.99826
1905.5	0.98586	0.99954	0.99324	0.95949	0.96513	0.99838
1903.58	0.98624	0.9985	0.99327	0.95976	0.96528	0.99828
1901.65	0.98662	0.99743	0.99327	0.96009	0.96537	0.99811
1899.72	0.98722	0.99658	0.99343	0.96069	0.96562	0.99811
1897.79	0.98797	0.99594	0.99374	0.96153	0.96606	0.99828
1895.86	0.98866	0.99535	0.99405	0.96242	0.96649	0.99846
1893.93	0.98927	0.99483	0.99428	0.96331	0.96686	0.99859
1892	0.98988	0.99446	0.99452	0.96423	0.96724	0.9987
1890.08	0.99057	0.99437	0.99484	0.96524	0.96773	0.99891
1888.15	0.99136	0.99456	0.99527	0.96635	0.96835	0.99927
1886.22	0.99208	0.99487	0.99571	0.96742	0.969	0.99963
1884.29	0.99251	0.99502	0.99592	0.96819	0.9694	0.99972
1882.36	0.99271	0.99497	0.99589	0.96866	0.96949	0.99947
1880.43	0.99299	0.99495	0.99584	0.96913	0.96955	0.99915
1878.5	0.99346	0.99509	0.99592	0.96976	0.96977	0.99895
1876.57	0.994	0.99526	0.99608	0.9705	0.97009	0.99889
1874.65	0.99447	0.99531	0.9962	0.97121	0.97036	0.99878
1872.72	0.99491	0.99527	0.99629	0.97193	0.9706	0.99862
1870.79	0.99544	0.99524	0.99647	0.9728	0.97095	0.99861
1868.86	0.99603	0.99523	0.99675	0.97378	0.97142	0.99874
1866.93	0.99661	0.99518	0.99706	0.97481	0.97195	0.99893
1865	0.99723	0.99512	0.99745	0.97588	0.97256	0.99923
1863.07	0.99788	0.99507	0.9979	0.977	0.97328	0.99967
1861.15	0.99838	0.99485	0.99825	0.97795	0.97392	1
1859.22	0.99847	0.99421	0.99826	0.97845	0.97414	1.0001
1857.29	0.9984	0.99333	0.99804	0.97866	0.97406	0.99987
1855.36	0.99843	0.99246	0.99785	0.97887	0.97399	0.99957
1853.43	0.99849	0.99149	0.99765	0.97904	0.97386	0.99917
1851.5	0.99865	0.99048	0.99749	0.97925	0.97374	0.99878
1849.57	0.99911	0.9896	0.99758	0.97977	0.97395	0.99871
1847.65	0.99965	0.9887	0.99786	0.98052	0.97441	0.99892
1845.72	0.99989	0.98741	0.99799	0.98112	0.97472	0.99905
1843.79	0.99978	0.98567	0.99791	0.98153	0.97478	0.99892
1841.86	0.99961	0.98375	0.9978	0.98198	0.97481	0.99872
1839.93	0.99942	0.98173	0.99776	0.98254	0.9749	0.9986
1838	0.99926	0.97965	0.99778	0.98322	0.97508	0.99856
1836.07	0.99924	0.97758	0.99797	0.98412	0.97547	0.9987
1834.14	0.99928	0.97542	0.99828	0.98516	0.97603	0.99903
1832.22	0.99921	0.97304	0.99851	0.98613	0.97654	0.99932
1830.29	0.99892	0.97033	0.99853	0.98687	0.97682	0.99933
1828.36	0.99854	0.96745	0.99838	0.98743	0.97688	0.99907
1826.43	0.99845	0.96477	0.99838	0.98816	0.97707	0.99892
1824.5	0.99873	0.96236	0.99864	0.98918	0.97756	0.99904
1822.57	0.99916	0.96001	0.999	0.99031	0.97818	0.99927
1820.64	0.99969	0.95766	0.99941	0.99148	0.97888	0.99959
1818.72	1.00026	0.95534	0.99987	0.99269	0.97967	0.99999
1816.79	1.0006	0.95282	1.00014	0.99368	0.98028	1.00016
1814.86	1.00054	0.94995	1.00004	0.99423	0.98046	0.99985
1812.93	1.00046	0.94705	0.99985	0.99467	0.98051	0.99931
1811	1.00066	0.94443	0.99986	0.99534	0.98086	0.99893
1809.07	1.00075	0.9418	0.99983	0.99592	0.98125	0.99852
1807.14	1.00045	0.9389	0.99948	0.99609	0.98132	0.99771
1805.21	1.00012	0.936	0.99908	0.99617	0.98136	0.99674
1803.29	1.00005	0.93337	0.99897	0.99654	0.98179	0.99606
1801.36	1.00008	0.9309	0.99907	0.99708	0.98256	0.99566
1799.43	1	0.9284	0.9992	0.99762	0.98346	0.99531
1797.5	1.0003	0.92576	0.9993	0.99807	0.98439	0.99495
1795.57	1.00037	0.92285	0.99931	0.99839	0.98531	0.99453
1793.64	1.00039	0.91972	0.99936	0.99873	0.98633	0.99416
1791.71	1.00055	0.91648	0.99965	0.99934	0.98774	0.9941
1789.79	1.00057	0.91291	1	0.99996	0.98934	0.99425
1787.86	0.99986	0.90852	1.00007	1	0.99045	0.9939
1785.93	0.99844	0.90322	0.99959	1.00003	0.99088	0.9928
1784	0.99695	0.89743	0.99906	0.99991	0.9912	0.9915
1782.07	0.99575	0.89147	0.99886	1	0.99189	0.99048
1780.14	0.99463	0.88519	0.9989	1.00035	0.99291	0.9897
1778.21	0.99309	0.87821	0.99874	1.00023	0.99376	0.9887
1776.29	0.99102	0.87047	0.99824	0.99945	0.99412	0.98719
1774.36	0.98911	0.86242	0.99791	0.99865	0.99463	0.98572
1772.43	0.98751	0.85416	0.99803	0.99807	0.99562	0.98469
1770.5	0.98579	0.84528	0.99833	0.99737	0.99676	0.98383
1768.57	0.98371	0.83546	0.99866	0.99636	0.99789	0.98297
1766.64	0.981	0.82455	0.99891	0.99486	0.99884	0.98198
1764.71	0.97736	0.81238	0.99889	0.9926	0.99935	0.98064
1762.78	0.97281	0.7989	0.99883	0.98963	0.99967	0.97912
1760.86	0.96732	0.78404	0.99888	0.98597	1	0.97767
1758.93	0.96047	0.76744	0.99874	0.98121	1	0.97601
1757	0.95206	0.74885	0.99811	0.97505	0.99963	0.97372
1755.07	0.94265	0.72861	0.99725	0.96786	0.99879	0.97104
1753.14	0.933	0.70698	0.99665	0.9603	0.99809	0.96862
1751.21	0.92317	0.68399	0.99617	0.95237	0.99745	0.96644
1749.28	0.91274	0.65976	0.9951	0.94358	0.99601	0.96366
1747.36	0.90209	0.634	0.99324	0.93398	0.99344	0.95997
1745.43	0.89239	0.60648	0.99125	0.92449	0.99046	0.95602
1743.5	0.88429	0.57736	0.98948	0.91573	0.98756	0.95228
1741.57	0.87771	0.54646	0.98773	0.90768	0.98456	0.94863
1739.64	0.87244	0.51334	0.98583	0.9002	0.98121	0.94486
1737.71	0.86813	0.47748	0.98367	0.8932	0.97728	0.94074
1735.78	0.86416	0.43863	0.98105	0.88634	0.97229	0.93588
1733.85	0.85987	0.39729	0.97772	0.87922	0.96584	0.9299
1731.93	0.85479	0.35453	0.97371	0.8717	0.95769	0.9226
1730	0.84876	0.31127	0.96952	0.86415	0.94754	0.91417
1728.07	0.84155	0.26833	0.96564	0.85695	0.93511	0.90486
1726.14	0.83279	0.22656	0.96211	0.85016	0.92004	0.89465
1724.21	0.82222	0.18689	0.95887	0.84375	0.90208	0.88342
1722.28	0.80977	0.15018	0.95582	0.83771	0.88122	0.87112
1720.35	0.79531	0.11728	0.95269	0.83188	0.85741	0.85744
1718.43	0.77902	0.08889	0.94944	0.82622	0.83097	0.84213
1716.5	0.76181	0.06504	0.94635	0.82116	0.80312	0.82573
1714.57	0.74434	0.04579	0.94353	0.81679	0.77521	0.80879
1712.64	0.72688	0.03105	0.94092	0.81279	0.74828	0.79144
1710.71	0.70984	0.02013	0.93863	0.80894	0.72339	0.77412
1708.78	0.69381	0.01216	0.93691	0.8049	0.70171	0.75756
1706.85	0.67924	0.0063	0.93604	0.80015	0.68419	0.74242
1704.93	0.66607	0.00206	0.93571	0.7939	0.67098	0.72884
1703	0.65408	2e-05	0.93536	0.78491	0.66165	0.71661
1701.07	0.64321	2e-05	0.93475	0.77257	0.65546	0.70555
1699.14	0.6336	2e-05	0.93402	0.75704	0.65167	0.69577
1697.21	0.62576	2e-05	0.93381	0.73764	0.65026	0.68792
1695.28	0.61995	2e-05	0.93457	0.71375	0.65131	0.68252
1693.35	0.61577	2e-05	0.93593	0.68533	0.65414	0.67933
1691.42	0.61259	2e-05	0.9372	0.65279	0.65773	0.67765
1689.5	0.61014	2e-05	0.93807	0.61687	0.66139	0.6769
1687.57	0.60837	2e-05	0.93858	0.57842	0.66494	0.67677
1685.64	0.60691	2e-05	0.9383	0.53842	0.66795	0.67668
1683.71	0.60555	0.00066	0.93703	0.49809	0.67021	0.67605
1681.78	0.60469	0.00301	0.93558	0.45896	0.67252	0.67511
1679.85	0.60432	0.00668	0.93433	0.42229	0.67531	0.67408
1677.92	0.60405	0.01173	0.93307	0.38878	0.67841	0.67272
1676	0.60357	0.01803	0.93163	0.35878	0.68161	0.67062
1674.07	0.60262	0.02522	0.92984	0.33208	0.68466	0.66721
1672.14	0.60084	0.03273	0.92745	0.30799	0.68722	0.66175
1670.21	0.59763	0.03983	0.92375	0.28591	0.68846	0.65328
1668.28	0.59259	0.04586	0.91812	0.26508	0.68744	0.64094
1666.35	0.5869	0.05053	0.91188	0.24442	0.68541	0.62511
1664.42	0.58139	0.054	0.90629	0.22379	0.68392	0.60682
1662.49	0.5754	0.05635	0.90056	0.20325	0.68233	0.58611
1660.57	0.56852	0.05772	0.89389	0.18292	0.67989	0.5633
1658.64	0.56147	0.05821	0.88673	0.16366	0.67716	0.5402
1656.71	0.55494	0.05793	0.87971	0.14658	0.67486	0.5188
1654.78	0.54898	0.05688	0.87264	0.13301	0.67296	0.50043
1652.85	0.5436	0.05513	0.86528	0.12413	0.67127	0.48597
1650.92	0.53894	0.05289	0.85764	0.12092	0.6698	0.47606
1648.99	0.53535	0.05012	0.84977	0.12507	0.66872	0.47145
1647.07	0.53326	0.04676	0.84182	0.13773	0.66847	0.4728
1645.14	0.53274	0.04281	0.83392	0.15823	0.66924	0.47983
1643.21	0.5333	0.03817	0.8258	0.18486	0.67068	0.49145
1641.28	0.53402	0.03273	0.81679	0.21546	0.67213	0.50604
1639.35	0.53381	0.02646	0.80623	0.24767	0.67278	0.5217
1637.42	0.53227	0.01965	0.79431	0.27912	0.67255	0.53684
1635.49	0.53024	0.01312	0.78268	0.3078	0.67286	0.55091
1633.57	0.52798	0.0076	0.7722	0.33222	0.67423	0.56365
1631.64	0.52511	0.00347	0.76239	0.35115	0.67543	0.57408
1629.71	0.52262	0.00145	0.75381	0.36432	0.67666	0.58258
1627.78	0.52179	0.00213	0.74769	0.37229	0.67918	0.59062
1625.85	0.52244	0.0057	0.74401	0.37546	0.68302	0.59852
1623.92	0.52376	0.01229	0.74209	0.37448	0.68759	0.60603
1621.99	0.52525	0.02217	0.74154	0.37058	0.69263	0.61312
1620.06	0.52699	0.03553	0.74232	0.36562	0.69818	0.62016
1618.14	0.52955	0.05233	0.74459	0.362	0.70476	0.62811
1616.21	0.53298	0.07247	0.74813	0.3612	0.71244	0.63758
1614.28	0.53654	0.0957	0.75208	0.36345	0.72031	0.64826
1612.35	0.53966	0.12147	0.75568	0.36897	0.72751	0.65986
1610.42	0.54237	0.14893	0.75869	0.37785	0.73366	0.67232
1608.49	0.5453	0.17693	0.76134	0.38991	0.73861	0.68549
1606.56	0.54945	0.2041	0.76428	0.40483	0.7425	0.69919
1604.64	0.55566	0.22896	0.76816	0.42217	0.7455	0.7132
1602.71	0.56382	0.24983	0.77305	0.44125	0.74738	0.72675
1600.78	0.57328	0.26522	0.77863	0.46136	0.74803	0.73911
1598.85	0.58322	0.27426	0.78457	0.48194	0.74811	0.75022
1596.92	0.59191	0.27624	0.7898	0.50213	0.7481	0.75964
1594.99	0.59718	0.27083	0.79274	0.52054	0.74788	0.76633
1593.06	0.59755	0.25864	0.79219	0.53588	0.74735	0.76947
1591.13	0.59245	0.24085	0.78754	0.54721	0.74649	0.76865
1589.21	0.58205	0.21905	0.7788	0.55359	0.74579	0.76391
1587.28	0.56678	0.19507	0.76631	0.55448	0.74576	0.75573
1585.35	0.54703	0.17072	0.75039	0.54988	0.7461	0.74449
1583.42	0.52373	0.14786	0.73174	0.53994	0.74637	0.73061
1581.49	0.49875	0.1284	0.71198	0.52512	0.74661	0.71497
1579.56	0.47452	0.11384	0.69301	0.50623	0.747	0.69864
1577.63	0.45324	0.10516	0.67666	0.48419	0.7476	0.68247
1575.71	0.43603	0.10237	0.66399	0.45985	0.74797	0.66668
1573.78	0.42296	0.10471	0.65519	0.43398	0.74716	0.6509
1571.85	0.41458	0.11234	0.65092	0.40776	0.7456	0.63591
1569.92	0.41097	0.12507	0.65146	0.38276	0.74434	0.62314
1567.99	0.41128	0.14187	0.65587	0.36022	0.74357	0.61322
1566.06	0.41481	0.16166	0.66296	0.34109	0.74323	0.60644
1564.13	0.42134	0.18353	0.67166	0.32608	0.7433	0.60297
1562.21	0.4309	0.20671	0.68113	0.3157	0.74366	0.60287
1560.28	0.44341	0.23042	0.69074	0.31012	0.74437	0.60606
1558.35	0.45834	0.25389	0.70002	0.30914	0.74583	0.61242
1556.42	0.47449	0.27625	0.70842	0.31245	0.74767	0.62131
1554.49	0.49059	0.29683	0.7155	0.31994	0.74914	0.63188
1552.56	0.50643	0.316	0.72221	0.33226	0.75117	0.64473
1550.63	0.52185	0.33396	0.7294	0.34952	0.75473	0.66036
1548.7	0.53601	0.35027	0.73674	0.37068	0.75926	0.67777
1546.78	0.54825	0.36462	0.74372	0.39455	0.76397	0.69565
1544.85	0.55814	0.37687	0.75011	0.42009	0.76853	0.71302
1542.92	0.56555	0.38721	0.75589	0.44611	0.77281	0.72913
1540.99	0.5709	0.39665	0.76172	0.47165	0.77774	0.74436
1539.06	0.57368	0.40531	0.76751	0.49571	0.78371	0.75872
1537.13	0.57307	0.41275	0.77239	0.51698	0.78989	0.7713
1535.2	0.56951	0.41921	0.776	0.53385	0.79592	0.78152
1533.28	0.56431	0.4253	0.77844	0.54455	0.80209	0.78922
1531.35	0.55864	0.43136	0.77964	0.54778	0.8084	0.79413
1529.42	0.55307	0.43751	0.77936	0.54261	0.81452	0.79567
1527.49	0.54765	0.4439	0.77747	0.52885	0.82013	0.79339
1525.56	0.54211	0.45061	0.77412	0.50716	0.82496	0.78709
1523.63	0.53637	0.45777	0.76988	0.47918	0.8289	0.77715
1521.7	0.53072	0.46553	0.76562	0.44712	0.83202	0.76442
1519.77	0.52479	0.47397	0.76137	0.41209	0.83435	0.74926
1517.85	0.518	0.48312	0.75661	0.37531	0.83625	0.73242
1515.92	0.51014	0.49269	0.75091	0.33884	0.83804	0.71508
1513.99	0.50072	0.50196	0.74357	0.30455	0.83956	0.69806
1512.06	0.48892	0.51011	0.73351	0.27377	0.84019	0.68166
1510.13	0.47429	0.51684	0.72014	0.24775	0.83994	0.66688
1508.2	0.45694	0.52219	0.70352	0.22755	0.83924	0.65509
1506.27	0.4374	0.52609	0.68391	0.21329	0.83801	0.64688
1504.35	0.41675	0.52863	0.66191	0.20427	0.83615	0.64239
1502.42	0.39648	0.52984	0.63861	0.1999	0.83413	0.64185
1500.49	0.37783	0.52928	0.61529	0.19997	0.8323	0.64513
1498.56	0.36173	0.52634	0.59322	0.2041	0.83084	0.65151
1496.63	0.34878	0.52009	0.57379	0.21191	0.82972	0.65995
1494.7	0.33936	0.50875	0.55841	0.22301	0.82857	0.6692
1492.77	0.33377	0.4902	0.54839	0.23677	0.82698	0.67803
1490.85	0.33222	0.46317	0.54473	0.25225	0.82484	0.68553
1488.92	0.3346	0.4278	0.54766	0.26826	0.82296	0.69153
1486.99	0.34064	0.38477	0.55658	0.28358	0.82187	0.69596
1485.06	0.35005	0.33544	0.57061	0.29681	0.82145	0.69839
1483.13	0.36215	0.2826	0.5884	0.3067	0.82158	0.69857
1481.2	0.37598	0.23028	0.60819	0.31248	0.82203	0.69659
1479.27	0.39063	0.1828	0.62836	0.31381	0.82259	0.69292
1477.34	0.40521	0.14288	0.64776	0.31049	0.82307	0.68804
1475.42	0.41871	0.11062	0.66534	0.30255	0.82287	0.68196
1473.49	0.43007	0.08434	0.67994	0.29052	0.82112	0.67447
1471.56	0.43891	0.06376	0.69102	0.27541	0.81752	0.66568
1469.63	0.44598	0.05309	0.69938	0.25873	0.81281	0.65664
1467.7	0.45189	0.05563	0.70586	0.24201	0.80771	0.64835
1465.77	0.45684	0.07117	0.71085	0.22669	0.80226	0.64123
1463.84	0.4611	0.09705	0.71477	0.21426	0.79644	0.63564
1461.92	0.46508	0.12883	0.71816	0.20613	0.79038	0.63219
1459.99	0.46912	0.16212	0.72152	0.20323	0.78426	0.63141
1458.06	0.47351	0.19455	0.72529	0.2057	0.77838	0.63356
1456.13	0.47854	0.22574	0.73	0.21288	0.77331	0.63876
1454.2	0.48427	0.25604	0.73598	0.22361	0.76957	0.64685
1452.27	0.49013	0.28553	0.74264	0.23657	0.76677	0.65679
1450.34	0.49594	0.31276	0.74946	0.25066	0.76433	0.66747
1448.41	0.50219	0.33439	0.75672	0.26513	0.76245	0.67856
1446.49	0.50893	0.34562	0.76459	0.27928	0.7614	0.68973
1444.56	0.51583	0.34181	0.77274	0.29258	0.76078	0.70018
1442.63	0.5229	0.32231	0.7809	0.30478	0.76002	0.70928
1440.7	0.53088	0.29321	0.78949	0.31587	0.75917	0.71719
1438.77	0.54083	0.26439	0.79936	0.32602	0.75891	0.72481
1436.84	0.5529	0.24181	0.81038	0.33494	0.7592	0.73231
1434.91	0.56652	0.22773	0.82164	0.34208	0.75927	0.73901
1432.99	0.58146	0.22347	0.8326	0.34706	0.75881	0.74452
1431.06	0.59788	0.22961	0.84327	0.34974	0.75822	0.74925
1429.13	0.61541	0.24631	0.85355	0.3501	0.75781	0.75362
1427.2	0.63322	0.27389	0.86292	0.3479	0.75747	0.75747
1425.27	0.65068	0.31189	0.87085	0.34309	0.75699	0.76068
1423.34	0.6674	0.35824	0.87703	0.3361	0.75623	0.76334
1421.41	0.68321	0.40931	0.88138	0.32779	0.75512	0.7657
1419.49	0.69852	0.46031	0.88448	0.31955	0.75406	0.76851
1417.56	0.71366	0.50666	0.88696	0.31293	0.75361	0.7727
1415.63	0.72818	0.54492	0.8888	0.30899	0.75371	0.77835
1413.7	0.7417	0.57331	0.88974	0.3085	0.75415	0.78524
1411.77	0.75422	0.59275	0.88952	0.3121	0.75503	0.7934
1409.84	0.76559	0.6058	0.88767	0.31975	0.7564	0.80265
1407.91	0.775	0.61501	0.8837	0.33074	0.75837	0.81252
1405.98	0.78089	0.62206	0.87733	0.34376	0.76116	0.82257
1404.06	0.78159	0.62769	0.86861	0.35718	0.76475	0.83199
1402.13	0.77674	0.63269	0.85818	0.3694	0.76909	0.84001
1400.2	0.7674	0.63749	0.84664	0.37943	0.77425	0.84626
1398.27	0.75494	0.64153	0.83394	0.38697	0.77982	0.85034
1396.34	0.74055	0.64439	0.82013	0.39227	0.78525	0.85209
1394.41	0.72471	0.64618	0.80581	0.39617	0.79033	0.85204
1392.48	0.70692	0.64714	0.79152	0.3997	0.7949	0.85087
1390.56	0.68638	0.64735	0.77734	0.40349	0.79859	0.84885
1388.63	0.66298	0.64689	0.76324	0.4077	0.80113	0.84601
1386.7	0.63761	0.64549	0.74938	0.41191	0.80272	0.84232
1384.77	0.61158	0.6422	0.73606	0.41526	0.80371	0.83746
1382.84	0.58638	0.63563	0.72358	0.41683	0.80448	0.83107
1380.91	0.56357	0.62418	0.71242	0.41595	0.80559	0.82324
1378.98	0.54445	0.60602	0.70337	0.41218	0.80747	0.81429
1377.05	0.52974	0.579	0.69723	0.40539	0.81042	0.80475
1375.13	0.52	0.5417	0.69462	0.39577	0.81466	0.79539
1373.2	0.51573	0.49489	0.69558	0.38371	0.82006	0.78671
1371.27	0.51732	0.44179	0.69935	0.36986	0.82625	0.77893
1369.34	0.52466	0.3874	0.70437	0.35525	0.83292	0.77238
1367.41	0.53647	0.33739	0.70899	0.34127	0.83976	0.76757
1365.48	0.55015	0.29685	0.71218	0.32955	0.84653	0.76513
1363.55	0.56236	0.2687	0.71332	0.32173	0.85302	0.76563
1361.63	0.56999	0.25322	0.71184	0.31912	0.85894	0.76929
1359.7	0.57135	0.24974	0.70748	0.32235	0.86399	0.77588
1357.77	0.56638	0.25835	0.70053	0.33135	0.86812	0.78486
1355.84	0.55602	0.27921	0.69166	0.34532	0.8715	0.79546
1353.91	0.54135	0.3112	0.6817	0.36314	0.8743	0.80669
1351.98	0.52348	0.35161	0.67168	0.3836	0.87661	0.8176
1350.05	0.50381	0.39658	0.66298	0.40554	0.87855	0.82753
1348.13	0.48412	0.44197	0.65704	0.42787	0.88003	0.83598
1346.2	0.46649	0.48391	0.65511	0.44969	0.88099	0.84266
1344.27	0.45287	0.51809	0.65799	0.47029	0.8815	0.84764
1342.34	0.44439	0.53964	0.6656	0.48899	0.88162	0.85097
1340.41	0.44115	0.54605	0.67705	0.50513	0.88131	0.85262
1338.48	0.44237	0.53935	0.69102	0.51831	0.8806	0.85274
1336.55	0.4467	0.52256	0.7061	0.52856	0.8796	0.8517
1334.62	0.45274	0.49605	0.72102	0.5363	0.87842	0.84997
1332.7	0.45957	0.45946	0.73493	0.54229	0.87723	0.84808
1330.77	0.46701	0.41606	0.74752	0.54733	0.87625	0.84652
1328.84	0.47545	0.37304	0.75883	0.55191	0.87566	0.8455
1326.91	0.48537	0.3365	0.76892	0.55606	0.87546	0.84492
1324.98	0.49687	0.30725	0.77763	0.55938	0.87559	0.84447
1323.05	0.50952	0.28372	0.78481	0.56141	0.87602	0.84374
1321.12	0.52262	0.26686	0.79052	0.56179	0.87677	0.84244
1319.2	0.53558	0.25991	0.79509	0.56027	0.87773	0.84049
1317.27	0.54801	0.26525	0.79891	0.55662	0.87867	0.83785
1315.34	0.55972	0.2814	0.80228	0.55043	0.8794	0.8345
1313.41	0.57065	0.30192	0.80522	0.54108	0.87983	0.83037
1311.48	0.58072	0.32016	0.80743	0.52792	0.87996	0.82527
1309.55	0.58951	0.3357	0.80845	0.51083	0.87986	0.81908
1307.62	0.59613	0.35246	0.80776	0.49056	0.87963	0.81212
1305.69	0.5995	0.37251	0.80497	0.46877	0.87933	0.80507
1303.77	0.59884	0.39581	0.79988	0.44767	0.87904	0.79867
1301.84	0.59411	0.42335	0.79278	0.42946	0.87889	0.79361
1299.91	0.58603	0.45634	0.78443	0.41582	0.87902	0.79033
1297.98	0.5757	0.4928	0.77585	0.40765	0.87941	0.78894
1296.05	0.5643	0.52769	0.76808	0.40509	0.88004	0.78927
1294.12	0.55294	0.55707	0.76201	0.40783	0.88083	0.79105
1292.19	0.54261	0.58162	0.75828	0.41537	0.88167	0.79398
1290.27	0.53414	0.60449	0.75716	0.42719	0.88243	0.7978
1288.34	0.52805	0.62556	0.75863	0.44259	0.88295	0.80228
1286.41	0.52448	0.63941	0.76237	0.46049	0.88308	0.80708
1284.48	0.52334	0.63827	0.76785	0.47932	0.88274	0.8116
1282.55	0.5244	0.61703	0.77453	0.49735	0.88195	0.81513
1280.62	0.52741	0.57814	0.78188	0.51313	0.88081	0.81709
1278.69	0.53193	0.53095	0.78941	0.52597	0.87944	0.81724
1276.77	0.53728	0.48387	0.7966	0.5359	0.87798	0.81578
1274.84	0.54264	0.43823	0.80298	0.54341	0.87655	0.81317
1272.91	0.54736	0.39132	0.80833	0.54903	0.87531	0.80996
1270.98	0.55118	0.34246	0.81276	0.55319	0.87443	0.80671
1269.05	0.55425	0.29459	0.81656	0.55617	0.87409	0.80395
1267.12	0.55691	0.25328	0.82002	0.55817	0.87441	0.80205
1265.19	0.55945	0.22566	0.82337	0.55941	0.87542	0.80125
1263.26	0.56215	0.21801	0.82681	0.56024	0.87713	0.80169
1261.34	0.56534	0.23273	0.83054	0.56108	0.87946	0.80344
1259.41	0.56941	0.26607	0.83471	0.56243	0.88225	0.8064
1257.48	0.57468	0.30792	0.83935	0.5647	0.88527	0.8104
1255.55	0.58126	0.34678	0.84432	0.56809	0.88824	0.81516
1253.62	0.589	0.37688	0.84931	0.57258	0.89095	0.82033
1251.69	0.59753	0.39894	0.85409	0.57791	0.89317	0.82559
1249.76	0.60638	0.41618	0.85844	0.58383	0.89468	0.83072
1247.84	0.6152	0.43153	0.86211	0.59012	0.89516	0.83557
1245.91	0.62369	0.44542	0.8648	0.5966	0.89428	0.84007
1243.98	0.63151	0.45549	0.86616	0.60307	0.89187	0.84428
[truncated: 386 more rows]

## Sheet: supplementary figure23
supplementary figure 23 white light
[truncated: 584 more rows]

## Sheet: supplementary figure24
a											b										c										FigS2d								FigS2e									FigS2f
[truncated: 504 more rows]
[truncated: 21 more columns]

[truncated: 6 more sheets: supplementary figure25, supplementary figure27, supplementary figure30, supplementary figure31, supplementary figure34, supplementary figure36]
